# Supplementary material for: Multistate Gene Cluster Switches Determine the Adaptive Mitochondrial and Metabolic Landscape of Breast Cancer
Source: Cancer Res. 2024 Jun 26;84(17):2911–25. doi: 10.1158/0008-5472.CAN-23-3172 (PMC11372374; doi:10.1158/0008-5472.CAN-23-3172)
Supplement: Supplementary Table S1 [file can-23-3172_supplementary_table_s1_suppst1.xlsx]

## Sheet: Title and legend
Table S1. METABRIC data: sample characteristics and gene sets
Sheets:
All Sample Parameters: Columns contain sample parameters derived from the Mcbiclust and additional analyses described in the paper. Rows are METABRIC sample identifiers
Genelists and CV values indicate the values for the three (MB1, MB2, MB3 biclusters for the gene groups:
	hi.cv.genes.cv: 1000 genes with highest absolute CV value in the bicluster
	bicluster.genes.cv: CV values for all genes in the bicluster
	allgenome.cv: CV values for the whole transcriptome
	all.metab.genes.cv: CV values for all genes in the metabolic group

## Sheet: All Sample Parameters
sample	MB3.index	MB3.pc1	MB2.index	MB2.pc1	MB1.index	MB1.pc1	MB1.forkscale	MB2.forkscale	MB3.forkscale	MB1.forkscale.fork_0.4	MB2.forkscale.fork_0.4	MB3.forkscale.fork_0.4	MB1.forkscale.log	MB2.forkscale.log	MB3.forkscale.log	proliferation.index	MaSC_sum	LP_sum	mL_sum
MB-0000	1424	1.20452	120	-19.1667	271	-22.5988	-0.0833905	-0.159722	-0.000845869	MB1_LF	MB2_LF	MB3_none	-4.03398	-4.00349	-0.165884	-0.740514	0.318093	0.0755449	-0.429384
MB-0002	1590	-3.13625	1832	1.86137	1710	3.80982	0.00222797	0.00101603	0.00197248	MB1_none	MB2_none	MB3_none	0.511781	0.247747	0.425457	-0.285213	-0.226858	-0.31326	0.287831
MB-0005	1971	0.851098	1823	-1.22111	1817	-0.455718	-0.000250808	-0.000669834	-0.00043181	MB1_none	MB2_none	MB3_none	-0.0607224	-0.162636	-0.112189	-0.206898	0.0468014	-0.0115326	-0.111955
MB-0006	1922	-3.84465	1288	-7.8332	1702	-5.14324	-0.00302188	-0.00608167	0.00200034	MB1_none	MB2_none	MB3_none	-0.691337	-1.09389	0.508476	-0.345984	0.172371	0.0940848	-0.247551
MB-0008	1603	-2.49677	1105	7.17101	382	10.2488	0.0268294	0.0064896	0.00155756	MB1_none	MB2_none	MB3_none	1.72382	1.02332	0.338332	0.143504	-0.334623	-0.0354965	0.254407
MB-0010	949	0.686039	1524	3.6519	1504	4.30772	0.00286417	0.00239626	-0.000722907	MB1_none	MB2_none	MB3_none	0.588817	0.498274	-0.100073	0.603392	-0.0114397	-0.175292	-0.0162946
MB-0014	231	2.45206	389	-12.8959	356	-13.6904	-0.0384563	-0.0331515	-0.010615	MB1_none	MB2_none	MB3_none	-2.33031	-2.16245	-0.450545	-0.732289	0.0365373	-0.112116	0.00762949
MB-0020	1125	-0.924466	908	-8.27028	1016	-9.64307	-0.00949121	-0.00910824	0.000821748	MB1_none	MB2_none	MB3_none	-1.39278	-1.21421	0.131587	-0.272989	-0.0361166	0.329543	-0.203491
MB-0022	1141	-5.32879	136	-13.0812	195	-15.825	-0.0811537	-0.0961853	0.00467028	MB1_LF	MB2_LF	MB3_none	-3.00113	-2.66276	0.756967	-0.236792	0.27914	-0.205873	-0.332499
MB-0025	922	7.07269	626	9.62641	1528	6.8274	0.00446819	0.0153777	-0.00767103	MB1_none	MB2_none	MB3_none	0.931215	1.49494	-1.03606	0.773077	-0.09228	-0.132531	0.0117098
MB-0028	1683	-2.92566	573	13.9972	34	19.5499	0.574998	0.0244279	0.00173836	MB1_UF	MB2_none	MB3_none	5.54394	2.20398	0.393852	0.364978	-0.225037	-0.0815384	0.225647
MB-0035	1840	-2.09263	1903	7.38507	1898	8.95705	0.00471921	0.00388075	0.0011373	MB1_none	MB2_none	MB3_none	1.18659	0.978001	0.278367	-0.107445	-0.426652	-0.00421377	0.307172
MB-0036	1310	-2.12215	1178	0.516486	1429	1.26697	0.000886613	0.000438443	0.00161997	MB1_none	MB2_none	MB3_none	0.1744	0.073037	0.295656	-0.044404	-0.127028	-0.0405851	0.179175
MB-0039	1838	-6.045	1974	3.76604	1911	11.2594	0.0058919	0.00190782	0.0032889	MB1_none	MB2_none	MB3_none	1.49025	0.496328	0.804238	-0.591026	-0.114393	0.0827915	0.238581
MB-0045	991	2.36727	988	-4.58276	1273	-9.77755	-0.00768071	-0.00463842	-0.00238876	MB1_none	MB2_none	MB3_none	-1.36766	-0.664584	-0.343146	0.165866	0.271257	0.336841	-0.435941
MB-0046	1358	0.0891467	232	10.4009	160	13.351	0.083444	0.0448315	-6.56456e-05	MB1_UF	MB2_UF	MB3_none	2.63066	1.90957	-0.0123579	0.542319	-0.321811	0.00943005	0.371672
MB-0048	700	-0.503987	310	-8.84608	509	-10.0591	-0.0197625	-0.0285358	0.000719981	MB1_none	MB2_none	MB3_none	-1.61399	-1.54205	0.0769318	-0.107028	0.183214	-0.0694404	-0.178776
MB-0050	252	-1.42179	279	-8.71174	264	-11.095	-0.0420265	-0.0312249	0.005642	MB1_LF	MB2_none	MB3_none	-1.98979	-1.54705	0.257131	-0.469878	0.105315	0.112862	-0.197966
MB-0053	1084	4.87348	1837	1.8129	1407	3.5166	0.00249936	0.000986883	-0.00449583	MB1_none	MB2_none	MB3_none	0.485101	0.24121	-0.697366	0.18023	-0.1393	-0.172169	0.152507
MB-0054	1776	-5.7424	1133	0.142982	953	-0.990873	-0.00103974	0.000126197	0.00323334	MB1_none	MB2_none	MB3_none	-0.14445	0.0203312	0.767484	0.0538689	0.178352	0.278745	-0.222228
MB-0056	1340	5.94514	1202	6.27316	696	6.57304	0.00944402	0.00521894	-0.00443667	MB1_none	MB2_none	MB3_none	1.00423	0.884573	-0.825666	0.296697	-0.0303527	-0.139675	0.0608634
MB-0059	1560	0.505371	1170	5.16374	330	9.12792	0.0276604	0.00441345	-0.000323956	MB1_none	MB2_none	MB3_none	1.57403	0.730915	-0.0687351	-0.0757549	-0.266327	-0.0773324	0.329067
MB-0060	1832	-7.14194	153	23.0807	407	22.7405	0.0558734	0.150854	0.00389844	MB1_UF	MB2_UF	MB3_none	3.78452	4.58821	0.950591	0.907338	-0.156938	-0.105977	0.210771
MB-0062	1932	1.4354	193	18.8474	1788	8.46795	0.00473599	0.097655	-0.000742961	MB1_none	MB2_UF	MB3_none	1.13074	3.58133	-0.189709	0.764274	0.00773759	0.53342	-0.373835
MB-0064	957	-5.46829	1814	1.10781	1913	3.35219	0.00175232	0.000610702	0.00571399	MB1_none	MB2_none	MB3_none	0.443621	0.147644	0.796685	0.208179	-0.00703792	-0.11679	0.169963
MB-0066	1231	-2.38821	1428	4.21282	434	7.83085	0.0180434	0.00295015	0.00194005	MB1_none	MB2_none	MB3_none	1.28944	0.579956	0.335631	0.134295	-0.304257	-0.092282	0.304551
MB-0068	1021	-1.33385	981	-4.15248	1216	-2.47179	-0.00203272	-0.00423291	0.00130641	MB1_none	MB2_none	MB3_none	-0.347977	-0.602807	0.192515	-0.204663	-0.0563667	0.205592	0.0664227
MB-0071	1883	-3.11371	1877	4.02122	1170	5.42736	0.00463877	0.00214236	0.00165359	MB1_none	MB2_none	MB3_none	0.76823	0.5335	0.412925	0.316507	-0.18707	-0.133196	0.151562
MB-0079	1717	-0.664691	432	10.0302	1103	7.55397	0.00684857	0.023218	0.000387123	MB1_none	MB2_none	MB3_none	1.07825	1.65285	0.0892402	0.622812	0.00620992	-0.0483908	-0.0350599
MB-0081	1201	-0.474718	628	-1.79969	777	-3.75017	-0.00482647	-0.00286576	0.000395269	MB1_none	MB2_none	MB3_none	-0.563474	-0.279345	0.0669474	-0.154662	0.103446	-0.105937	-0.137459
MB-0083	570	1.4818	1403	-6.68077	771	-7.82966	-0.0101552	-0.00476178	-0.00259965	MB1_none	MB2_none	MB3_none	-1.1778	-0.921948	-0.233515	-0.108877	-0.00646354	-0.214921	0.0833222
MB-0093	572	-2.18311	1082	1.37871	755	2.06108	0.00272991	0.00127422	0.00381663	MB1_none	MB2_none	MB3_none	0.311026	0.197337	0.343844	-0.104594	-0.00244387	0.145579	-0.0409631
MB-0095	1087	-5.16224	1807	8.85409	939	15.0495	0.0160271	0.00489989	0.00474907	MB1_none	MB2_none	MB3_none	2.19867	1.18064	0.738394	0.260988	-0.439838	-0.0375224	0.492357
MB-0097	1815	-2.95628	1888	4.87933	563	12.8747	0.022868	0.00258439	0.0016288	MB1_none	MB2_none	MB3_none	2.03286	0.646845	0.393969	-0.477364	-0.302069	0.0346503	0.300222
MB-0099	606	-1.02999	173	-11.6665	246	-14.8556	-0.0603887	-0.0674365	0.00169966	MB1_LF	MB2_LF	MB3_none	-2.69841	-2.2639	0.160763	-0.107981	0.19445	-0.0252542	-0.137683
MB-0100	1959	-6.30892	1599	6.52826	1790	-0.22161	-0.000123805	0.00408272	0.00322048	MB1_none	MB2_none	MB3_none	-0.0295876	0.884932	0.832291	0.763644	0.0738317	0.360025	-0.34776
MB-0101	1351	-2.30837	1174	-1.57979	1042	-2.07755	-0.00199381	-0.00134565	0.00170864	MB1_none	MB2_none	MB3_none	-0.298975	-0.223507	0.320225	-0.184875	-0.144255	0.348869	0.150234
MB-0102	1686	-2.54728	1378	4.1666	1546	2.93107	0.0018959	0.00302366	0.00151084	MB1_none	MB2_none	MB3_none	0.399142	0.576421	0.342832	0.252096	-0.0749578	-0.174054	0.126839
MB-0106	484	-8.91879	583	-7.47725	1240	-4.63222	-0.00373566	-0.0128255	0.0184272	MB1_none	MB2_none	MB3_none	-0.65033	-1.17416	1.44268	-0.637832	-0.112187	-0.0766673	0.202534
MB-0107	1902	-5.40344	1634	12.9206	752	15.744	0.0209362	0.00790735	0.00284092	MB1_none	MB2_none	MB3_none	2.37727	1.74631	0.715624	0.756384	-0.189185	-0.268901	0.160157
MB-0108	1628	1.51405	1780	2.02908	1920	0.0979326	5.10066e-05	0.00113993	-0.000930009	MB1_none	MB2_none	MB3_none	0.0129539	0.27111	-0.204737	0.398381	0.0670208	0.0610664	-0.0337698
MB-0109	1854	-0.957675	533	20.1735	252	23.5471	0.0934409	0.0378489	0.000516545	MB1_UF	MB2_none	MB3_none	4.2585	3.21309	0.127264	0.699175	-0.230348	-0.168076	0.284985
MB-0110	1400	-12.0466	212	-24.3093	336	-28.3334	-0.0843256	-0.114667	0.00860474	MB1_LF	MB2_LF	MB3_none	-4.8707	-4.53821	1.66293	-0.666957	0.507402	-0.0916024	-0.490471
MB-0111	297	-0.993006	265	-10.7876	467	-11.6457	-0.0249373	-0.0407078	0.00334345	MB1_none	MB2_LF	MB3_none	-1.89474	-1.93335	0.174403	-0.470849	0.168581	-0.249123	-0.114871
MB-0112	1137	-2.64427	845	-5.52258	934	-5.70697	-0.00611025	-0.0065356	0.00232566	MB1_none	MB2_none	MB3_none	-0.834417	-0.819455	0.375813	-0.17348	-0.230476	0.0946169	0.147839
MB-0113	1360	-1.87055	1000	0.457603	974	2.33903	0.00240147	0.000457603	0.0013754	MB1_none	MB2_none	MB3_none	0.339906	0.0662449	0.25925	0.316497	-0.231259	-0.227201	0.208902
MB-0114	748	-1.18027	1003	4.13534	883	5.29567	0.00599736	0.00412297	0.0015779	MB1_none	MB2_none	MB3_none	0.780689	0.598392	0.178359	-0.012576	-0.333538	-0.174188	0.376165
MB-0115	1721	-1.8887	167	13.5802	1793	5.72308	0.0031919	0.0813186	0.00109745	MB1_none	MB2_UF	MB3_none	0.763928	2.65343	0.253495	0.816592	0.19326	0.224517	-0.358956
MB-0116	510	3.622	857	-4.48198	911	-6.16106	-0.00676297	-0.00522985	-0.00710197	MB1_none	MB2_none	MB3_none	-0.904105	-0.663659	-0.58097	0.287193	0.180794	-0.0471422	-0.0830836
MB-0117	496	-2.9758	538	-4.60593	1203	-2.46737	-0.00205102	-0.00856121	0.00599961	MB1_none	MB2_none	MB3_none	-0.347881	-0.732512	0.47946	-0.127981	0.0662276	0.125561	0.0988864
MB-0119	1914	1.14771	1159	10.4074	174	16.3489	0.0939592	0.00897962	-0.000599639	MB1_UF	MB2_none	MB3_none	3.16897	1.47511	-0.151875	0.152969	-0.16317	-0.179744	0.188518
MB-0120	1272	-4.45676	1272	2.98561	757	2.95066	0.00389784	0.00234718	0.00350374	MB1_none	MB2_none	MB3_none	0.44509	0.417664	0.623468	0.140959	0.13259	-0.183388	-0.0318877
MB-0121	418	2.96172	1157	1.55869	1211	2.62907	0.00217099	0.00134718	-0.00708545	MB1_none	MB2_none	MB3_none	0.370333	0.220979	-0.490718	-0.2079	-0.254331	-0.325318	0.354262
MB-0122	141	3.4199	1241	-4.92217	1515	-3.66422	-0.00241863	-0.00396629	-0.0242546	MB1_none	MB2_none	MB3_none	-0.50036	-0.690959	-0.691062	-0.744416	-0.199986	-0.374877	0.383341
MB-0123	979	5.26998	1125	8.52216	643	8.75415	0.0136145	0.00757526	-0.00538303	MB1_none	MB2_none	MB3_none	1.35384	1.21303	-0.76526	0.770151	-0.0532992	-0.206448	0.105575
MB-0124	650	-2.65939	675	-7.40132	691	-7.80075	-0.0112891	-0.0109649	0.00409136	MB1_none	MB2_none	MB3_none	-1.19311	-1.13609	0.410591	-0.0391776	0.110126	-0.0419999	-0.107265
MB-0125	876	-0.901648	1904	4.48643	1460	9.6059	0.00657939	0.00235632	0.00102928	MB1_none	MB2_none	MB3_none	1.31837	0.594094	0.133077	-0.316976	-0.429786	-0.0633571	0.448832
MB-0126	713	2.34546	1601	0.920883	1623	1.26577	0.000779898	0.000575192	-0.00328956	MB1_none	MB2_none	MB3_none	0.171235	0.124808	-0.357023	-0.15747	-0.146533	-0.235894	0.174467
MB-0127	955	3.65658	917	-7.58736	697	-9.14031	-0.0131138	-0.00827411	-0.00382888	MB1_none	MB2_none	MB3_none	-1.39615	-1.11233	-0.532897	-0.134726	0.301675	0.0629538	-0.313975
MB-0128	326	-3.65836	57	-13.9664	73	-18.7578	-0.256956	-0.245025	0.011222	MB1_LF	MB2_LF	MB3_none	-4.37198	-3.45442	0.63218	-0.458887	0.390009	-0.170476	-0.330859
MB-0129	1797	2.2807	1865	1.65445	1620	-4.04247	-0.00249535	0.000887102	-0.00126917	MB1_none	MB2_none	MB3_none	-0.547005	0.219684	-0.304342	0.454075	0.0687423	0.267042	-0.31083
MB-0130	686	-2.85504	410	-8.54104	942	-7.2558	-0.00770255	-0.0208318	0.00416187	MB1_none	MB2_none	MB3_none	-1.05955	-1.41968	0.437161	-0.379771	0.136706	-0.0696802	-0.0873785
MB-0131	785	-2.00997	1566	2.06374	1465	5.36005	0.00365873	0.00131784	0.00256048	MB1_none	MB2_none	MB3_none	0.735299	0.280542	0.30154	-0.148112	-0.193999	-0.179275	0.175484
MB-0133	1947	0.422935	518	8.08023	468	10.4094	0.0222422	0.0155989	-0.000217224	MB1_none	MB2_none	MB3_none	1.693	1.29284	-0.05584	0.043686	-0.291191	-0.185061	0.406374
MB-0134	1153	0.500195	1005	5.49303	956	6.03226	0.00630989	0.0054657	-0.00043382	MB1_none	MB2_none	MB3_none	0.878984	0.794623	-0.0709484	0.0639568	-0.122795	-0.17312	0.177099
MB-0135	1033	0.216604	1051	5.84246	312	9.06448	0.0290528	0.00555896	-0.000209685	MB1_none	MB2_none	MB3_none	1.57835	0.839736	-0.03121	0.377845	-0.225192	-0.193325	0.259676
MB-0136	78	2.93644	409	-4.25753	471	-4.64762	-0.00986757	-0.0104096	-0.0376467	MB1_none	MB2_none	MB3_none	-0.755115	-0.70797	-0.674005	0.0132552	0.137718	-0.210253	-0.0337356
MB-0138	281	-3.25234	133	-13.0402	205	-12.3508	-0.0602477	-0.0980469	0.0115742	MB1_LF	MB2_LF	MB3_none	-2.32026	-2.66652	0.576825	-0.417999	0.173519	-0.193748	-0.0658046
MB-0139	357	3.1324	43	-16.6868	129	-16.8999	-0.131007	-0.388066	-0.00877423	MB1_LF	MB2_LF	MB3_none	-3.47747	-4.43657	-0.532926	-0.622678	0.247455	-0.0535708	-0.16621
MB-0140	1103	3.00561	1607	1.49263	725	4.16239	0.00574122	0.000928828	-0.00272495	MB1_none	MB2_none	MB3_none	0.631989	0.202195	-0.429019	0.0565627	-0.233683	0.00302355	0.320143
MB-0142	1874	-5.2363	1968	0.107474	1520	8.24437	0.00542393	5.46109e-05	0.00279418	MB1_none	MB2_none	MB3_none	1.12529	0.0141697	0.694853	-0.703587	-0.251892	0.0438771	0.291969
MB-0143	1454	3.12213	1064	3.93264	555	4.83045	0.00870351	0.00369609	-0.00214727	MB1_none	MB2_none	MB3_none	0.764436	0.564241	-0.428741	-0.1888	-0.0692212	-0.0899651	0.238299
MB-0144	469	0.549853	723	-1.42568	710	-0.492111	-0.000693115	-0.0019719	-0.00117239	MB1_none	MB2_none	MB3_none	-0.0749568	-0.216557	-0.0893982	-0.086372	-0.144265	-0.0846092	0.231244
MB-0145	501	1.14125	87	-18.5519	120	-18.7786	-0.156489	-0.213241	-0.00227794	MB1_LF	MB2_LF	MB3_none	-3.92244	-4.15412	-0.18358	-0.926088	0.216494	-0.344855	-0.129791
MB-0146	1306	-6.60797	861	10.5069	90	17.1335	0.190372	0.0122031	0.0050597	MB1_UF	MB2_none	MB3_none	3.80759	1.55471	0.921007	0.175028	-0.311532	-0.189538	0.32096
MB-0147	257	-28.5808	1970	-0.218646	1746	8.88709	0.00508997	-0.000110988	0.111209	MB1_none	MB2_none	MB3_UF	1.19049	-0.0288231	5.15055	0.0557756	-0.215112	0.161848	0.182392
MB-0148	1480	2.92221	1198	5.89285	1523	2.96718	0.00194825	0.00491891	-0.00197446	MB1_none	MB2_none	MB3_none	0.404886	0.831336	-0.400314	0.268311	-0.134171	0.242062	0.0253836
MB-0149	1957	-9.09497	674	21.3612	1812	13.0853	0.00722147	0.0316931	0.00464741	MB1_none	MB2_none	MB3_none	1.7442	3.27966	1.2	1.26096	-0.183537	0.470526	-0.158258
MB-0150	1372	-0.944323	1466	10.6212	1940	5.28238	0.00272288	0.00724504	0.000688282	MB1_none	MB2_none	MB3_none	0.697764	1.4569	0.13072	0.621639	-0.138224	0.311576	-0.386591
MB-0151	1706	-3.88656	1464	5.40941	323	10.5644	0.0327073	0.00369495	0.00227817	MB1_none	MB2_none	MB3_none	1.8285	0.74214	0.522254	-0.113797	-0.349623	-0.00105175	0.3293
MB-0152	1758	-2.40103	1037	9.16813	1237	7.71677	0.00623829	0.00884101	0.00136577	MB1_none	MB2_none	MB3_none	1.08375	1.32028	0.321339	0.522658	-0.220412	0.120889	0.0527567
MB-0153	1888	0.542395	1980	-5.0067	1975	-12.9092	-0.00653631	-0.00252864	-0.000287285	MB1_none	MB2_none	MB3_none	-1.70119	-0.659571	-0.0719044	0.192833	0.511163	-0.258235	-0.475831
MB-0154	597	-0.988271	516	-10.7963	473	-10.8034	-0.0228403	-0.020923	0.00165539	MB1_none	MB2_none	MB3_none	-1.75406	-1.72848	0.154613	-0.752207	0.198955	0.0392132	-0.050136
MB-0155	479	0.248379	5	-20.2911	9	-25.2762	-2.80846	-4.05822	-0.000518536	MB1_LF	MB2_LF	MB3_none	-11.5037	-12.6076	-0.0402448	-0.689576	0.474603	-0.0419839	-0.407458
MB-0156	969	-0.229952	1	-19.6107	17	-25.7532	-1.51489	-19.6107	0.000237309	MB1_LF	MB2_LF	MB3_none	-9.08975	-Inf	0.0334415	-0.571593	0.449389	0.186513	-0.534118
MB-0157	1302	-4.0233	1519	3.73918	1669	-3.3709	-0.00201971	0.00246161	0.00309009	MB1_none	MB2_none	MB3_none	-0.4543	0.510412	0.561	0.698304	0.403596	0.26798	-0.48529
MB-0158	1619	1.10353	774	5.52497	1441	1.17748	0.000817129	0.0071382	-0.000681612	MB1_none	MB2_none	MB3_none	0.161896	0.830626	-0.149336	0.28082	-0.103547	0.246776	-0.165768
MB-0159	1111	-0.106854	1731	-0.978382	1804	-4.48406	-0.00248562	-0.000565212	9.61781e-05	MB1_none	MB2_none	MB3_none	-0.598053	-0.131213	0.0152365	0.280946	0.0771618	-0.0658971	-0.247123
MB-0160	1535	2.53442	188	-20.3545	346	-25.5189	-0.0737539	-0.108269	-0.00165109	MB1_LF	MB2_LF	MB3_none	-4.36486	-3.88709	-0.345464	-0.747606	0.408399	0.0173011	-0.395671
MB-0162	566	-2.32206	570	-4.34128	848	-1.11598	-0.00131601	-0.00761628	0.00410258	MB1_none	MB2_none	MB3_none	-0.165505	-0.684136	0.366337	-0.0934244	-0.244368	-0.00943364	0.323126
MB-0163	1949	0.600278	1661	11.035	1970	3.13618	0.00159197	0.00664361	-0.000307993	MB1_none	MB2_none	MB3_none	0.413429	1.48817	-0.0792438	0.569354	0.145386	0.387512	-0.418365
MB-0164	1601	-0.186839	1078	10.228	1866	0.621202	0.000332906	0.00948793	0.000116701	MB1_none	MB2_none	MB3_none	0.08248	1.46473	0.0253224	0.727565	0.131165	0.450607	-0.499876
MB-0165	1078	-3.65591	1185	-4.70659	1797	-3.52931	-0.001964	-0.0039718	0.00339138	MB1_none	MB2_none	MB3_none	-0.470959	-0.665007	0.523555	0.377944	0.103948	-0.0622111	-0.150949
MB-0166	1241	-7.33712	959	-7.31108	1281	-3.86592	-0.00301789	-0.00762365	0.00591227	MB1_none	MB2_none	MB3_none	-0.540281	-1.06484	1.02996	-0.390545	0.0172548	0.066761	0.11004
MB-0167	1255	-7.65966	886	13.6273	145	18.2659	0.125972	0.0153807	0.00610331	MB1_UF	MB2_none	MB3_none	3.67026	2.00793	1.07355	0.924381	-0.241529	-0.00440314	0.227709
MB-0168	781	1.52483	364	-8.89832	420	-11.6737	-0.0277946	-0.0244459	-0.0019524	MB1_none	MB2_none	MB3_none	-1.93266	-1.50892	-0.228933	-0.224465	0.42629	-0.0679581	-0.408054
MB-0169	208	-3.62285	36	-16.2803	46	-17.3914	-0.378073	-0.452229	0.0174176	MB1_LF	MB2_LF	MB3_none	-4.54244	-4.54309	0.67875	-0.547842	0.191693	-0.0254801	-0.219048
MB-0170	688	-0.207867	159	-12.13	227	-12.907	-0.0568592	-0.0762895	0.000302132	MB1_LF	MB2_LF	MB3_none	-2.3792	-2.39303	0.0318141	-0.734004	0.0616593	-0.0392378	-0.0239861
MB-0171	75	2.10103	126	-12.1974	115	-14.5793	-0.126777	-0.0968047	-0.0280137	MB1_LF	MB2_LF	MB3_none	-3.07261	-2.52206	-0.486632	-0.370238	0.174512	0.0286575	-0.136614
MB-0172	1487	3.29745	882	-2.79271	1145	-3.79968	-0.0033185	-0.00316634	-0.00221752	MB1_none	MB2_none	MB3_none	-0.539486	-0.411771	-0.451427	-0.120301	-0.292184	-0.282963	0.295142
MB-0173	1769	-6.76367	1834	11.5834	157	20.6248	0.131368	0.00631593	0.00382344	MB1_UF	MB2_none	MB3_none	4.07907	1.54153	0.904455	0.422745	-0.317069	-0.0682832	0.313168
MB-0174	1704	-9.3816	838	-4.59281	1041	-10.9244	-0.0104942	-0.00548069	0.00550563	MB1_none	MB2_none	MB3_none	-1.57233	-0.682336	1.26084	0.283301	0.446921	0.144944	-0.424739
MB-0175	1631	-3.66022	1918	0.480022	1521	6.71076	0.00441207	0.000250272	0.00224416	MB1_none	MB2_none	MB3_none	0.915879	0.063503	0.494829	-0.263232	-0.201234	-0.268791	0.285734
MB-0176	624	0.331355	740	-0.262582	565	2.13806	0.00378418	-0.00035484	-0.000531017	MB1_none	MB2_none	MB3_none	0.337402	-0.039745	-0.0514834	0.127292	-0.0403683	0.00949512	0.0297643
MB-0177	129	5.19844	366	-8.27505	329	-10.0147	-0.0304398	-0.0226094	-0.040298	MB1_none	MB2_none	MB3_LF	-1.72785	-1.40193	-1.06968	-0.402079	0.112411	-0.0253005	-0.0184665
MB-0178	1785	-4.51568	245	15.5841	42	19.8687	0.473065	0.0636084	0.00252979	MB1_UF	MB2_UF	MB3_none	5.31581	2.83282	0.603123	0.83215	-0.216819	0.102587	0.207878
MB-0179	1159	2.46223	273	-15.5367	222	-23.6156	-0.106377	-0.0569111	-0.00212445	MB1_LF	MB2_LF	MB3_none	-4.3711	-2.76973	-0.34899	-0.221297	0.476563	-0.177704	-0.445047
MB-0180	1253	-5.62558	1642	-1.17266	1444	3.18952	0.00220881	-0.000714163	0.00448968	MB1_none	MB2_none	MB3_none	0.438412	-0.158389	0.788636	-0.266444	-0.176891	-0.365582	0.339197
MB-0181	809	-3.86767	285	-10.6665	261	-9.35653	-0.0358488	-0.0374263	0.0047808	MB1_none	MB2_none	MB3_none	-1.68146	-1.88704	0.577626	-0.288799	0.121173	-0.233594	0.0809027
MB-0184	1672	0.557182	1917	6.91107	1729	9.92423	0.00573987	0.00360515	-0.000333243	MB1_none	MB2_none	MB3_none	1.33116	0.914342	-0.0750739	-0.235068	-0.172779	-0.0442742	0.360717
MB-0185	1390	2.30816	253	12.6012	230	12.1324	0.0527494	0.0498071	-0.00166055	MB1_UF	MB2_UF	MB3_none	2.231	2.2773	-0.318937	0.526948	0.0222482	-0.0599585	0.0560594
MB-0188	1189	0.737034	1551	4.22058	1566	3.70825	0.00236798	0.0027212	-0.000619878	MB1_none	MB2_none	MB3_none	0.504093	0.57449	-0.104088	0.433624	-0.190249	-0.279079	0.177532
MB-0189	419	3.87473	922	-9.3379	404	-14.5069	-0.0359081	-0.0101279	-0.00924756	MB1_none	MB2_none	MB3_none	-2.41724	-1.36788	-0.641737	-0.00856207	0.433552	-0.201183	-0.342698
MB-0191	1939	-1.48106	329	16.5658	1777	8.05819	0.00453472	0.0503521	0.000763828	MB1_none	MB2_UF	MB3_none	1.07691	2.85812	0.195651	1.28214	0.115292	0.289388	-0.393751
MB-0192	1165	-0.168331	747	-4.95234	1307	-7.9617	-0.00609159	-0.00662964	0.00014449	MB1_none	MB2_none	MB3_none	-1.10957	-0.748532	0.0238414	0.137132	0.198405	-0.165356	-0.142403
MB-0193	788	0.36751	832	0.548808	1107	2.57189	0.0023233	0.000659625	-0.000466383	MB1_none	MB2_none	MB3_none	0.366919	0.0816214	-0.0551031	0.186072	-0.0436678	0.134811	0.205929
MB-0194	468	0.617383	471	-10.2604	780	-9.05994	-0.0116153	-0.0217844	-0.00131919	MB1_none	MB2_none	MB3_none	-1.3605	-1.66705	-0.100412	-0.630282	0.114629	-0.109835	-0.0210953
MB-0195	1970	0.504203	209	16.4862	4	24.8074	6.20185	0.0788811	-0.00025594	MB1_UF	MB2_UF	MB3_none	17.8948	3.08595	-0.0664668	0.291931	-0.2359	-0.132781	0.250172
MB-0196	643	-1.52056	1677	-6.32735	1859	-10.8015	-0.00581036	-0.00377302	0.00236479	MB1_none	MB2_none	MB3_none	-1.43488	-0.852195	0.235157	0.330338	0.335836	-0.0214929	-0.328052
MB-0197	1098	0.662339	644	6.94323	1140	6.51262	0.00571282	0.0107814	-0.000603223	MB1_none	MB2_none	MB3_none	0.925248	1.07352	-0.094603	0.57619	0.205432	-0.251818	-0.123024
MB-0198	195	4.43135	1521	1.31843	1658	-2.00227	-0.00120764	0.000866817	-0.0227249	MB1_none	MB2_none	MB3_none	-0.270089	0.179938	-0.840384	0.507512	0.290126	-0.255763	-0.192666
MB-0199	338	1.22188	601	-4.66602	625	-4.01241	-0.00641986	-0.00776375	-0.00361503	MB1_none	MB2_none	MB3_none	-0.623263	-0.729225	-0.209835	-0.250502	-0.0362414	0.125138	0.260055
MB-0200	1974	-0.230273	11	29.1636	1320	16.6452	0.01261	2.65124	0.000116653	MB1_none	MB2_UF	MB3_none	2.31654	12.1622	0.0303477	1.46341	-0.026626	0.317128	-0.164372
MB-0201	1167	5.35835	1564	3.50821	1646	-3.11202	-0.00189066	0.0022431	-0.00459156	MB1_none	MB2_none	MB3_none	-0.420197	0.476982	-0.758737	0.421616	0.251935	0.220077	-0.389691
MB-0202	1754	0.699317	948	6.13655	865	7.4903	0.00865931	0.00647315	-0.000398698	MB1_none	MB2_none	MB3_none	1.10759	0.895277	-0.093621	0.333665	-0.0716474	-0.24223	0.157439
MB-0203	564	3.58651	914	-0.417724	1029	-0.289188	-0.000281038	-0.000457028	-0.00635907	MB1_none	MB2_none	MB3_none	-0.0416917	-0.0612693	-0.566138	0.205247	0.000245133	-0.234045	0.0948377
MB-0204	450	3.50168	421	-10.8916	395	-12.9711	-0.0328381	-0.0258707	-0.00778151	MB1_none	MB2_none	MB3_none	-2.16948	-1.80246	-0.573177	-0.577422	0.324212	-0.207904	-0.219887
MB-0205	266	-1.56083	42	-15.9336	98	-17.4758	-0.178325	-0.379372	0.00586777	MB1_LF	MB2_LF	MB3_none	-3.81154	-4.26298	0.279543	-0.693424	0.0586888	0.129351	-0.206586
MB-0206	1679	-1.52932	1026	11.6333	1826	3.2408	0.00177481	0.0113385	0.000910853	MB1_none	MB2_none	MB3_none	0.431538	1.67786	0.205943	1.08901	0.336973	0.331061	-0.431653
MB-0207	124	2.20852	440	-0.793531	740	-0.959877	-0.00129713	-0.00180348	-0.0178107	MB1_none	MB2_none	MB3_none	-0.14529	-0.13037	-0.458173	-0.0819438	-0.0677916	-0.309695	0.19839
MB-0209	1689	1.40324	512	-13.108	494	-19.0461	-0.038555	-0.0256015	-0.000830813	MB1_none	MB2_none	MB3_none	-3.0707	-2.1012	-0.188814	-0.356131	0.464887	0.0185285	-0.448676
MB-0210	1646	5.17266	1920	-2.76047	1648	-11.5243	-0.00699291	-0.00143774	-0.00314256	MB1_none	MB2_none	MB3_none	-1.5558	-0.365138	-0.698431	0.410812	0.459005	0.155833	-0.425303
MB-0211	776	-1.86308	1079	-7.0271	1311	-9.62051	-0.0073383	-0.0065126	0.00240087	MB1_none	MB2_none	MB3_none	-1.34017	-1.0062	0.279987	0.0593023	0.426228	0.00939061	-0.441449
MB-0214	1958	1.71769	617	16.0752	1973	7.58034	0.00384204	0.0260537	-0.000877267	MB1_none	MB2_none	MB3_none	0.999081	2.50202	-0.226618	1.08584	-0.0386502	0.394165	-0.26432
MB-0215	522	5.45133	880	-0.788285	975	-1.08663	-0.00111449	-0.000895778	-0.0104432	MB1_none	MB2_none	MB3_none	-0.157885	-0.116267	-0.871144	0.304936	0.0987471	-0.179494	0.0858214
MB-0218	1392	1.96009	859	7.31433	421	10.43	0.0247742	0.00851493	-0.00140811	MB1_none	MB2_none	MB3_none	1.72606	1.08268	-0.270787	0.417577	0.187208	-0.188554	-0.111136
MB-0220	670	2.01501	222	-9.89971	566	-14.7118	-0.0259925	-0.0445933	-0.00300748	MB1_none	MB2_LF	MB3_none	-2.32098	-1.83237	-0.309655	-0.0462972	0.401118	-0.00569782	-0.413906
MB-0221	1824	0.534893	891	7.84809	1284	8.08726	0.00629849	0.00880818	-0.000293253	MB1_none	MB2_none	MB3_none	1.12986	1.15543	-0.0712356	0.294676	-0.229947	0.111975	0.149178
MB-0222	515	3.86163	446	-7.43686	659	-9.1172	-0.0138349	-0.0166746	-0.00749831	MB1_none	MB2_none	MB3_none	-1.40465	-1.21909	-0.618438	-0.362522	0.13613	-0.0139609	-0.0625128
MB-0223	1589	-2.0635	1183	-1.19206	885	2.85115	0.00322164	-0.00100766	0.00129862	MB1_none	MB2_none	MB3_none	0.420178	-0.16847	0.279954	-0.200578	-0.0825213	-0.0593509	0.16622
MB-0224	102	4.31534	297	-5.99064	361	-7.16817	-0.0198564	-0.0201705	-0.0423072	MB1_none	MB2_none	MB3_LF	-1.21724	-1.05215	-0.933051	-0.0227194	0.202741	-0.196869	-0.0851879
MB-0225	1946	-4.09239	1492	10.0381	351	19.0205	0.0541894	0.00672796	0.00210297	MB1_UF	MB2_none	MB3_none	3.24538	1.3736	0.540354	0.161151	-0.367751	-0.0711288	0.401425
MB-0226	162	-0.890841	337	-10.1285	316	-10.2458	-0.0324235	-0.0300549	0.00549902	MB1_none	MB2_none	MB3_none	-1.7801	-1.74026	0.175101	-0.662732	-0.00799332	-0.345532	0.113498
MB-0227	218	3.32015	778	-2.25241	739	-3.52068	-0.00476411	-0.00289513	-0.0152301	MB1_none	MB2_none	MB3_none	-0.533008	-0.338366	-0.616614	0.108425	0.0981029	-0.15082	-0.062311
MB-0228	164	0.270462	27	-17.3798	148	-18.3596	-0.124052	-0.643697	-0.00164916	MB1_LF	MB2_LF	MB3_none	-3.67397	-5.27326	-0.0530332	-0.674418	0.0805439	-0.0075428	-0.166389
MB-0229	529	-0.895156	760	0.428032	746	3.59184	0.0048148	0.0005632	0.00169217	MB1_none	MB2_none	MB3_none	0.543006	0.0645276	0.142746	-0.190963	-0.124909	-0.18023	0.335428
MB-0230	1807	-2.09567	367	10.9657	569	12.0906	0.0212488	0.0298792	0.00115975	MB1_none	MB2_none	MB3_none	1.90586	1.8569	0.279444	0.526453	-0.272664	0.192201	0.153065
MB-0231	584	-1.65412	444	-9.04441	1176	-5.62356	-0.00478194	-0.0203703	0.0028324	MB1_none	MB2_none	MB3_none	-0.795426	-1.48371	0.259678	-0.700265	-0.0748942	-0.00995331	0.0930208
MB-0232	571	-1.05229	934	2.14419	750	4.81592	0.00642123	0.00229571	0.00184289	MB1_none	MB2_none	MB3_none	0.727472	0.313503	0.165783	-0.195802	-0.303951	-0.157143	0.374182
MB-0233	588	-0.666414	766	-4.02021	923	-1.94064	-0.00210253	-0.00524831	0.00113336	MB1_none	MB2_none	MB3_none	-0.284233	-0.605345	0.104507	-0.293869	0.141541	-0.126269	-0.112138
MB-0234	800	-1.39882	1038	3.15476	349	6.72523	0.01927	0.00303926	0.00174852	MB1_none	MB2_none	MB3_none	1.14862	0.454245	0.20926	0.254252	-0.277454	-0.0276303	0.331115
MB-0235	1161	0.0220838	1306	-3.93399	1338	-1.49526	-0.00111753	-0.00301224	-1.90214e-05	MB1_none	MB2_none	MB3_none	-0.207706	-0.548312	-0.00312933	-0.58323	-0.289373	-0.141825	0.355956
MB-0236	1062	0.220025	1194	-1.51516	1061	-1.81719	-0.00171272	-0.00126898	-0.00020718	MB1_none	MB2_none	MB3_none	-0.26083	-0.213853	-0.0315769	0.128198	0.03478	-0.146503	-0.0385758
MB-0238	1432	-4.68253	711	12.2529	1723	6.94387	0.0040301	0.0172333	0.00326992	MB1_none	MB2_none	MB3_none	0.931835	1.86592	0.64437	0.94675	0.0149447	0.433834	-0.256587
MB-0239	612	0.615121	596	-9.60262	1209	-8.67531	-0.00717561	-0.0161118	-0.0010051	MB1_none	MB2_none	MB3_none	-1.2223	-1.5027	-0.095862	-0.398157	0.235886	-0.211235	-0.111276
MB-0241	1055	-5.11932	1680	-0.243668	1627	-1.45312	-0.000893125	-0.00014504	0.00485243	MB1_none	MB2_none	MB3_none	-0.196513	-0.0328104	0.735397	0.497851	0.360297	0.111578	-0.323332
MB-0242	340	0.466928	411	-1.98406	677	-2.73992	-0.00404714	-0.0048274	-0.00137332	MB1_none	MB2_none	MB3_none	-0.420383	-0.329656	-0.0801051	0.05899	0.134501	0.103516	-0.115943
MB-0243	344	-1.47413	477	-3.88016	623	-2.87884	-0.00462092	-0.00813451	0.00428525	MB1_none	MB2_none	MB3_none	-0.447403	-0.629128	0.252391	0.196822	0.149858	-0.227039	0.0178888
MB-0244	887	0.610437	1367	-5.12785	1622	-3.88878	-0.00239752	-0.00375117	-0.000688204	MB1_none	MB2_none	MB3_none	-0.526121	-0.710192	-0.0899309	-0.551606	-0.126496	0.0468743	0.24478
MB-0245	336	0.516374	397	-3.65106	550	-4.95127	-0.00900232	-0.00919664	-0.00153683	MB1_none	MB2_none	MB3_none	-0.784681	-0.610144	-0.0887681	-0.325998	0.02619	-0.271972	0.0924655
MB-0247	447	-0.326692	249	-8.48004	358	-10.8219	-0.0302287	-0.0340564	0.000730854	MB1_none	MB2_none	MB3_none	-1.84029	-1.53695	0.0535336	-0.189705	0.288717	-0.0359205	-0.295375
MB-0248	1616	2.53892	1911	5.78852	1676	6.36625	0.00379848	0.00302905	-0.00157111	MB1_none	MB2_none	MB3_none	0.857504	0.766145	-0.343668	-0.288325	-0.425139	-0.0659483	0.414227
MB-0249	1699	2.54284	1259	8.63971	1433	6.33947	0.00442392	0.00686236	-0.00149667	MB1_none	MB2_none	MB3_none	0.872302	1.21037	-0.341882	-0.0536059	-0.148618	0.118068	0.032576
MB-0253	712	-3.61941	1212	-3.20149	1577	-0.20949	-0.000132841	-0.00264149	0.00508345	MB1_none	MB2_none	MB3_none	-0.0284506	-0.450912	0.551061	-0.453531	-0.122354	-0.0409653	0.319515
MB-0256	163	2.42938	510	-9.84359	832	-9.99758	-0.0120163	-0.0193012	-0.0149042	MB1_none	MB2_none	MB3_none	-1.48689	-1.57891	-0.476933	-0.775654	0.0411005	-0.308193	-0.0246068
MB-0257	1238	-0.0938377	1369	-2.26602	963	-0.0745654	-7.74303e-05	-0.00165524	7.57978e-05	MB1_none	MB2_none	MB3_none	-0.0108537	-0.313773	0.0131771	-0.114308	-0.0903944	-0.297968	0.247322
MB-0258	863	-0.921324	1164	-1.01469	875	2.62731	0.00300264	-0.000871726	0.00106758	MB1_none	MB2_none	MB3_none	0.387839	-0.143731	0.136282	-0.0581979	-0.141387	-0.0440248	0.298142
MB-0260	250	3.92997	927	-5.62175	920	-4.3724	-0.00475261	-0.00606445	-0.0157199	MB1_none	MB2_none	MB3_none	-0.640704	-0.822861	-0.711762	-0.23548	-0.148694	-0.169638	0.154735
MB-0261	424	-0.8973	855	3.10491	543	5.73368	0.0105593	0.00363147	0.00211627	MB1_none	MB2_none	MB3_none	0.910526	0.459911	0.148321	0.167863	-0.218249	-0.182225	0.399387
MB-0262	1684	0.395012	1311	4.14493	1198	4.0273	0.00336169	0.00316165	-0.000234568	MB1_none	MB2_none	MB3_none	0.568154	0.577405	-0.0531722	0.432701	0.161019	0.0698031	-0.108329
MB-0263	1142	-1.41598	574	-10.6198	708	-8.52305	-0.0120382	-0.0185013	0.00123991	MB1_none	MB2_none	MB3_none	-1.29876	-1.67171	0.201118	-0.693401	-0.117861	0.0538291	0.0667579
MB-0264	1655	0.0825181	1730	-1.97522	1583	1.04275	0.00065872	-0.00114175	-4.98599e-05	MB1_none	MB2_none	MB3_none	0.141542	-0.264922	-0.0111337	-0.39886	0.181076	-0.0101321	-0.00482454
MB-0265	365	3.43973	624	-7.16526	817	-14.737	-0.0180379	-0.0114828	-0.00942391	MB1_none	MB2_none	MB3_none	-2.1977	-1.11328	-0.583015	0.0160846	0.378587	0.132729	-0.461329
MB-0266	194	5.28697	591	-13.5097	417	-14.5098	-0.0347958	-0.0228591	-0.0272524	MB1_none	MB2_none	MB3_none	-2.40504	-2.11691	-1.00363	-0.855143	0.278043	-0.31839	-0.260421
MB-0268	941	5.01295	898	4.73881	572	5.35407	0.00936027	0.00527708	-0.00532726	MB1_none	MB2_none	MB3_none	0.843275	0.696867	-0.732144	0.314191	0.0416405	-0.165391	0.108079
MB-0269	1393	4.04559	1671	-6.10924	1065	-16.0924	-0.0151102	-0.00365604	-0.00290423	MB1_none	MB2_none	MB3_none	-2.30856	-0.823217	-0.558844	-0.0267726	0.57537	-0.164801	-0.55431
MB-0270	1881	-1.29426	422	15.0169	290	17.3075	0.0596809	0.0355852	0.000688071	MB1_UF	MB2_none	MB3_none	3.05253	2.48419	0.171663	0.590342	-0.333808	-0.0563071	0.337284
MB-0272	1048	-0.262634	751	5.94019	790	7.99639	0.010122	0.00790971	0.000250605	MB1_none	MB2_none	MB3_none	1.19849	0.897119	0.0377638	0.401396	-0.158169	-0.141081	0.312952
MB-0273	1157	2.80738	1275	-0.271965	1220	-0.104666	-8.57918e-05	-0.000213306	-0.00242643	MB1_none	MB2_none	MB3_none	-0.014728	-0.0380333	-0.398008	-0.164808	-0.232901	-0.335752	0.282811
MB-0275	81	8.47784	461	-12.1371	362	-17.9099	-0.0494749	-0.0263278	-0.104665	MB1_LF	MB2_none	MB3_LF	-3.03989	-1.97885	-1.92922	-0.528636	0.433574	-0.0714286	-0.386208
MB-0278	1913	-0.461166	33	20.4361	1634	10.5319	0.00644545	0.619275	0.00024107	MB1_none	MB2_UF	MB3_none	1.42346	5.84472	0.0610297	1.1107	-0.0278754	0.459961	-0.339146
MB-0279	290	0.892698	127	-10.9703	193	-15.3682	-0.0796279	-0.0863802	-0.00307827	MB1_LF	MB2_LF	MB3_none	-2.92021	-2.26463	-0.157446	-0.21164	0.407133	0.0587043	-0.37467
MB-0280	1583	-4.54381	1827	0.697337	1163	6.06606	0.00521587	0.000381684	0.00287038	MB1_none	MB2_none	MB3_none	0.859366	0.0928491	0.616772	-0.079155	-0.305476	-0.082982	0.444797
MB-0282	285	1.0567	15	-20.4707	22	-22.5106	-1.02321	-1.36471	-0.00370773	MB1_LF	MB2_LF	MB3_none	-7.28253	-7.55921	-0.186945	-0.603633	0.263936	-0.145689	-0.187
MB-0283	1507	-1.96738	342	11.9245	88	14.8966	0.169279	0.0348669	0.0013055	MB1_UF	MB2_none	MB3_none	3.3271	2.04368	0.268846	0.548843	-0.252038	-0.0627722	0.218614
MB-0285	1093	4.9836	739	-19.1288	564	-24.2915	-0.0430701	-0.0258847	-0.00455956	MB1_LF	MB2_none	MB3_none	-3.83446	-2.89598	-0.712281	-0.673936	0.424041	-0.123649	-0.415758
MB-0286	40	6.42065	90	-17.626	62	-22.7398	-0.36677	-0.195844	-0.160516	MB1_LF	MB2_LF	MB3_LF	-5.50982	-3.91705	-1.74054	-0.659366	0.480817	-0.192506	-0.416755
MB-0287	1343	0.989319	1207	5.53782	590	8.74454	0.0148213	0.00458809	-0.000736648	MB1_none	MB2_none	MB3_none	1.37059	0.780426	-0.137355	0.348216	-0.125362	-0.240191	0.247771
MB-0288	1206	5.12603	1180	-1.82076	903	0.232317	0.000257273	-0.00154302	-0.00425044	MB1_none	MB2_none	MB3_none	0.0341356	-0.257415	-0.722478	0.0405187	-0.0360177	-0.160163	0.154466
MB-0289	1027	5.10771	899	-11.6846	540	-20.2018	-0.0374108	-0.0129974	-0.00497343	MB1_none	MB2_none	MB3_none	-3.21094	-1.71801	-0.736576	0.0137251	0.506277	-0.137484	-0.477975
MB-0290	213	3.05647	735	-7.6839	1081	-7.94838	-0.0073528	-0.0104543	-0.0143496	MB1_none	MB2_none	MB3_none	-1.13782	-1.16425	-0.570099	-0.849734	0.0111542	-0.255585	0.158544
MB-0291	1186	-0.540956	1307	3.42673	1157	3.24033	0.00280063	0.00262183	0.000456118	MB1_none	MB2_none	MB3_none	0.459388	0.477561	0.0764241	0.500769	0.193663	0.172403	-0.154962
MB-0292	1868	-5.07263	1255	8.58264	1563	5.69263	0.00364211	0.00683876	0.00271554	MB1_none	MB2_none	MB3_none	0.774047	1.20291	0.673421	0.439735	-0.0843619	0.0625719	-0.153712
MB-0293	947	3.00972	18	-19.761	14	-25.0118	-1.78656	-1.09783	-0.00317816	MB1_LF	MB2_LF	MB3_none	-9.47756	-6.83683	-0.439163	-0.688834	0.420399	0.0263024	-0.374612
MB-0294	577	-11.0646	314	-14.7741	338	-15.7167	-0.046499	-0.0470512	0.0191761	MB1_LF	MB2_LF	MB3_none	-2.69904	-2.56968	1.74031	-0.646141	0.263175	0.137406	-0.307502
MB-0295	291	3.53802	468	-6.11488	699	-5.81089	-0.00831315	-0.013066	-0.0121581	MB1_none	MB2_none	MB3_none	-0.887206	-0.994538	-0.623624	-0.423389	-0.0671461	-0.0893588	0.106547
MB-0299	1930	1.02551	234	17.7909	1737	10.9859	0.00632466	0.0760294	-0.000531355	MB1_none	MB2_UF	MB3_none	1.47266	3.2612	-0.135555	0.576948	-0.282201	0.46088	-0.117718
MB-0301	738	1.90075	1006	-1.53252	1086	0.600649	0.000553084	-0.00152338	-0.00257554	MB1_none	MB2_none	MB3_none	0.0859266	-0.221663	-0.28782	-0.00959753	0.118021	-0.149083	0.110564
MB-0302	209	4.11634	247	-12.1707	133	-16.9533	-0.127468	-0.049274	-0.0196954	MB1_LF	MB2_LF	MB3_none	-3.46668	-2.20908	-0.770513	-0.199882	0.273287	-0.199498	-0.241898
MB-0303	1348	2.1698	272	9.96881	1694	2.82408	0.00166711	0.03665	-0.00160965	MB1_none	MB2_none	MB3_none	0.379844	1.7783	-0.301095	0.743975	0.039148	0.461364	-0.352235
MB-0304	1935	-5.77956	963	13.5982	99	19.2807	0.194754	0.0141207	0.00298685	MB1_UF	MB2_none	MB3_none	4.1959	1.97935	0.763698	0.399055	-0.233369	0.0897787	0.230728
MB-0305	270	-2.24996	327	-5.55196	303	-5.3394	-0.0176218	-0.0169785	0.00833317	MB1_none	MB2_none	MB3_none	-0.934485	-0.958894	0.401891	-0.114081	0.0552943	0.238228	-0.000623699
MB-0306	920	3.11715	1302	-0.961182	1150	-1.47422	-0.00128193	-0.000738235	-0.0033882	MB1_none	MB2_none	MB3_none	-0.209183	-0.134025	-0.456767	0.11316	-0.132972	-0.111286	0.116647
MB-0307	929	0.356676	650	-3.74153	917	-5.0902	-0.00555093	-0.0057562	-0.000383935	MB1_none	MB2_none	MB3_none	-0.746242	-0.577666	-0.0521906	-0.291349	0.0875308	-0.00064347	-0.105883
MB-0308	1890	1.22016	439	3.32156	456	5.53144	0.0121303	0.0075662	-0.000645586	MB1_none	MB2_none	MB3_none	0.903461	0.545905	-0.161732	-0.0139743	-0.255071	-0.150999	0.364115
MB-0309	376	-4.37803	532	-7.77062	1192	-3.77632	-0.00316805	-0.0146064	0.0116437	MB1_none	MB2_none	MB3_none	-0.533123	-1.23802	0.738336	-0.755547	-0.248212	-0.16931	0.264671
MB-0310	935	0.39819	423	-7.29643	263	-10.3487	-0.0393487	-0.0172492	-0.000425872	MB1_none	MB2_none	MB3_none	-1.85722	-1.20655	-0.0582103	-0.292643	0.207516	-0.0842765	-0.0517699
MB-0311	1244	-3.20133	1819	-0.465888	1707	1.19926	0.000702551	-0.000256123	0.00257342	MB1_none	MB2_none	MB3_none	0.161136	-0.0620684	0.449241	0.175913	0.128698	0.121298	-0.178536
MB-0312	1083	-2.79976	941	5.80097	86	11.029	0.128244	0.00616469	0.00258519	MB1_UF	MB2_none	MB3_none	2.47601	0.847236	0.400682	0.419111	-0.195566	-0.0754978	0.258078
MB-0313	1908	0.784876	242	16.3815	627	13.6819	0.0218212	0.0676922	-0.000411361	MB1_none	MB2_UF	MB3_none	2.12421	2.98446	-0.103905	0.589157	-0.219027	-0.353139	0.12437
MB-0314	1696	-0.105314	864	9.02327	1095	8.19418	0.00748327	0.0104436	6.20953e-05	MB1_none	MB2_none	MB3_none	1.17085	1.33449	0.0141626	0.206154	-0.12811	0.128949	0.111621
MB-0315	1065	-1.39951	700	-7.98839	897	-8.3771	-0.00933902	-0.011412	0.00131409	MB1_none	MB2_none	MB3_none	-1.2321	-1.2194	0.200769	-0.272901	0.30036	-0.310751	-0.203068
MB-0316	1579	-1.16471	140	14.7673	1703	6.46171	0.00379431	0.105481	0.000737624	MB1_none	MB2_UF	MB3_none	0.868492	2.98834	0.158151	0.602608	-0.152631	0.561444	-0.325015
MB-0317	913	2.93336	1025	-3.50615	1159	-3.07673	-0.00265464	-0.00342063	-0.00321288	MB1_none	MB2_none	MB3_none	-0.436086	-0.505759	-0.430318	-0.294525	0.184302	0.0446337	0.0328625
MB-0318	1770	-0.0692576	1761	-6.26011	1801	-10.1252	-0.00562201	-0.00355486	3.91286e-05	MB1_none	MB2_none	MB3_none	-1.35073	-0.837626	0.00926061	-0.662563	0.159518	0.301791	-0.411549
MB-0319	1366	-4.73411	1745	5.92789	717	12.0703	0.0168344	0.00339707	0.00346568	MB1_none	MB2_none	MB3_none	1.83576	0.794143	0.655727	0.277315	-0.188905	-0.210276	0.23594
MB-0320	388	-1.0386	95	-15.884	125	-16.8654	-0.134923	-0.1672	0.00267681	MB1_LF	MB2_LF	MB3_none	-3.49303	-3.48801	0.174233	-0.526288	0.175433	-0.193589	-0.0344911
MB-0321	1551	-8.56693	1881	7.78557	483	16.6638	0.0345005	0.00413906	0.00552349	MB1_none	MB2_none	MB3_none	2.69639	1.03263	1.1661	-0.251715	-0.445545	-0.104732	0.357904
MB-0322	1456	0.349328	1905	1.01896	1022	7.262	0.00710567	0.000534886	-0.000239923	MB1_none	MB2_none	MB3_none	1.04798	0.134921	-0.047962	-0.559018	-0.316654	-0.141523	0.334217
MB-0324	1224	4.71422	436	7.76417	55	12.2974	0.22359	0.0178077	-0.00385148	MB1_UF	MB2_none	MB3_none	3.06873	1.2775	-0.663051	0.147631	-0.23005	-0.0284649	0.23726
MB-0325	1964	-3.04424	359	21.5542	506	19.8474	0.039224	0.0600396	0.00155002	MB1_none	MB2_UF	MB3_none	3.18754	3.66361	0.40147	1.19994	0.0151091	0.190817	0.0510474
MB-0326	1025	-1.86627	817	-6.8899	1038	-7.78265	-0.00749773	-0.00843317	0.00182076	MB1_none	MB2_none	MB3_none	-1.1206	-1.02748	0.269209	-0.577198	0.0212584	-0.1817	-0.070097
MB-0327	1193	-1.04816	1452	-0.695913	1167	1.10946	0.000950693	-0.000479279	0.000878593	MB1_none	MB2_none	MB3_none	0.157098	-0.0955833	0.147957	-0.382883	-0.207194	-0.29527	0.273323
MB-0328	1526	-1.15804	415	11.8532	690	11.3301	0.0164204	0.0285619	0.000758875	MB1_none	MB2_none	MB3_none	1.7333	1.96626	0.157978	0.853507	-0.0988722	-0.0241112	0.0879875
MB-0329	1660	-0.556736	895	5.17912	576	7.77437	0.0134972	0.00578673	0.000335383	MB1_none	MB2_none	MB3_none	1.22313	0.761991	0.0750867	0.283961	-0.0603885	0.280584	-0.0121709
MB-0330	1732	3.47838	1413	4.17463	1664	-1.10669	-0.000665077	0.00295445	-0.0020083	MB1_none	MB2_none	MB3_none	-0.14921	0.575536	-0.466457	0.541343	0.0965105	-0.0605833	-0.0955134
MB-0333	1978	-3.74474	679	16.1748	1967	7.49118	0.00380843	0.0238215	0.0018932	MB1_none	MB2_none	MB3_none	0.987727	2.48056	0.493389	1.32709	0.391065	0.191957	-0.414852
MB-0335	1756	-0.0376385	1087	9.06915	380	12.2598	0.0322625	0.00834328	2.14342e-05	MB1_none	MB2_none	MB3_none	2.06387	1.29723	0.00503808	-0.0148282	-0.125907	-0.21406	0.273486
MB-0336	1344	-1.94583	973	3.9797	947	5.58011	0.00589241	0.00409013	0.00144779	MB1_none	MB2_none	MB3_none	0.814223	0.578412	0.270127	0.160547	-0.0506915	-0.0421773	0.149906
MB-0339	1803	-1.05062	1799	2.26025	1446	5.20717	0.00360109	0.00125639	0.000582709	MB1_none	MB2_none	MB3_none	0.71561	0.301569	0.140135	-0.394508	-0.209643	-0.111867	0.326796
MB-0340	1945	-1.62525	60	24.4395	1087	17.5698	0.0161636	0.407325	0.000835603	MB1_none	MB2_UF	MB3_none	2.51314	5.96909	0.21461	1.00876	-0.234187	0.374249	-0.185192
MB-0341	718	1.10428	1053	-1.77673	915	-4.03622	-0.00441117	-0.0016873	-0.001538	MB1_none	MB2_none	MB3_none	-0.591915	-0.2553	-0.167914	0.191569	0.0788643	0.0665179	-0.0855068
MB-0342	27	4.67566	91	-17.3966	56	-20.5312	-0.366628	-0.191171	-0.173173	MB1_LF	MB2_LF	MB3_LF	-5.10046	-3.8566	-1.41866	-0.70725	0.270785	-0.0735142	-0.23789
MB-0343	1697	-3.59066	1035	-6.05557	1596	-1.36727	-0.000856684	-0.00585079	0.00211589	MB1_none	MB2_none	MB3_none	-0.185386	-0.872289	0.482835	-0.328481	-0.278784	-0.194045	0.185044
MB-0344	493	-5.08973	41	-18.791	158	-17.3196	-0.109618	-0.458317	0.010324	MB1_LF	MB2_LF	MB3_none	-3.42109	-5.06009	0.820857	-0.967687	0.0385507	0.07671	-0.0435118
MB-0345	483	1.37168	420	-8.17812	447	-8.48732	-0.0189873	-0.0194717	-0.00283992	MB1_none	MB2_none	MB3_none	-1.39078	-1.35394	-0.221954	-0.474592	0.08439	-0.171473	0.090994
MB-0346	1968	-2.98806	325	20.2751	44	24.6714	0.560714	0.0623848	0.00151832	MB1_UF	MB2_UF	MB3_none	6.5196	3.50548	0.393955	0.887899	-0.222862	-0.00277083	0.173996
MB-0347	764	1.28799	1149	-2.07885	1231	-6.0129	-0.00488457	-0.00180927	-0.00168585	MB1_none	MB2_none	MB3_none	-0.845033	-0.295013	-0.194016	0.390318	0.399556	0.0726608	-0.354462
MB-0348	789	-1.71168	1469	3.31717	964	8.26264	0.0085712	0.00225811	0.00216942	MB1_none	MB2_none	MB3_none	1.20252	0.454884	0.256594	-0.216929	-0.311784	0.0116802	0.471849
MB-0349	1178	2.22244	610	6.46357	240	7.95956	0.0331648	0.010596	-0.00188662	MB1_none	MB2_none	MB3_none	1.45231	1.00781	-0.314278	0.0983475	-0.166351	-0.16947	0.209981
MB-0350	1910	-2.84162	606	14.7495	1963	4.899	0.00249567	0.0243391	0.00148776	MB1_none	MB2_none	MB3_none	0.646116	2.30213	0.376132	1.25647	0.22329	0.206286	-0.436399
MB-0351	1571	0.986644	1900	3.75231	1730	5.74751	0.00332226	0.0019749	-0.000628036	MB1_none	MB2_none	MB3_none	0.77087	0.497021	-0.134065	-0.474234	-0.264815	-0.195147	0.263917
MB-0352	1203	1.12534	1282	-0.788315	1269	-3.22428	-0.00254081	-0.000614911	-0.000935447	MB1_none	MB2_none	MB3_none	-0.451202	-0.110159	-0.158665	-0.0842393	0.0510788	0.38573	-0.207039
MB-0353	1427	-0.712517	1629	1.41318	1435	5.60044	0.00390274	0.000867513	0.000499311	MB1_none	MB2_none	MB3_none	0.770463	0.191081	0.0980978	-0.290066	-0.327515	-0.316039	0.432576
MB-0354	666	2.2016	821	-3.12958	1028	-7.91265	-0.00769713	-0.00381191	-0.0033057	MB1_none	MB2_none	MB3_none	-1.14091	-0.466369	-0.33864	0.304715	0.246802	0.144187	-0.291848
MB-0355	1491	-5.09374	1941	4.13554	833	12.6676	0.0152072	0.00213062	0.00341632	MB1_none	MB2_none	MB3_none	1.88365	0.546238	0.697085	-0.179353	-0.188469	-0.0679925	0.262221
MB-0356	397	-3.54319	685	-2.67136	607	-1.4608	-0.00240659	-0.0038998	0.00892492	MB1_none	MB2_none	MB3_none	-0.227946	-0.409127	0.592118	-0.283001	-0.00120654	0.0983739	0.184977
MB-0358	1379	-3.75653	902	2.39293	1292	1.73938	0.00134627	0.00265292	0.0027241	MB1_none	MB2_none	MB3_none	0.242796	0.351663	0.519639	0.273766	0.173121	0.133572	-0.231552
MB-0359	417	-6.40502	371	-7.89681	489	-6.63969	-0.0135781	-0.0212852	0.0153598	MB1_none	MB2_none	MB3_none	-1.07224	-1.33478	1.06165	-0.215858	0.0999555	0.0722114	0.0153497
MB-0360	1547	0.153194	1530	6.5513	816	11.8227	0.0144886	0.0042819	-9.90265e-05	MB1_none	MB2_none	MB3_none	1.76342	0.893397	-0.0208595	0.248646	-0.226467	-0.187844	0.361763
MB-0361	1822	2.18464	430	8.4009	916	6.4464	0.00703755	0.019537	-0.00119903	MB1_none	MB2_none	MB3_none	0.945217	1.38542	-0.290986	0.337845	-0.104422	0.115382	-0.0110038
MB-0362	1308	-1.65778	1168	-0.740609	734	2.25397	0.0030708	-0.000634083	0.00126742	MB1_none	MB2_none	MB3_none	0.341588	-0.104857	0.231009	0.252921	-0.0317816	-0.25695	0.125344
MB-0363	634	-1.3259	940	3.46408	1035	5.5448	0.00535729	0.00368519	0.00209133	MB1_none	MB2_none	MB3_none	0.798714	0.506009	0.205501	0.628767	-0.114869	-0.250988	0.207023
MB-0364	427	0.452986	206	-12.5374	383	-11.6403	-0.0303924	-0.0608613	-0.00106086	MB1_none	MB2_LF	MB3_none	-1.957	-2.35318	-0.0747898	-0.661224	0.0733136	-0.130829	0.0117491
MB-0365	975	0.3162	1144	-0.794635	1505	-3.30783	-0.00219789	-0.000694611	-0.000324308	MB1_none	MB2_none	MB3_none	-0.452103	-0.112838	-0.045943	0.235137	0.225113	-0.127143	-0.186721
MB-0366	1623	-6.67443	1547	2.94458	628	6.89014	0.0109716	0.00190342	0.0041124	MB1_none	MB2_none	MB3_none	1.06948	0.400947	0.902923	-0.0690609	-0.362834	-0.176759	0.40795
MB-0367	751	-0.878386	65	-16.814	96	-21.4694	-0.223639	-0.258677	0.00116962	MB1_LF	MB2_LF	MB3_none	-4.70371	-4.02789	0.132658	-0.411764	0.5013	0.0180096	-0.414131
MB-0368	1625	5.32105	449	17.6542	74	20.9439	0.283025	0.039319	-0.00327449	MB1_UF	MB2_none	MB3_none	4.86607	2.89081	-0.719716	0.312337	-0.385722	-0.149033	0.396412
MB-0369	1755	-3.21583	1787	7.10844	200	14.2225	0.0711124	0.00397786	0.00183238	MB1_UF	MB2_none	MB3_none	2.68434	0.949274	0.430487	0.258662	-0.211768	-0.0320841	0.217813
MB-0370	1842	-2.60641	665	14.924	77	18.5754	0.241239	0.0224421	0.00141499	MB1_UF	MB2_none	MB3_none	4.2763	2.29607	0.346661	0.50912	-0.224026	0.022655	0.30878
MB-0371	914	-6.91008	1371	-3.67736	1601	-2.29689	-0.00143466	-0.00268225	0.00756027	MB1_none	MB2_none	MB3_none	-0.3113	-0.509098	1.01353	0.0852261	0.370237	0.0166596	-0.27632
MB-0372	1918	2.58142	97	19.8549	1954	6.47293	0.00331265	0.204689	-0.00134589	MB1_none	MB2_UF	MB3_none	0.854215	4.34013	-0.341501	0.900046	0.102598	0.272322	-0.394159
MB-0373	1599	0.0492949	221	10.9091	445	10.9223	0.0245446	0.0493625	-3.08286e-05	MB1_none	MB2_UF	MB3_none	1.79111	2.02089	-0.00668212	0.792042	-0.164942	-0.137011	0.214072
MB-0374	1258	1.10517	1468	3.28599	1631	3.61638	0.00221728	0.00223841	-0.000878515	MB1_none	MB2_none	MB3_none	0.488902	0.450651	-0.154845	0.502405	0.239325	-0.197418	-0.156012
MB-0375	934	0.595193	492	6.88207	1638	0.387705	0.000236694	0.013988	-0.000637251	MB1_none	MB2_none	MB3_none	0.0523838	1.11028	-0.0870232	0.193983	-0.0168543	0.336326	-0.302922
MB-0377	574	-2.71485	35	-15.9222	68	-18.3156	-0.269347	-0.454919	0.0047297	MB1_LF	MB2_LF	MB3_none	-4.34069	-4.47837	0.427359	-0.570558	0.310107	0.00527406	-0.280407
MB-0378	1764	1.26337	764	13.0804	823	12.3453	0.0150004	0.0171209	-0.000716194	MB1_none	MB2_none	MB3_none	1.83903	1.97036	-0.169005	0.400189	-0.219054	0.0668796	0.127951
MB-0379	528	-3.55573	392	-6.53487	591	-6.2559	-0.0105853	-0.0166706	0.00673434	MB1_none	MB2_none	MB3_none	-0.980269	-1.09439	0.567184	-0.202766	0.11416	-0.136112	-0.0788491
MB-0380	1848	1.14435	295	17.4837	58	21.6917	0.373995	0.0592669	-0.000619235	MB1_UF	MB2_UF	MB3_none	5.34221	3.07435	-0.152136	0.848153	-0.247281	-0.277798	0.216776
MB-0381	1486	2.44127	1657	5.1911	1677	3.31075	0.00197421	0.00313283	-0.00164285	MB1_none	MB2_none	MB3_none	0.445907	0.700292	-0.334245	0.243082	0.0601503	0.0621939	-0.102801
MB-0382	223	-0.353426	235	-9.94697	288	-11.8257	-0.0410615	-0.0423275	0.00158487	MB1_LF	MB2_LF	MB3_none	-2.08826	-1.82193	0.0653625	-0.707006	0.0177513	-0.222949	0.0468374
MB-0383	1256	-5.07941	1570	2.31664	1259	3.74952	0.00297817	0.00147557	0.00404411	MB1_none	MB2_none	MB3_none	0.525285	0.314811	0.711831	0.426542	0.0374769	-0.270759	-0.0927497
MB-0384	582	-0.159209	482	3.19006	389	4.15694	0.0106862	0.00661838	0.000273554	MB1_none	MB2_none	MB3_none	0.697054	0.516363	0.0250074	0.384612	-0.0041831	-0.0302045	-0.0611383
MB-0385	1637	-0.519703	929	8.21612	223	12.6902	0.0569067	0.00884405	0.000317473	MB1_UF	MB2_none	MB3_none	2.34692	1.20222	0.0702242	0.388246	-0.0880431	-0.172144	0.213757
MB-0386	1216	-0.398702	1328	-4.8647	1078	-6.83889	-0.00634405	-0.00366318	0.00032788	MB1_none	MB2_none	MB3_none	-0.979381	-0.676459	0.056129	-0.104433	0.278342	0.0167556	-0.203213
MB-0388	886	-6.21881	158	-10.4107	486	-11.7626	-0.0242029	-0.0658904	0.00701897	MB1_none	MB2_LF	MB3_none	-1.90143	-2.05639	0.916321	-0.146186	0.328136	0.0393239	-0.319102
MB-0389	467	6.91326	1261	2.12824	1600	-0.926289	-0.000578931	0.00168774	-0.0148035	MB1_none	MB2_none	MB3_none	-0.125552	0.298087	-1.12478	0.363607	0.343926	0.0247139	-0.272936
MB-0390	1447	-6.37169	1895	3.3044	1699	0.66139	0.000389282	0.00174374	0.00440338	MB1_none	MB2_none	MB3_none	0.0889229	0.437844	0.875563	0.596651	0.110842	0.366864	-0.0656029
MB-0391	1850	1.00705	1684	1.90721	1846	2.42817	0.00131537	0.00113255	-0.000544349	MB1_none	MB2_none	MB3_none	0.322861	0.256728	-0.133863	-0.150273	-0.0337132	0.110719	-0.0543788
MB-0392	780	1.92982	814	-1.06279	1380	-2.68865	-0.0019483	-0.00130564	-0.00247412	MB1_none	MB2_none	MB3_none	-0.371882	-0.15858	-0.289793	0.415657	0.285338	0.199411	-0.405332
MB-0393	583	1.86913	1041	-1.54724	1356	-5.00161	-0.00368851	-0.00148631	-0.00320606	MB1_none	MB2_none	MB3_none	-0.693484	-0.222691	-0.293511	0.520793	0.189221	0.0768645	-0.32848
MB-0394	954	-0.535964	1086	-2.34964	886	0.900437	0.00101629	-0.00216357	0.000561807	MB1_none	MB2_none	MB3_none	0.132676	-0.33613	0.0781213	-0.105951	-0.168438	-0.130887	0.239467
MB-0395	1870	-1.12172	1085	8.86761	972	11.4001	0.0117285	0.00817291	0.000599852	MB1_none	MB2_none	MB3_none	1.65715	1.26873	0.148894	0.269863	-0.323498	0.0299484	0.245905
MB-0396	1950	2.12215	17	29.5161	1721	18.1551	0.0105491	1.73624	-0.00108828	MB1_none	MB2_UF	MB3_none	2.43671	10.4179	-0.28013	1.65556	-0.0137244	0.36434	-0.309548
MB-0397	1733	-0.704648	1579	-6.28987	1334	-9.21168	-0.00690531	-0.00398345	0.000406606	MB1_none	MB2_none	MB3_none	-1.28012	-0.854075	0.0944871	-0.768095	0.113363	-0.152457	-0.0529264
MB-0398	1085	-5.13324	1625	1.88549	1610	2.03779	0.00126571	0.0011603	0.0047311	MB1_none	MB2_none	MB3_none	0.275974	0.255028	0.734439	0.280762	0.124479	-0.136987	-0.0545546
MB-0399	1746	2.00841	1673	0.647404	1769	-1.21085	-0.000684484	0.000386972	-0.00115029	MB1_none	MB2_none	MB3_none	-0.161918	0.0872233	-0.269041	0.112289	0.140688	-0.110828	-0.205956
MB-0400	1831	0.466561	844	11.5789	1914	0.634676	0.000331597	0.0137191	-0.000254812	MB1_none	MB2_none	MB3_none	0.0839858	1.71842	-0.0621037	0.801147	0.341924	0.227343	-0.429754
MB-0401	1566	3.06169	1052	7.86622	1875	-1.19281	-0.000636167	0.00747739	-0.0019551	MB1_none	MB2_none	MB3_none	-0.158274	1.13046	-0.4162	1.25532	0.393505	0.197092	-0.475697
MB-0402	5	2.3469	22	-17.1356	1	-23.0129	-23.0129	-0.778892	-0.46938	MB1_LF	MB2_LF	MB3_LF	-Inf	-5.54364	-1.45821	-0.567089	0.395856	0.251057	-0.424071
MB-0404	1594	-1.74371	663	3.87894	176	7.34337	0.0417237	0.00585059	0.00109392	MB1_UF	MB2_none	MB3_none	1.42025	0.597057	0.236467	0.133791	-0.247114	-0.0833227	0.23474
MB-0405	1321	-1.68809	1802	4.67708	936	10.1267	0.0108191	0.00259549	0.00127789	MB1_none	MB2_none	MB3_none	1.48016	0.623889	0.23491	0.353168	-0.371033	-0.0642981	0.453447
MB-0406	704	-0.951597	993	3.36367	551	6.24523	0.0113344	0.00338738	0.0013517	MB1_none	MB2_none	MB3_none	0.989464	0.487437	0.145132	0.609182	-0.243987	0.0855238	0.24664
MB-0407	1453	-1.60695	1096	-6.80518	1025	-5.65903	-0.00552101	-0.00620911	0.00110596	MB1_none	MB2_none	MB3_none	-0.816311	-0.972249	0.220693	-0.40094	-0.0842435	-0.195379	0.157777
MB-0408	562	-2.20553	668	0.0164257	807	1.25933	0.0015605	2.45893e-05	0.00392443	MB1_none	MB2_none	MB3_none	0.188147	0.00252536	0.348343	-0.0876145	-0.0196859	-0.0161369	0.0803207
MB-0410	198	1.23476	225	-7.34246	426	-9.88632	-0.0232073	-0.0326332	-0.00623618	MB1_none	MB2_none	MB3_none	-1.6329	-1.35567	-0.233491	-0.281011	0.0502963	-0.0307076	0.00790223
MB-0411	1536	4.41763	710	-9.06229	544	-12.0971	-0.0222374	-0.0127638	-0.00287606	MB1_none	MB2_none	MB3_none	-1.9205	-1.38034	-0.602108	-0.519423	0.335942	-0.237168	-0.238831
MB-0412	1516	-5.05828	564	15.1315	298	19.4013	0.0651051	0.0268289	0.0033366	MB1_UF	MB2_none	MB3_none	3.40548	2.38853	0.69066	0.995897	-0.227699	-0.195446	0.205675
MB-0413	246	-4.74554	625	-1.82488	616	-0.628352	-0.00102005	-0.00291981	0.0192908	MB1_none	MB2_none	MB3_none	-0.0978246	-0.283466	0.86199	0.169678	0.126798	-0.120951	0.075026
MB-0414	1919	-1.75712	226	17.1687	1750	8.36134	0.00477791	0.0759676	0.000915645	MB1_none	MB2_UF	MB3_none	1.11972	3.16734	0.232437	1.26882	0.229169	0.369522	-0.383948
MB-0417	1301	-3.75907	1713	3.30748	429	7.75019	0.0180657	0.00193081	0.00288937	MB1_none	MB2_none	MB3_none	1.2786	0.444195	0.524212	-0.1574	-0.314345	-0.0629297	0.345673
MB-0418	770	-12.9927	1434	4.27229	295	10.0631	0.0341122	0.00297928	0.0168736	MB1_none	MB2_none	MB3_none	1.7695	0.587804	1.95485	0.404897	-0.190389	0.0939131	0.207469
MB-0419	549	-8.44212	1057	-2.7641	846	1.33606	0.00157927	-0.00261505	0.0153773	MB1_none	MB2_none	MB3_none	0.198213	-0.39696	1.3383	-0.159585	0.0793267	0.0371267	0.150668
MB-0420	1422	0.0630819	1775	4.1578	1855	-3.07947	-0.00166009	0.00234242	-4.43614e-05	MB1_none	MB2_none	MB3_none	-0.409197	0.55574	-0.00868918	0.673564	0.415297	0.359191	-0.50648
MB-0421	1281	-0.899925	1621	1.83053	1512	4.5109	0.0029834	0.00112926	0.000702518	MB1_none	MB2_none	MB3_none	0.616143	0.247676	0.125769	0.196132	0.202456	-0.0465743	-0.152317
MB-0422	1250	3.35113	1356	-0.149641	1005	-1.06733	-0.00106202	-0.000110355	-0.0026809	MB1_none	MB2_none	MB3_none	-0.1544	-0.0207481	-0.469945	-0.270783	-0.070943	-0.144209	0.204996
MB-0423	58	8.40787	539	-10.5163	187	-15.9658	-0.0853785	-0.0195107	-0.144963	MB1_LF	MB2_none	MB3_LF	-3.05208	-1.67198	-2.07068	-0.172506	0.365035	-0.139841	-0.203388
MB-0424	707	3.4052	141	-16.8463	80	-24.1646	-0.302057	-0.119478	-0.00481641	MB1_LF	MB2_LF	MB3_none	-5.51447	-3.40415	-0.519004	-0.404559	0.540201	-0.0768695	-0.517041
MB-0425	220	1.50283	708	-2.92931	1045	-2.17285	-0.00207929	-0.00413745	-0.00683106	MB1_none	MB2_none	MB3_none	-0.312561	-0.446376	-0.278631	-0.108804	0.10607	-0.0773833	0.0290718
MB-0426	53	5.51101	425	-5.21419	570	-9.0114	-0.0158095	-0.0122687	-0.103981	MB1_none	MB2_none	MB3_LF	-1.42009	-0.861552	-1.38806	0.0385263	0.273187	0.233022	-0.18401
MB-0427	633	-2.14128	1208	3.10181	1280	5.8581	0.00457664	0.00256772	0.00338274	MB1_none	MB2_none	MB3_none	0.818786	0.437076	0.331957	0.0326793	-0.219222	-0.0602906	0.255473
MB-0428	1042	2.21276	1582	2.56396	981	3.62318	0.00369336	0.00162071	-0.00212357	MB1_none	MB2_none	MB3_none	0.52597	0.348059	-0.318433	-0.0834674	-0.123288	0.226212	0.172455
MB-0429	1532	-1.98356	913	9.92955	3	18.2108	6.07026	0.0108757	0.00129475	MB1_UF	MB2_none	MB3_none	16.5762	1.45664	0.270449	0.288765	-0.21157	0.00285953	0.319418
MB-0431	1609	1.35451	1475	-3.60125	1340	-3.02221	-0.00225538	-0.00244152	-0.000841835	MB1_none	MB2_none	MB3_none	-0.419727	-0.493564	-0.183455	-0.585796	-0.0748372	-0.253312	0.0690807
MB-0432	1816	1.65696	1068	-9.50575	1126	-16.1732	-0.0143634	-0.00890052	-0.000912422	MB1_none	MB2_none	MB3_none	-2.30177	-1.36312	-0.220799	-0.352287	0.42297	0.209475	-0.429747
MB-0433	414	-6.96435	157	-12.2028	244	-11.3258	-0.046417	-0.0777246	0.0168221	MB1_LF	MB2_LF	MB3_none	-2.06029	-2.4134	1.15574	-0.365112	0.0779201	0.11495	-0.0870635
MB-0434	1844	0.642021	956	12.345	360	15.9602	0.044334	0.0129132	-0.000348168	MB1_UF	MB2_none	MB3_none	2.71151	1.79884	-0.0853786	0.346843	-0.344794	-0.0599124	0.257921
MB-0435	1144	4.90543	1376	-5.2133	858	-14.6995	-0.0171323	-0.00378874	-0.00428796	MB1_none	MB2_none	MB3_none	-2.17622	-0.721371	-0.696567	-0.160596	0.499405	-0.00737761	-0.473346
MB-0436	1742	-2.90442	1793	1.14593	1493	-2.9313	-0.00196336	0.000639111	0.00166729	MB1_none	MB2_none	MB3_none	-0.401079	0.152961	0.389187	0.409768	0.0649177	0.156154	-0.302919
MB-0437	893	1.83035	885	5.80614	860	7.16246	0.00832844	0.00656061	-0.00204966	MB1_none	MB2_none	MB3_none	1.06002	0.855657	-0.269383	0.272269	-0.125724	-0.122963	0.279866
MB-0438	1369	2.6062	1381	4.18193	1586	1.68859	0.00106468	0.00302819	-0.00190372	MB1_none	MB2_none	MB3_none	0.229149	0.578369	-0.360877	0.305097	-0.0653129	-0.0611945	0.15972
MB-0439	1714	1.51183	383	20.0072	669	21.7993	0.0325849	0.0522382	-0.000882045	MB1_none	MB2_UF	MB3_none	3.35076	3.36367	-0.203023	0.887006	-0.329075	-0.168461	0.393152
MB-0440	1903	-3.42951	731	12.4088	233	18.7107	0.0803035	0.0169751	0.00180216	MB1_UF	MB2_none	MB3_none	3.4325	1.88172	0.454168	0.889314	-0.36476	-0.051163	0.340357
MB-0442	144	1.09263	9	-16.4844	64	-19.8192	-0.309675	-1.8316	-0.00758772	MB1_LF	MB2_LF	MB3_none	-4.76551	-7.50235	-0.219854	-0.377227	0.410481	0.10801	-0.401456
MB-0443	301	4.99048	888	-2.03269	1316	-3.01448	-0.00229064	-0.00228907	-0.0165797	MB1_none	MB2_none	MB3_none	-0.419706	-0.299411	-0.874431	0.0603092	-0.00490824	-0.176255	0.197013
MB-0444	604	0.163216	517	-5.82074	731	-4.38036	-0.00599229	-0.0112587	-0.000270225	MB1_none	MB2_none	MB3_none	-0.664254	-0.93161	-0.0254883	-0.0237703	0.253896	-0.139731	-0.0426472
MB-0445	964	-0.611466	1319	1.26002	804	4.69982	0.00584555	0.000955283	0.000634301	MB1_none	MB2_none	MB3_none	0.702556	0.175377	0.0889911	-0.0316493	-0.134283	-0.0967976	0.24709
MB-0446	1725	-3.46746	1741	4.47168	1873	-1.28823	-0.000687791	0.00256845	0.00201012	MB1_none	MB2_none	MB3_none	-0.17096	0.599243	0.465245	0.448171	0.349152	0.227276	-0.456034
MB-0448	1887	-0.445365	1410	8.59452	199	15.961	0.0802058	0.0060954	0.000236018	MB1_UF	MB2_none	MB3_none	3.01531	1.18523	0.0590456	-0.20833	-0.280685	0.157138	0.335088
MB-0449	842	1.33832	1109	-4.1564	1300	-2.04653	-0.00157425	-0.00374788	-0.00158945	MB1_none	MB2_none	MB3_none	-0.285424	-0.592822	-0.198688	-0.453636	-0.259842	-0.20461	0.354549
MB-0451	1817	2.64464	205	15.1314	166	16.5774	0.0998641	0.0738116	-0.0014555	MB1_UF	MB2_UF	MB3_none	3.24286	2.84263	-0.352386	0.52758	-0.278512	-0.177894	0.345241
MB-0452	727	1.71174	868	4.41436	1188	2.23051	0.00187754	0.00508566	-0.00235453	MB1_none	MB2_none	MB3_none	0.315043	0.652414	-0.259791	0.319853	0.289728	0.0854305	-0.268596
MB-0453	1474	-2.2005	1175	6.97105	1570	3.92603	0.00250066	0.00593281	0.00149287	MB1_none	MB2_none	MB3_none	0.533513	0.986141	0.301614	0.653049	0.0448976	0.0594854	-0.0902027
MB-0454	1184	0.467536	1842	7.40318	1708	9.88873	0.00578966	0.0040191	-0.000394878	MB1_none	MB2_none	MB3_none	1.32858	0.984648	-0.0660673	-0.210521	-0.311736	-0.176427	0.329794
MB-0455	924	3.23487	996	7.72116	1484	5.89757	0.0039741	0.00775217	-0.00350094	MB1_none	MB2_none	MB3_none	0.807609	1.1184	-0.473716	0.541278	-0.0999258	0.0343603	0.132745
MB-0458	159	2.68493	67	-14.412	89	-18.984	-0.213303	-0.215104	-0.0168864	MB1_LF	MB2_LF	MB3_none	-4.22934	-3.42759	-0.529687	-0.409006	0.346018	0.161384	-0.394965
MB-0459	1313	1.60029	1217	3.25731	1351	2.69902	0.00199779	0.00267651	-0.0012188	MB1_none	MB2_none	MB3_none	0.374416	0.458509	-0.222879	0.183245	-0.063795	-0.269193	0.0923001
MB-0460	167	1.1703	64	-13.9678	102	-18.3354	-0.179759	-0.218248	-0.00700776	MB1_LF	MB2_LF	MB3_none	-3.96444	-3.35856	-0.228663	-0.092903	0.477109	-0.0825106	-0.451628
MB-0462	1170	3.47867	852	3.60818	1308	1.94994	0.00149078	0.00423495	-0.00297322	MB1_none	MB2_none	MB3_none	0.271721	0.534737	-0.492397	0.346149	0.0481424	-0.00222746	-0.140907
MB-0463	394	4.91167	703	-4.43839	1094	-3.50259	-0.00320164	-0.00631349	-0.0124662	MB1_none	MB2_none	MB3_none	-0.500542	-0.677063	-0.82185	-0.269685	0.0920153	-0.412685	0.00356913
MB-0464	1726	3.72882	460	10.8751	1249	9.00183	0.00720723	0.0236416	-0.00216038	MB1_none	MB2_none	MB3_none	1.26251	1.77373	-0.500273	0.6905	-0.120135	0.117338	0.0465569
MB-0465	940	-1.8597	1001	4.00478	998	3.96494	0.00397289	0.00400078	0.0019784	MB1_none	MB2_none	MB3_none	0.57415	0.579668	0.271652	0.176011	-0.0652825	0.270293	-0.0237695
MB-0466	1284	-1.47206	1541	0.585859	868	4.69913	0.00541375	0.000380181	0.00114647	MB1_none	MB2_none	MB3_none	0.694502	0.0798152	0.20566	0.190961	-0.0868359	-0.0166368	0.0281637
MB-0467	1423	-0.0554964	1480	4.30681	1582	1.83324	0.00115881	0.00291	3.89996e-05	MB1_none	MB2_none	MB3_none	0.248863	0.58999	0.00764358	0.307287	0.0566354	0.3034	-0.201629
MB-0468	821	-9.67654	1529	-2.30923	1213	4.17688	0.00344343	-0.00151029	0.0117863	MB1_none	MB2_none	MB3_none	0.588222	-0.314936	1.44199	-0.0596858	-0.0986755	-0.063593	0.113035
MB-0469	1905	-0.870746	770	10.2903	163	12.4135	0.0761566	0.013364	0.000457084	MB1_UF	MB2_none	MB3_none	2.43701	1.54826	0.115296	0.375041	-0.220634	-0.16983	0.279764
MB-0470	1979	-9.76364	1981	-8.24863	1981	-5.15335	-0.00260139	-0.00416387	0.00493362	MB1_none	MB2_none	MB3_none	-0.678844	-1.08658	1.28632	-0.879358	0.200802	0.139752	-0.196699
MB-0471	1784	-4.26638	1929	12.051	284	21.4523	0.0755362	0.00624728	0.00239147	MB1_UF	MB2_none	MB3_none	3.79755	1.59305	0.569867	-0.0630513	-0.292909	-0.128551	0.413023
MB-0472	1512	-0.0881605	1828	8.82024	938	14.6608	0.0156299	0.00482508	5.83072e-05	MB1_none	MB2_none	MB3_none	2.14222	1.17431	0.0120418	0.286452	-0.354656	-0.367468	0.444694
MB-0474	1745	-1.13415	476	12.1356	499	12.1314	0.0243114	0.0254949	0.00064994	MB1_none	MB2_none	MB3_none	1.95271	1.96833	0.151938	0.545596	-0.194576	-0.0441873	0.21933
MB-0475	1066	-0.282759	646	2.60087	732	2.02908	0.00277197	0.00402611	0.000265253	MB1_none	MB2_none	MB3_none	0.307633	0.401939	0.0405584	0.142129	0.027159	0.0562411	0.0373492
MB-0476	550	5.57854	791	4.06349	1690	-0.670736	-0.000396885	0.00513716	-0.0101428	MB1_none	MB2_none	MB3_none	-0.0902438	0.608918	-0.884091	0.3374	0.157499	0.0371503	-0.065762
MB-0478	568	1.01763	45	-19.3344	33	-21.7742	-0.659824	-0.429652	-0.0017916	MB1_LF	MB2_LF	MB3_none	-6.22741	-5.07909	-0.160455	-0.695326	0.296976	-0.0101939	-0.243173
MB-0479	1747	1.38218	1013	7.99838	1558	6.04258	0.00387842	0.00789574	-0.000791174	MB1_none	MB2_none	MB3_none	0.82199	1.15572	-0.185139	0.388545	-0.278466	-0.201453	0.0223133
MB-0480	1311	-0.706909	1840	-1.98358	1674	1.91703	0.00114518	-0.00107803	0.000539213	MB1_none	MB2_none	MB3_none	0.258256	-0.263861	0.0984752	-0.624462	-0.286193	-0.347688	0.333335
MB-0481	1955	1.87149	1156	13.1393	1942	3.3283	0.00171385	0.0113662	-0.000957282	MB1_none	MB2_none	MB3_none	0.439584	1.86302	-0.246958	1.05344	0.0316358	0.398238	-0.315298
MB-0482	1496	-1.84169	1890	-1.16914	1548	-5.38491	-0.00347862	-0.000618591	0.00123108	MB1_none	MB2_none	MB3_none	-0.733167	-0.154969	0.251922	0.351459	0.00806108	0.342917	-0.277946
MB-0483	1582	1.46072	386	11.3544	47	15.3746	0.327119	0.0294156	-0.00092334	MB1_UF	MB2_none	MB3_none	3.99324	1.90643	-0.198294	0.705669	-0.036615	-0.0912194	0.179921
MB-0484	1518	-1.53617	1514	-2.16445	1727	-2.16013	-0.0012508	-0.00142962	0.00101197	MB1_none	MB2_none	MB3_none	-0.289789	-0.295589	0.209711	0.12219	0.000358187	-0.0535208	0.0138542
MB-0485	1352	2.20142	1763	-1.95208	1630	-0.121583	-7.45909e-05	-0.00110725	-0.00162827	MB1_none	MB2_none	MB3_none	-0.0164383	-0.261156	-0.305357	0.102935	-0.0869845	-0.194026	0.144423
MB-0486	463	4.52799	676	-1.33453	668	-1.30011	-0.00194628	-0.00197415	-0.00977967	MB1_none	MB2_none	MB3_none	-0.199886	-0.204802	-0.73773	-0.0159339	-0.154829	0.0472364	0.245106
MB-0487	286	-2.73953	268	-13.076	521	-13.2838	-0.0254967	-0.048791	0.00957879	MB1_none	MB2_LF	MB3_none	-2.12345	-2.33876	0.484359	-0.695307	-0.0942266	0.0339514	0.0249936
MB-0488	431	4.01979	1054	-7.69191	864	-14.21	-0.0164467	-0.00729783	-0.00932667	MB1_none	MB2_none	MB3_none	-2.10158	-1.1051	-0.662665	0.279956	0.334356	0.241204	-0.438936
MB-0489	1757	-1.02489	357	-13.6305	500	-19.4948	-0.0389896	-0.0381808	0.000583317	MB1_none	MB2_none	MB3_none	-3.13693	-2.31901	0.137176	-0.469838	0.398667	0.137023	-0.439016
MB-0490	1245	-0.724733	1045	-6.25243	1191	-4.55712	-0.0038263	-0.00598318	0.000582115	MB1_none	MB2_none	MB3_none	-0.643429	-0.8994	0.10169	-0.502474	0.196654	0.106696	0.0276378
MB-0491	1734	1.18003	976	0.236849	968	-0.693117	-0.00071603	0.000242673	-0.000680527	MB1_none	MB2_none	MB3_none	-0.100814	0.0344083	-0.15822	0.215626	0.130287	-0.129621	0.0841137
MB-0492	1239	1.53504	1357	10.7722	1494	13.2648	0.00887869	0.00793823	-0.00123893	MB1_none	MB2_none	MB3_none	1.8148	1.49343	-0.215533	0.409242	-0.252684	-0.164258	0.291679
MB-0494	1337	-4.02585	1863	1.92777	1759	-1.18286	-0.000672462	0.00103477	0.00301111	MB1_none	MB2_none	MB3_none	-0.158295	0.256014	0.559287	0.442811	0.314054	0.119543	-0.324413
MB-0495	1100	1.24386	501	-10.2393	504	-16.0867	-0.0319181	-0.0204378	-0.00113078	MB1_none	MB2_none	MB3_none	-2.58522	-1.64709	-0.177616	-0.139654	0.518941	0.0653698	-0.521027
MB-0496	237	2.78491	79	-12.9013	107	-14.884	-0.139102	-0.163308	-0.0117507	MB1_LF	MB2_LF	MB3_none	-3.18521	-2.95261	-0.509306	-0.524598	0.115246	0.216495	-0.227319
MB-0497	1107	-2.63331	1018	-3.53235	1039	0.435565	0.000419216	-0.00346989	0.00237878	MB1_none	MB2_none	MB3_none	0.0627072	-0.510043	0.375682	-0.0925253	-0.211273	-0.201715	0.277889
MB-0499	1171	7.63603	1143	-12.0228	568	-22.3032	-0.0392662	-0.0105186	-0.00652095	MB1_none	MB2_none	MB3_none	-3.51668	-1.70744	-1.08073	-0.565135	0.534879	-0.00933581	-0.512874
MB-0500	1876	0.45636	749	15.3659	1902	6.94153	0.0036496	0.0205152	-0.000243262	MB1_none	MB2_none	MB3_none	0.919328	2.32158	-0.0605501	1.22252	0.011995	0.37899	-0.410034
MB-0501	1260	-0.517518	1843	-0.689798	1571	3.0799	0.00196047	-0.00037428	0.000410729	MB1_none	MB2_none	MB3_none	0.418494	-0.0917389	0.072493	-0.53778	-0.140181	0.0839806	0.247073
MB-0502	1578	4.09733	1545	-5.04776	1358	-12.6696	-0.0093296	-0.00326716	-0.00259653	MB1_none	MB2_none	MB3_none	-1.75631	-0.687445	-0.556407	0.0319067	0.424679	0.192941	-0.386782
MB-0503	973	1.28544	820	-4.99813	877	-2.90402	-0.00331131	-0.00609529	-0.00132111	MB1_none	MB2_none	MB3_none	-0.428542	-0.744956	-0.186827	-0.1335	0.0743136	-0.189235	0.143203
MB-0504	183	1.85851	385	-8.79147	308	-8.50053	-0.0275991	-0.022835	-0.0101558	MB1_none	MB2_none	MB3_none	-1.48349	-1.47675	-0.356755	-0.122277	0.0763293	-0.31688	0.0628931
MB-0505	55	0.194068	24	-15.7908	30	-18.0882	-0.602938	-0.657948	-0.00352852	MB1_LF	MB2_LF	MB3_none	-5.31817	-4.96869	-0.0484283	-0.530595	0.256171	-0.0875336	-0.220879
MB-0506	1904	-1.36275	1771	8.06912	1762	8.97819	0.00509546	0.00455625	0.000715732	MB1_none	MB2_none	MB3_none	1.20122	1.07886	0.180456	0.332256	-0.104738	0.24846	0.0127879
MB-0507	576	-0.738065	664	-5.69709	488	-5.29165	-0.0108435	-0.00857996	0.00128136	MB1_none	MB2_none	MB3_none	-0.854827	-0.876708	0.116119	-0.210732	-0.0807835	-0.197769	-0.0136377
MB-0508	978	-1.21333	1408	-3.18971	1355	-0.694367	-0.000512448	-0.00226542	0.00124063	MB1_none	MB2_none	MB3_none	-0.0962854	-0.439964	0.176216	0.0863418	0.153513	-0.117778	-0.157229
MB-0509	1262	-3.0806	939	-1.55584	1233	-3.85894	-0.00312971	-0.00165691	0.00244104	MB1_none	MB2_none	MB3_none	-0.542198	-0.227301	0.431429	0.410798	0.0355127	-0.13972	-0.0747351
MB-0510	849	-3.95097	1287	-1.04515	861	1.27383	0.00147947	-0.000812086	0.00465368	MB1_none	MB2_none	MB3_none	0.188489	-0.14597	0.585845	-0.0406868	0.00979868	-0.028413	0.0474569
MB-0511	696	2.00594	684	-6.29078	601	-7.90495	-0.013153	-0.00919705	-0.00288209	MB1_none	MB2_none	MB3_none	-1.23542	-0.963668	-0.306467	-0.276021	0.134446	-0.300897	0.0151802
MB-0512	205	1.40737	522	-5.9854	602	-7.75136	-0.012876	-0.0114663	-0.0068652	MB1_none	MB2_none	MB3_none	-1.2111	-0.95649	-0.264393	-0.299802	0.324334	-0.236615	-0.194812
MB-0513	1802	4.67688	1572	5.66102	1480	6.48621	0.00438258	0.00360116	-0.00259538	MB1_none	MB2_none	MB3_none	0.888547	0.76915	-0.623862	-0.0798289	-0.0974849	-0.186742	0.219517
MB-0514	563	-2.01659	741	2.4186	661	5.44511	0.00823768	0.00326397	0.00358187	MB1_none	MB2_none	MB3_none	0.838515	0.366011	0.318412	0.443357	-0.0869638	-0.352626	0.231386
MB-0516	1849	3.41474	982	14.3664	1885	6.21824	0.0032988	0.0146297	-0.00184681	MB1_none	MB2_none	MB3_none	0.824516	2.08523	-0.453943	1.21471	0.0143397	0.527114	-0.424747
MB-0517	1223	0.75273	1206	-1.6825	1171	-1.81241	-0.00154775	-0.0013951	-0.000615479	MB1_none	MB2_none	MB3_none	-0.256512	-0.237136	-0.105883	-0.232805	-0.0631099	-0.273664	0.259447
MB-0519	983	0.0201768	798	-2.11221	1469	-3.21169	-0.00218631	-0.00264688	-2.05258e-05	MB1_none	MB2_none	MB3_none	-0.44042	-0.316099	-0.00292816	-0.0753956	0.189029	0.371385	-0.26607
MB-0521	36	9.12339	935	-6.32716	438	-10.434	-0.023822	-0.00676701	-0.253427	MB1_none	MB2_none	MB3_LF	-1.7155	-0.924949	-2.54593	-0.461236	0.21843	-0.047358	-0.170855
MB-0522	1544	3.79756	1399	7.09384	1507	5.00031	0.00331806	0.00507065	-0.00245956	MB1_none	MB2_none	MB3_none	0.683301	0.979337	-0.517228	0.441513	-0.257075	-0.09244	0.147681
MB-0524	499	0.394801	499	-7.01522	826	-8.50721	-0.0102993	-0.0140586	-0.000791185	MB1_none	MB2_none	MB3_none	-1.2666	-1.12919	-0.0635485	-0.429196	0.335335	0.253933	-0.315644
MB-0525	1600	-1.80208	1562	6.38844	1731	3.27197	0.00189022	0.00408991	0.0011263	MB1_none	MB2_none	MB3_none	0.438811	0.868735	0.244258	0.585643	0.0856713	0.201028	-0.298002
MB-0526	1796	-1.80649	1171	8.80611	128	15.2008	0.118756	0.00752016	0.00100584	MB1_UF	MB2_none	MB3_none	3.13287	1.24633	0.24108	0.169498	-0.2794	-0.169088	0.395015
MB-0527	476	-0.909486	165	-12.4891	491	-12.1523	-0.0247501	-0.0756916	0.00191069	MB1_none	MB2_LF	MB3_none	-1.96117	-2.446	0.147514	-0.663116	0.200826	-0.0647441	-0.0557965
MB-0528	1581	3.33591	1927	1.88155	1578	3.21552	0.00203772	0.000976416	-0.00211	MB1_none	MB2_none	MB3_none	0.436659	0.24876	-0.452891	-0.489063	-0.022373	-0.19417	0.067313
MB-0529	532	-2.71793	677	1.23596	258	3.81087	0.0147708	0.00182564	0.00510889	MB1_none	MB2_none	MB3_none	0.686278	0.189632	0.433022	-0.03789	-0.301844	-0.101076	0.378299
MB-0531	1522	0.470497	73	-19.6378	260	-23.2935	-0.0895903	-0.269011	-0.000309131	MB1_LF	MB2_LF	MB3_none	-4.18896	-4.57708	-0.0642072	-0.562437	0.407852	0.124575	-0.397776
MB-0532	1657	1.57417	190	14.6616	515	13.1537	0.0255412	0.0771665	-0.000950011	MB1_none	MB2_UF	MB3_none	2.10656	2.79428	-0.212359	0.745618	-0.112253	-0.0104917	0.15073
MB-0534	502	3.47848	46	-20.4225	49	-24.4559	-0.4991	-0.443968	-0.00692924	MB1_LF	MB2_LF	MB3_none	-6.28393	-5.33415	-0.559366	-0.746874	0.342969	0.142952	-0.434382
MB-0535	833	1.50315	762	2.84612	727	3.82173	0.00525684	0.00373506	-0.0018045	MB1_none	MB2_none	MB3_none	0.580023	0.428894	-0.223516	-0.16888	-0.145177	-0.155943	0.302483
MB-0536	1830	1.44697	753	8.39849	398	10.1555	0.0255162	0.0111534	-0.000790692	MB1_none	MB2_none	MB3_none	1.69641	1.26788	-0.192619	0.639462	0.0498925	-0.154643	0.00139987
MB-0537	366	0.736387	6	-21.692	19	-24.7382	-1.30201	-3.61533	-0.00201199	MB1_LF	MB2_LF	MB3_none	-8.40168	-12.1065	-0.124756	-0.793936	0.283201	-0.0847823	-0.306665
MB-0538	1070	-1.16679	804	-1.25756	273	0.871926	0.00319387	-0.00156413	0.00109046	MB1_none	MB2_none	MB3_none	0.155438	-0.187988	0.167272	-0.106379	-0.0324882	-0.116453	0.0546112
MB-0539	1520	1.59758	1049	5.10066	1178	2.45372	0.00208296	0.0048624	-0.00105104	MB1_none	MB2_none	MB3_none	0.346984	0.733317	-0.218056	0.199526	-0.203516	0.343081	0.0733642
MB-0540	1977	-2.39537	1257	-5.68115	1816	-9.60403	-0.00528856	-0.00451961	0.00121162	MB1_none	MB2_none	MB3_none	-1.27979	-0.796071	0.315623	-0.348037	0.144704	0.100529	-0.235997
MB-0541	1073	1.90243	561	6.69785	40	10.7342	0.268355	0.0119391	-0.001773	MB1_UF	MB2_none	MB3_none	2.90988	1.05816	-0.272624	0.103761	-0.133863	-0.0841942	0.2524
MB-0542	997	0.457045	853	3.83943	1245	4.28304	0.00344019	0.00450109	-0.00045842	MB1_none	MB2_none	MB3_none	0.600969	0.568909	-0.0661929	0.453037	-0.123513	-0.0404864	0.15786
MB-0543	1965	-0.661657	186	22.6482	275	22.2063	0.08075	0.121764	0.000336721	MB1_UF	MB2_UF	MB3_none	3.95356	4.33396	0.0872524	1.12337	-0.238291	0.155714	0.292141
MB-0544	1028	3.17922	1008	1.45818	652	4.01025	0.00615068	0.00144661	-0.00309262	MB1_none	MB2_none	MB3_none	0.618861	0.210851	-0.458406	-0.0956807	-0.232858	-0.247867	0.336941
MB-0545	872	-2.43918	1290	-2.61221	1377	-2.41869	-0.00175649	-0.00202497	0.00279722	MB1_none	MB2_none	MB3_none	-0.334643	-0.364712	0.36025	0.251621	0.140623	-0.092471	-0.00988057
MB-0546	442	-2.67937	396	-5.6447	529	-7.498	-0.0141739	-0.0142543	0.00606192	MB1_none	MB2_none	MB3_none	-1.19566	-0.943706	0.439868	-0.257132	-0.0046543	0.0904755	-0.168618
MB-0547	1638	4.13094	1393	0.333635	1228	0.658134	0.00053594	0.000239508	-0.00252194	MB1_none	MB2_none	MB3_none	0.0925236	0.0460871	-0.558142	-0.154923	0.00822257	-0.211813	0.181171
MB-0549	1801	-2.4142	1326	6.10248	490	10.7508	0.0219403	0.00460217	0.00134048	MB1_none	MB2_none	MB3_none	1.73556	0.848754	0.322061	0.328155	-0.228604	0.117195	0.176943
MB-0550	675	-5.98819	867	5.5404	470	8.0369	0.0170998	0.00639031	0.00887139	MB1_none	MB2_none	MB3_none	1.30623	0.818975	0.919179	0.387574	-0.131654	-0.0628747	0.223661
MB-0551	464	2.48257	71	-18.0294	127	-20.6659	-0.162724	-0.253935	-0.00535036	MB1_LF	MB2_LF	MB3_none	-4.26613	-4.22958	-0.404335	-0.655753	0.24872	0.205174	-0.270803
MB-0552	308	5.32604	1073	0.992588	1463	-1.88677	-0.00128966	0.000925059	-0.0172923	MB1_none	MB2_none	MB3_none	-0.258879	0.142241	-0.929485	0.329381	0.179311	-0.0287485	-0.113513
MB-0553	1653	-8.18215	1899	3.66079	1108	8.40959	0.00758988	0.00192775	0.00494988	MB1_none	MB2_none	MB3_none	1.1996	0.484932	1.10415	-0.141189	-0.166257	-0.00584185	0.112218
MB-0554	1007	0.526255	837	-2.90374	1168	-1.32081	-0.00113083	-0.00346922	-0.000522597	MB1_none	MB2_none	MB3_none	-0.187003	-0.431473	-0.0761064	-0.399495	0.195971	-0.106208	-0.0732971
MB-0558	1969	-4.03098	223	18.8697	1827	8.26279	0.0045226	0.0846176	0.00204722	MB1_none	MB2_UF	MB3_none	1.10017	3.48976	0.531421	1.19149	0.132263	0.258757	-0.406382
MB-0559	1236	-5.0589	1609	4.79176	501	10.5371	0.0210321	0.0029781	0.00409296	MB1_none	MB2_none	MB3_none	1.69499	0.648993	0.710556	-0.167123	-0.126296	-0.0213682	0.295899
MB-0564	1676	2.54023	1244	-4.52942	955	-8.34522	-0.00873845	-0.00364101	-0.00151565	MB1_none	MB2_none	MB3_none	-1.2162	-0.63561	-0.342157	-0.355994	0.110513	0.257809	-0.239845
MB-0568	400	2.87074	448	-5.26181	402	-5.04411	-0.0125475	-0.0117451	-0.00717685	MB1_none	MB2_none	MB3_none	-0.841182	-0.861915	-0.479139	-0.0442808	-0.131679	0.0190999	0.20721
MB-0569	1114	-0.674209	1146	2.17765	1158	2.93313	0.00253293	0.00190022	0.000605215	MB1_none	MB2_none	MB3_none	0.415784	0.309148	0.0960999	0.399608	0.206028	-0.228457	-0.137159
MB-0570	1893	-2.7383	1406	15.5814	147	22.6742	0.154246	0.0110821	0.00144654	MB1_UF	MB2_none	MB3_none	4.54353	2.1496	0.362884	0.562427	-0.279191	-0.137496	0.348969
MB-0571	374	2.25219	683	3.05833	660	3.57952	0.00542352	0.00447779	-0.0060219	MB1_none	MB2_none	MB3_none	0.551354	0.468602	-0.380164	0.209361	-0.153623	-0.239508	0.221943
MB-0573	665	-2.63837	373	-9.43204	899	-9.65476	-0.0107394	-0.025287	0.00396747	MB1_none	MB2_none	MB3_none	-1.41955	-1.59283	0.405916	-0.297979	0.292444	-0.0512825	-0.305816
MB-0574	1791	-1.86687	1317	2.2575	328	7.2027	0.0219595	0.00171412	0.00104236	MB1_none	MB2_none	MB3_none	1.24334	0.314279	0.249231	-0.112786	-0.187677	-0.0561708	0.304661
MB-0575	927	-0.931825	608	-4.55601	871	-6.64563	-0.00762989	-0.00749344	0.0010052	MB1_none	MB2_none	MB3_none	-0.981682	-0.710747	0.136392	-0.0232726	0.301329	-0.156143	-0.236779
MB-0576	1148	-4.83246	947	-1.63574	1012	-1.10947	-0.00109632	-0.00172728	0.00420946	MB1_none	MB2_none	MB3_none	-0.160336	-0.238679	0.685867	0.349578	0.227699	-0.189095	-0.163039
MB-0577	1240	1.432	1809	8.3099	1289	12.2512	0.00950441	0.00459364	-0.00115484	MB1_none	MB2_none	MB3_none	1.71067	1.10791	-0.201042	0.260228	-0.321208	-0.194369	0.277639
MB-0578	506	-1.09373	7	-19.3965	24	-20.5268	-0.855283	-2.77093	0.00216152	MB1_LF	MB2_LF	MB3_none	-6.45892	-9.96783	0.175656	-0.603059	0.271166	-0.0747069	-0.292046
MB-0579	994	-2.77125	1172	-1.39175	1236	1.10807	0.000896498	-0.0011875	0.00278798	MB1_none	MB2_none	MB3_none	0.155636	-0.196951	0.40153	0.121758	0.157469	-0.236839	-0.0341706
MB-0580	1113	-0.497983	1080	2.10629	1312	1.73201	0.00132013	0.00195027	0.000447424	MB1_none	MB2_none	MB3_none	0.241251	0.301557	0.0709902	0.42143	0.233923	-0.144412	-0.108739
MB-0581	1763	-1.49921	1754	5.45241	1748	2.50761	0.00143456	0.00310856	0.000850375	MB1_none	MB2_none	MB3_none	0.33586	0.729942	0.200569	0.356986	0.0955761	-0.0206265	-0.188991
MB-0582	1966	-4.79057	323	21.7745	1120	17.8341	0.0159233	0.0674135	0.00243671	MB1_none	MB2_UF	MB3_none	2.54008	3.76875	0.631688	0.905979	-0.22492	0.352749	-0.0650267
MB-0583	609	-2.22117	345	-9.09939	1102	-6.52481	-0.00592088	-0.026375	0.00364724	MB1_none	MB2_none	MB3_none	-0.931466	-1.55717	0.346418	-0.632914	-0.0482313	-0.26138	0.263236
MB-0584	919	1.30539	549	8.30727	436	10.931	0.0250712	0.0151316	-0.00142045	MB1_none	MB2_none	MB3_none	1.79856	1.31692	-0.191314	0.586815	-0.218267	0.1605	0.206225
MB-0585	1016	-6.71641	1389	0.232468	819	3.51692	0.00429416	0.000167363	0.00661064	MB1_none	MB2_none	MB3_none	0.524281	0.0321251	0.97007	0.00776588	-0.0159148	-0.203129	0.103457
MB-0586	1501	-3.57504	915	-7.65262	1511	-3.2343	-0.0021405	-0.00836351	0.00238177	MB1_none	MB2_none	MB3_none	-0.441812	-1.12226	0.488802	-0.737015	-0.130224	-0.212424	0.284565
MB-0587	1459	2.60218	1559	5.83441	776	8.81013	0.0113533	0.00374241	-0.00178354	MB1_none	MB2_none	MB3_none	1.32401	0.793603	-0.357173	-0.00997414	-0.231127	-0.0389658	0.311329
MB-0588	1538	1.06444	1253	-2.67942	1313	-2.28969	-0.00174387	-0.0021384	-0.000692091	MB1_none	MB2_none	MB3_none	-0.318896	-0.375622	-0.145053	-0.198063	-0.214503	0.181869	0.103934
MB-0589	1289	-0.438633	722	5.92779	487	7.76803	0.0159508	0.00821024	0.000340289	MB1_none	MB2_none	MB3_none	1.25528	0.900603	0.0612477	0.390726	-0.272653	0.1251	0.383007
MB-0590	1765	-6.12335	454	18.545	7	28.5099	4.07285	0.040848	0.00346932	MB1_UF	MB2_UF	MB3_none	14.6512	3.03117	0.819078	0.673645	-0.360841	-0.0574173	0.325992
MB-0591	1361	-0.488566	1394	3.37859	1122	3.96046	0.00352982	0.00242366	0.000358976	MB1_none	MB2_none	MB3_none	0.563937	0.46666	0.0677062	0.0987612	-0.254848	-0.351447	0.227719
MB-0592	1644	-0.100896	1699	5.11364	1144	10.053	0.00878761	0.0030098	6.13721e-05	MB1_none	MB2_none	MB3_none	1.42752	0.687521	0.0136256	0.0339499	-0.325202	-0.190624	0.36539
MB-0593	1550	1.26471	1689	-2.56034	1554	-6.77959	-0.00436267	-0.00151589	-0.000815941	MB1_none	MB2_none	MB3_none	-0.922571	-0.344507	-0.172163	0.0872185	-0.0372196	0.187324	-0.195974
MB-0594	1431	2.38657	1224	8.99337	781	12.7025	0.0162644	0.00734753	-0.00166776	MB1_none	MB2_none	MB3_none	1.90711	1.26491	-0.328451	-0.028696	-0.233435	-0.362666	0.322562
MB-0596	179	-0.000962571	202	-8.2209	319	-8.29623	-0.026007	-0.0406975	5.37749e-06	MB1_none	MB2_LF	MB3_none	-1.43902	-1.5487	0.00018556	-0.374656	0.306677	-0.0811357	-0.137317
MB-0597	94	1.35334	30	-14.2261	36	-17.3653	-0.48237	-0.474205	-0.0143972	MB1_LF	MB2_LF	MB3_none	-4.84589	-4.18269	-0.297876	-0.385556	0.179143	0.0793658	-0.301363
MB-0598	1162	1.72005	1342	3.51176	1055	3.10075	0.0029391	0.00261681	-0.00148025	MB1_none	MB2_none	MB3_none	0.445428	0.487614	-0.243706	0.344399	-0.0423054	-0.0625658	0.000606539
MB-0599	885	3.51811	910	-10.6915	620	-15.2676	-0.0246252	-0.0117489	-0.00397526	MB1_none	MB2_none	MB3_none	-2.37454	-1.56918	-0.518467	-0.630648	0.403888	-0.243841	-0.251488
MB-0600	1729	-1.37258	1816	3.20427	905	8.35915	0.00923663	0.00176446	0.000793859	MB1_none	MB2_none	MB3_none	1.22785	0.426986	0.184108	0.10464	-0.211347	-0.341614	0.311702
MB-0601	1356	-5.60505	1702	5.38639	1819	3.22136	0.00177095	0.00316474	0.00413352	MB1_none	MB2_none	MB3_none	0.429169	0.72402	0.777152	0.826	0.407677	0.1564	-0.341588
MB-0603	1305	1.02224	1219	-2.81684	1270	1.19246	0.000938944	-0.00231078	-0.000783325	MB1_none	MB2_none	MB3_none	0.166853	-0.396414	-0.142493	-0.31198	-0.19559	-0.0597627	0.289672
MB-0605	278	0.484071	289	-9.14032	302	-10.5037	-0.0347806	-0.0316274	-0.00174126	MB1_none	MB2_none	MB3_none	-1.8394	-1.61307	-0.0860169	-0.419933	0.186344	-0.0878079	-0.0971536
MB-0606	1164	0.499434	1557	4.16563	1335	6.4048	0.00479761	0.00267542	-0.000429067	MB1_none	MB2_none	MB3_none	0.889966	0.566713	-0.0707452	-0.131222	-0.289981	-0.174227	0.2735
MB-0607	1318	0.76284	1265	-3.50776	1222	-5.81269	-0.0047567	-0.00277294	-0.000578786	MB1_none	MB2_none	MB3_none	-0.81774	-0.491089	-0.106188	0.181663	0.2079	-0.0120725	-0.0729085
MB-0608	1724	-1.81421	623	11.9807	1697	5.82629	0.00343329	0.0192307	0.00105233	MB1_none	MB2_none	MB3_none	0.783459	1.86194	0.24344	0.891773	0.103173	0.350781	-0.356926
MB-0609	1069	-4.78948	1121	2.49205	320	7.0644	0.0220763	0.00222306	0.00448033	MB1_none	MB2_none	MB3_none	1.22469	0.354892	0.686715	0.0641273	-0.254622	-0.193441	0.340069
MB-0610	1928	6.00523	841	11.9014	713	13.4026	0.0187975	0.0141515	-0.00311474	MB1_none	MB2_none	MB3_none	2.04014	1.7672	-0.793897	0.235856	-0.0751484	-0.00134609	0.232416
MB-0611	1349	2.57581	1678	3.15148	1654	2.46174	0.00148836	0.00187812	-0.00190942	MB1_none	MB2_none	MB3_none	0.332176	0.424421	-0.357398	-0.0588532	0.0401497	0.051241	-0.0113849
MB-0613	1479	-0.143727	1838	3.76067	1962	-2.48936	-0.00126879	0.00204606	9.71786e-05	MB1_none	MB2_none	MB3_none	-0.328337	0.500326	0.019691	0.466048	0.307114	-0.0654119	-0.41928
MB-0614	300	1.42278	481	1.65432	893	-0.178246	-0.000199604	0.00343934	-0.00474261	MB1_none	MB2_none	MB3_none	-0.0262335	0.267869	-0.249445	0.323131	0.202932	0.0353353	-0.0634698
MB-0615	1067	0.227951	1345	-6.48332	1060	-10.1007	-0.00952893	-0.00482032	-0.000213637	MB1_none	MB2_none	MB3_none	-1.44999	-0.899943	-0.0326924	-0.147441	0.0629033	0.0482739	-0.196427
MB-0616	1233	-4.19496	1177	4.03972	266	8.12048	0.0305281	0.00343222	0.00340224	MB1_none	MB2_none	MB3_none	1.45437	0.571331	0.589411	0.0601083	-0.102116	-0.0777833	0.173326
MB-0617	1634	1.63086	62	-20.096	61	-27.5582	-0.451774	-0.324129	-0.000998078	MB1_LF	MB2_LF	MB3_none	-6.70374	-4.86924	-0.220423	-0.395626	0.509062	0.0604435	-0.488006
MB-0618	1000	1.39985	998	-2.16114	1277	-0.04853	-3.80032e-05	-0.00216547	-0.00139985	MB1_none	MB2_none	MB3_none	-0.00678527	-0.312948	-0.202649	-0.0431008	0.13881	0.127668	0.143086
MB-0619	702	2.24159	949	1.53994	1256	0.0569546	4.5346e-05	0.0016227	-0.00319314	MB1_none	MB2_none	MB3_none	0.00798165	0.224631	-0.342022	0.225688	0.00122503	-0.0497357	0.117103
MB-0620	1505	-0.0382083	16	-22.4101	43	-24.2484	-0.563916	-1.40063	2.53876e-05	MB1_LF	MB2_LF	MB3_none	-6.44698	-8.08274	0.00522217	-0.764541	0.292364	0.240149	-0.42614
MB-0621	31	3.69252	218	-13.3375	216	-15.1597	-0.0701837	-0.0611813	-0.119114	MB1_LF	MB2_LF	MB3_LF	-2.82026	-2.47702	-1.07529	-0.800662	0.200377	-0.109763	-0.114476
MB-0623	607	-0.499485	102	-13.3392	141	-13.762	-0.0976029	-0.130777	0.000822875	MB1_LF	MB2_LF	MB3_none	-2.7809	-2.88418	0.0779407	-0.508003	0.375834	0.036178	-0.222622
MB-0624	367	-0.841233	80	-14.3409	67	-15.9961	-0.238748	-0.179261	0.00229219	MB1_LF	MB2_LF	MB3_none	-3.80435	-3.27266	0.142452	-0.648058	0.186701	-0.0759943	-0.14591
MB-0626	1853	-1.23093	466	14.0678	15	21.1531	1.41021	0.0301884	0.00066429	MB1_UF	MB2_none	MB3_none	7.8112	2.28961	0.163588	0.612489	-0.283768	-0.0439113	0.352789
MB-0627	1204	1.17082	1846	-1.79364	1609	-7.90294	-0.00491171	-0.000971636	-0.000972442	MB1_none	MB2_none	MB3_none	-1.07037	-0.238491	-0.165058	0.337063	0.329176	0.10734	-0.424998
MB-0628	631	-7.68156	1104	-1.88581	1305	0.466596	0.000357545	-0.00170816	0.0121736	MB1_none	MB2_none	MB3_none	0.0650402	-0.269143	1.19144	0.062246	0.101269	0.0435465	-0.0837408
MB-0630	1926	-1.96247	211	17.3035	8	26.5593	3.31992	0.0820069	0.00101893	MB1_UF	MB2_UF	MB3_none	12.7723	3.23317	0.259476	0.971006	-0.259148	0.0477413	0.204757
MB-0631	381	-0.368366	551	-6.04477	497	-5.38481	-0.0108346	-0.0109705	0.00096684	MB1_none	MB2_none	MB3_none	-0.867316	-0.957704	0.0619853	-0.303491	-0.106071	-0.145706	0.177504
MB-0632	878	-5.75502	316	-10.5829	666	-10.4167	-0.0156406	-0.0334901	0.00655469	MB1_none	MB2_none	MB3_none	-1.60225	-1.83866	0.849117	-0.097949	0.253829	-0.222359	-0.266823
MB-0634	618	-0.355016	61	-14.6259	111	-20.3114	-0.182985	-0.239769	0.00057446	MB1_LF	MB2_LF	MB3_none	-4.31283	-3.55786	0.0552427	-0.227875	0.402352	0.209221	-0.444603
MB-0635	722	8.2476	795	-10.4557	681	-19.4988	-0.0286326	-0.0131518	-0.0114233	MB1_none	MB2_none	MB3_none	-2.98898	-1.56561	-1.25305	-0.270806	0.46397	0.00866337	-0.449756
MB-0636	1208	3.2273	1127	0.476245	1456	-3.51718	-0.00241565	0.000422578	-0.0026716	MB1_none	MB2_none	MB3_none	-0.4829	0.0677706	-0.454759	0.208489	0.245903	-0.125917	-0.165976
MB-0637	1780	0.18391	331	11.1309	678	9.21325	0.0135889	0.0336281	-0.00010332	MB1_none	MB2_none	MB3_none	1.41326	1.91842	-0.0245726	0.578734	0.124181	0.066271	0.0456581
MB-0638	165	1.69602	70	-16.4585	38	-19.9611	-0.525291	-0.235121	-0.0102789	MB1_LF	MB2_LF	MB3_none	-5.48745	-3.87396	-0.332166	-0.725387	0.286807	-0.11934	-0.240394
MB-0639	1466	5.11032	351	13.6419	1869	3.50002	0.00187267	0.0388657	-0.00348589	MB1_none	MB2_none	MB3_none	0.464616	2.32765	-0.700976	1.01705	0.0977155	0.417934	-0.437113
MB-0640	545	1.2529	401	-6.74521	424	-8.14683	-0.0192142	-0.016821	-0.00229891	MB1_none	MB2_none	MB3_none	-1.34664	-1.12533	-0.198849	-0.25723	0.0889054	-0.244836	0.00770028
MB-0641	153	3.9473	68	-16.8697	51	-22.1253	-0.43383	-0.248084	-0.0257993	MB1_LF	MB2_LF	MB3_none	-5.62724	-3.99802	-0.784682	-0.503224	0.447953	-0.0318187	-0.400609
MB-0642	1610	-3.85699	1611	0.450159	1349	6.1476	0.00455715	0.000279428	0.00239565	MB1_none	MB2_none	MB3_none	0.852989	0.0609591	0.522345	-0.425949	-0.280451	-0.0356012	0.44647
MB-0643	1585	-0.309174	275	12.1662	1071	10.0371	0.00937173	0.0442407	0.000195062	MB1_none	MB2_UF	MB3_none	1.43874	2.16605	0.0419598	0.634161	-0.308763	0.157955	0.166789
MB-0644	168	3.04346	118	-12.3147	161	-16.2483	-0.100921	-0.104362	-0.0181158	MB1_LF	MB2_LF	MB3_none	-3.1976	-2.58133	-0.593966	-0.196376	0.401566	-0.161328	-0.374968
MB-0646	540	1.55388	881	2.43326	453	4.59968	0.0101538	0.00276194	-0.00287756	MB1_none	MB2_none	MB3_none	0.752087	0.358833	-0.246978	0.640346	-0.167827	-0.0194002	0.219213
MB-0649	319	-2.45659	155	-8.47792	207	-8.91252	-0.0430557	-0.0546963	0.0077009	MB1_LF	MB2_LF	MB3_none	-1.67129	-1.68098	0.426107	-0.103503	0.159001	-0.0573404	-0.21099
MB-0650	641	2.37679	1310	0.00954303	1111	0.00480034	4.32074e-06	7.28475e-06	-0.00370794	MB1_none	MB2_none	MB3_none	0.00068449	0.00132952	-0.367752	-0.247904	-0.0733774	-0.332455	0.251566
MB-0652	1611	1.67895	1231	1.61016	1272	2.12379	0.00166965	0.00130801	-0.00104218	MB1_none	MB2_none	MB3_none	0.297103	0.226286	-0.227358	-0.187297	-0.0218019	0.149481	0.118096
MB-0653	1409	1.7816	162	17.373	259	18.6555	0.0720288	0.107241	-0.00126444	MB1_UF	MB2_UF	MB3_none	3.35722	3.41477	-0.245716	0.729544	-0.304447	-0.146001	0.283565
MB-0654	212	0.706169	879	1.78105	824	4.17177	0.00506283	0.00202622	-0.00333098	MB1_none	MB2_none	MB3_none	0.621338	0.262739	-0.131832	-0.13743	-0.392818	0.0176942	0.473672
MB-0655	813	1.5564	1136	-4.16355	1290	-4.2357	-0.00328349	-0.0036651	-0.00191439	MB1_none	MB2_none	MB3_none	-0.59138	-0.591811	-0.232273	-0.330985	0.0387806	0.084639	0.0165075
MB-0656	1385	1.07785	1516	6.1828	1863	-0.496007	-0.000266241	0.00407836	-0.000778232	MB1_none	MB2_none	MB3_none	-0.0658712	0.844203	-0.149009	1.12613	0.12788	0.347816	-0.372693
MB-0657	629	-3.33851	124	-14.6726	116	-18.0259	-0.155396	-0.118327	0.00530765	MB1_LF	MB2_LF	MB3_none	-3.79206	-3.04393	0.51807	-0.515823	0.287292	0.178149	-0.349875
MB-0658	1506	0.506869	540	10.0197	1743	0.472321	0.000270982	0.0185549	-0.000336566	MB1_none	MB2_none	MB3_none	0.0632853	1.59255	-0.0692708	1.04886	0.352536	0.204904	-0.460777
MB-0659	1967	-4.8629	1964	1.15377	1979	-0.195923	-9.90011e-05	0.000587459	0.00247224	MB1_none	MB2_none	MB3_none	-0.0258121	0.152157	0.641183	-0.40311	-0.197504	0.433311	-0.199028
MB-0660	1775	-1.0142	1002	5.69029	1462	3.12453	0.00213716	0.00567893	0.000571378	MB1_none	MB2_none	MB3_none	0.428748	0.823515	0.13556	0.262362	-0.114004	0.0279695	0.100845
MB-0661	1376	-3.10487	1715	-0.845036	1835	6.47766	0.00353006	-0.000492732	0.00225645	MB1_none	MB2_none	MB3_none	0.861987	-0.113471	0.429625	-0.316552	-0.297528	-0.158031	0.438372
MB-0662	841	-0.256365	800	0.180804	961	-0.944627	-0.000982963	0.000226004	0.000304834	MB1_none	MB2_none	MB3_none	-0.137541	0.0270477	0.0380669	0.251676	0.0805562	0.0159785	-0.175516
MB-0663	1698	-2.1201	1432	5.55638	1090	5.19228	0.00476356	0.00388016	0.00124859	MB1_none	MB2_none	MB3_none	0.742398	0.764623	0.285067	0.768419	-0.290908	0.0648469	0.249916
MB-0664	1521	-7.72361	630	20.7133	1771	12.3209	0.00695703	0.0328783	0.00507798	MB1_none	MB2_none	MB3_none	1.64733	3.2135	1.05411	1.05296	-0.229206	0.597769	-0.249401
MB-0666	1666	-2.05692	974	8.45048	676	9.16932	0.0135641	0.00867606	0.00123464	MB1_none	MB2_none	MB3_none	1.40716	1.22802	0.27728	0.162182	-0.358323	-0.140967	0.20653
MB-0667	826	5.63693	742	6.98544	1091	6.48841	0.00594721	0.00941435	-0.00682437	MB1_none	MB2_none	MB3_none	0.927597	1.0569	-0.839254	0.531155	-0.00632232	-0.0464243	0.117659
MB-0869	1878	-4.42548	263	18.4116	1633	12.2854	0.00752319	0.0700062	0.00235648	MB1_none	MB2_UF	MB3_none	1.66059	3.30422	0.587092	1.29437	-0.0684676	0.390051	-0.35247
MB-0872	594	-3.21246	535	-5.0362	778	-3.4871	-0.00448213	-0.00941345	0.00540818	MB1_none	MB2_none	MB3_none	-0.523846	-0.801653	0.502978	-0.303289	-0.269384	0.0919434	0.17503
MB-0874	1956	-2.36494	20	27.5759	1262	17.5776	0.0139284	1.3788	0.00120907	MB1_none	MB2_UF	MB3_none	2.4617	9.20508	0.312053	1.5401	-0.00530965	0.259587	-0.228378
MB-0876	1371	5.58393	138	-17.7212	81	-28.1126	-0.347069	-0.128414	-0.00407289	MB1_LF	MB2_LF	MB3_none	-6.3973	-3.59657	-0.773045	-0.529855	0.580584	-0.177372	-0.52079
MB-0877	1858	2.04535	142	21.958	104	26.0492	0.250473	0.154634	-0.00110084	MB1_UF	MB2_UF	MB3_none	5.60874	4.43074	-0.271726	1.35552	-0.148131	-0.119821	0.202986
MB-0880	472	-3.02146	1225	-2.24032	1742	2.8815	0.00165413	-0.00182883	0.0064014	MB1_none	MB2_none	MB3_none	0.386115	-0.315063	0.490738	-0.54692	-0.312996	0.165693	0.376406
MB-0882	791	-13.7807	1948	4.1148	649	12.0536	0.0185726	0.00211232	0.0174219	MB1_none	MB2_none	MB3_none	1.86144	0.543239	2.06506	0.936435	-0.123386	0.0436894	0.147073
MB-0884	1641	-4.85597	462	15.1623	140	19.6125	0.140089	0.0328189	0.00295915	MB1_UF	MB2_none	MB3_none	3.96882	2.47122	0.655941	0.856204	-0.271119	-0.0673969	0.345665
MB-0885	1615	-1.35824	905	-15.0865	726	-21.7485	-0.0299566	-0.0166701	0.000841016	MB1_none	MB2_none	MB3_none	-3.30146	-2.21601	0.183867	-0.516024	0.568612	0.0175673	-0.508329
MB-0891	69	0.730362	113	-14.5786	75	-17.565	-0.2342	-0.129014	-0.010585	MB1_LF	MB2_LF	MB3_none	-4.06834	-3.08385	-0.172495	-0.530306	0.205452	-0.244699	-0.208206
MB-0893	1647	0.534811	1162	-7.99798	1131	-14.451	-0.0127772	-0.00688294	-0.000324718	MB1_none	MB2_none	MB3_none	-2.05537	-1.1332	-0.0722062	-0.138425	0.39493	0.191174	-0.403085
MB-0895	1558	1.85111	457	11.2221	645	11.5646	0.0179297	0.0245561	-0.00118814	MB1_none	MB2_none	MB3_none	1.78763	1.83228	-0.251813	0.438843	-0.214625	-0.0822888	0.217155
MB-0897	828	-5.58519	828	-3.56423	1076	-0.156043	-0.000145021	-0.00430462	0.0067454	MB1_none	MB2_none	MB3_none	-0.0223524	-0.530469	0.831252	-0.286035	-0.234249	-0.223922	0.172339
MB-0899	434	-2.2418	592	-2.38075	527	-2.08973	-0.00396533	-0.00402154	0.00516545	MB1_none	MB2_none	MB3_none	-0.333439	-0.372954	0.36914	0.0355475	0.196464	0.0430156	0.000371988
MB-0901	1907	0.254046	14	26.2162	1059	16.6507	0.015723	1.87259	-0.000133218	MB1_none	MB2_UF	MB3_none	2.39059	9.93393	-0.0336339	1.1329	-0.0261279	0.366949	-0.199467
MB-0904	359	-3.7967	361	-5.55005	463	-4.45797	-0.00962844	-0.0153741	0.0105758	MB1_none	MB2_none	MB3_none	-0.726322	-0.942463	0.645332	-0.099138	0.0852044	-0.0327697	0.0111129
MB-0906	1298	-7.57667	1433	-3.03791	1526	-2.87185	-0.00188195	-0.00211997	0.00583719	MB1_none	MB2_none	MB3_none	-0.391772	-0.418012	1.05693	-0.162004	0.104404	0.293834	-0.23856
MB-0907	735	-2.99086	161	-12.132	324	-14.2287	-0.0439159	-0.0753539	0.0040692	MB1_LF	MB2_LF	MB3_none	-2.4614	-2.38752	0.45317	-0.226034	0.252279	0.138934	-0.274373
MB-2513	1261	-2.27275	1027	-3.85985	1252	-4.86112	-0.00388268	-0.00375838	0.00180234	MB1_none	MB2_none	MB3_none	-0.681545	-0.556624	0.318328	-0.0844136	0.135188	0.13442	-0.194005
MB-2517	1303	-2.40345	1301	2.91395	1253	1.34809	0.00107589	0.00223978	0.00184455	MB1_none	MB2_none	MB3_none	0.188985	0.406358	0.335096	0.267776	0.0748244	0.0807757	-0.201776
MB-2536	1380	-0.967621	224	-14.441	285	-16.0443	-0.0562957	-0.0644687	0.000701174	MB1_LF	MB2_LF	MB3_none	-2.83845	-2.6685	0.133837	-0.697611	0.237312	-0.31253	-0.143755
MB-2556	1402	-3.42257	76	-18.5892	162	-24.0417	-0.148405	-0.244595	0.0024412	MB1_LF	MB2_LF	MB3_none	-4.72554	-4.29239	0.472361	-0.598962	0.410215	0.019911	-0.507093
MB-2564	279	-1.64894	201	-10.7493	274	-11.4314	-0.0417205	-0.0534791	0.00591016	MB1_LF	MB2_LF	MB3_none	-2.03655	-2.02691	0.292821	-0.547447	0.0526751	0.00757773	0.00201661
MB-2610	497	5.26347	1638	-5.66286	1143	-7.76604	-0.00679443	-0.00345718	-0.0105905	MB1_none	MB2_none	MB3_none	-1.10291	-0.765125	-0.847772	-0.560599	-0.06125	0.00932309	0.185317
MB-2613	1711	2.7782	789	11.2166	495	11.94	0.0241213	0.0142163	-0.00162373	MB1_none	MB2_none	MB3_none	1.9244	1.68146	-0.373171	0.530759	-0.177183	-0.0122083	0.0901565
MB-2614	866	3.50528	1423	-2.08095	838	-2.80949	-0.00335261	-0.00146237	-0.00404766	MB1_none	MB2_none	MB3_none	-0.417394	-0.286611	-0.518234	-0.232566	-0.00125073	0.119696	0.0779339
MB-2616	18	9.55151	463	-12.5741	100	-18.5415	-0.185415	-0.0271579	-0.53064	MB1_LF	MB2_none	MB3_LF	-4.02624	-2.04866	-3.3046	-0.58337	0.370718	-0.0941394	-0.318683
MB-2617	734	3.51801	931	2.57796	1151	1.66505	0.00144661	0.00276903	-0.00479293	MB1_none	MB2_none	MB3_none	0.236231	0.377102	-0.533152	0.286148	0.0448292	-0.226183	0.137023
MB-2618	1936	1.40281	970	8.47852	280	10.7154	0.0382692	0.00874074	-0.000724594	MB1_none	MB2_none	MB3_none	1.90165	1.23283	-0.185352	0.598776	-0.117999	0.0145565	0.232616
MB-2624	79	0.8631	143	-9.71092	191	-11.5194	-0.0603112	-0.0679085	-0.0109253	MB1_LF	MB2_LF	MB3_none	-2.19323	-1.95672	-0.197531	-0.265641	0.253976	-0.0405943	-0.161896
MB-2626	368	9.19402	1849	-2.82868	1559	-4.85794	-0.00311606	-0.00152984	-0.0249837	MB1_none	MB2_none	MB3_none	-0.660783	-0.376034	-1.55618	0.0331148	0.208574	-0.330489	-0.103828
MB-2629	1292	1.62155	1691	1.86282	958	5.51507	0.00575686	0.00110161	-0.00125507	MB1_none	MB2_none	MB3_none	0.803379	0.250613	-0.226348	0.215642	-0.319137	-0.25855	0.38864
MB-2632	1880	0.419969	86	20.099	528	16.8606	0.031933	0.233709	-0.000223388	MB1_none	MB2_UF	MB3_none	2.68948	4.51221	-0.055706	0.5701	-0.228455	0.177533	0.0141088
MB-2634	1760	2.25423	280	15.8812	27	22.1203	0.819269	0.0567187	-0.00128081	MB1_UF	MB2_UF	MB3_none	6.71158	2.81842	-0.301647	0.135003	-0.411259	-0.216638	0.318195
MB-2642	1252	4.73339	702	8.56985	768	10.0768	0.0131208	0.0122078	-0.00378066	MB1_none	MB2_none	MB3_none	1.51672	1.30759	-0.663637	0.494488	0.223966	-0.196029	-0.171682
MB-2643	1674	0.148121	748	-10.206	735	-17.4352	-0.0237214	-0.0136444	-8.84835e-05	MB1_none	MB2_none	MB3_none	-2.64176	-1.5423	-0.0199545	-0.0179633	0.490691	-0.147728	-0.457168
MB-2645	1980	-3.27909	1971	9.51255	1969	8.08799	0.00410766	0.00482625	0.00165611	MB1_none	MB2_none	MB3_none	1.06627	1.25391	0.431979	0.981416	0.170493	-0.180152	-0.112851
MB-2669	772	-0.640604	519	-5.84193	854	-6.1803	-0.00723689	-0.0112561	0.000829798	MB1_none	MB2_none	MB3_none	-0.915609	-0.934424	0.0963462	-0.525046	0.285799	-0.268795	-0.251451
MB-2686	1278	2.63552	986	10.1712	1438	9.07668	0.00631202	0.0103156	-0.00206223	MB1_none	MB2_none	MB3_none	1.24834	1.47544	-0.368447	0.796548	0.136383	-0.29011	0.066329
MB-2705	1182	-3.14373	1116	4.31369	503	8.56911	0.017036	0.00386532	0.00265967	MB1_none	MB2_none	MB3_none	1.37754	0.614705	0.444346	0.10542	-0.338258	-0.0761289	0.385991
MB-2708	531	5.72177	1472	-0.641029	1199	-3.5255	-0.00294037	-0.000435482	-0.0107755	MB1_none	MB2_none	MB3_none	-0.497303	-0.0878799	-0.911871	0.0986214	0.128759	0.0125155	-0.0501635
MB-2711	1575	3.80548	1358	-3.82809	995	-3.70512	-0.00372374	-0.00281892	-0.00241618	MB1_none	MB2_none	MB3_none	-0.536761	-0.530664	-0.516908	-0.32422	0.143157	-0.0941768	0.121659
MB-2712	623	0.507269	621	-5.69774	863	-4.41188	-0.00511226	-0.0091751	-0.000814236	MB1_none	MB2_none	MB3_none	-0.652604	-0.885934	-0.0788352	-0.163082	-0.0131009	-0.19049	0.187398
MB-2718	1885	2.65476	356	20.1288	1862	11.1811	0.00600487	0.0565416	-0.00140836	MB1_none	MB2_UF	MB3_none	1.48499	3.42622	-0.352012	1.13578	-0.215532	0.38058	-0.233459
MB-2720	610	3.8278	698	0.33324	870	-0.474366	-0.000545248	0.000477422	-0.00627509	MB1_none	MB2_none	MB3_none	-0.0700844	0.0508902	-0.596839	-0.132282	0.0975667	-0.221521	-0.0229001
MB-2721	480	-9.77267	631	-6.96766	1348	-1.9569	-0.00145171	-0.0110422	0.0203597	MB1_none	MB2_none	MB3_none	-0.271552	-1.08071	1.58293	-0.237645	-0.270251	-0.328228	0.362161
MB-2724	1975	-1.37036	1945	-1.13519	1977	-5.49916	-0.00278157	-0.000583644	0.000693854	MB1_none	MB2_none	MB3_none	-0.724591	-0.149899	0.180588	-0.300522	0.113821	0.108567	-0.192059
MB-2725	701	-0.440771	55	-20.9488	151	-21.7316	-0.143918	-0.380888	0.000628774	MB1_LF	MB2_LF	MB3_none	-4.33136	-5.22762	0.0672675	-1.02921	0.196695	-0.114162	-0.121128
MB-2728	1115	1.51505	311	4.03265	332	5.66441	0.0170615	0.0129667	-0.00135879	MB1_none	MB2_none	MB3_none	0.975758	0.702578	-0.215923	0.327713	0.138608	0.00161069	-0.0521008
MB-2730	1857	3.86147	809	10.2106	152	15.3273	0.100837	0.0126212	-0.00207942	MB1_UF	MB2_none	MB3_none	3.05088	1.52492	-0.513036	-0.0440347	-0.265892	-0.135662	0.332459
MB-2735	1595	1.14778	1720	1.93609	1718	-0.272885	-0.000158839	0.00112564	-0.000719611	MB1_none	MB2_none	MB3_none	-0.0366343	0.259876	-0.155639	0.133049	0.234736	-0.173452	-0.215352
MB-2742	1458	3.10344	308	14.2646	1385	8.98511	0.00648745	0.0463137	-0.00212856	MB1_none	MB2_UF	MB3_none	1.24216	2.48942	-0.426014	0.301074	-0.235523	0.238307	-0.0653503
MB-2744	465	3.87384	380	-14.1616	444	-15.2759	-0.0344052	-0.0372674	-0.00833083	MB1_none	MB2_none	MB3_none	-2.50596	-2.38404	-0.630709	-0.717942	0.165955	0.14005	-0.0992351
MB-2745	1291	-3.34318	743	2.32674	430	5.25792	0.0122277	0.00313155	0.00258961	MB1_none	MB2_none	MB3_none	0.867103	0.351966	0.466718	0.189567	-0.362365	-0.217058	0.402567
MB-2747	907	3.72072	1139	0.247483	1115	1.45129	0.0013016	0.000217281	-0.00410222	MB1_none	MB2_none	MB3_none	0.206836	0.0351643	-0.546349	-0.171154	-0.158821	-0.174265	0.319179
MB-2749	72	3.80199	98	-16.8217	105	-19.2011	-0.182868	-0.171649	-0.0528055	MB1_LF	MB2_LF	MB3_LF	-4.12576	-3.66887	-0.889009	-0.849663	0.268516	-0.299525	-0.123262
MB-2750	533	2.1638	547	-7.08504	553	-5.23743	-0.00947095	-0.0129525	-0.00405966	MB1_none	MB2_none	MB3_none	-0.829317	-1.12382	-0.344635	-0.479739	-0.0522837	-0.128371	0.156983
MB-2752	1440	-3.92957	1380	-5.83527	1393	-0.997782	-0.000716283	-0.00422845	0.00272886	MB1_none	MB2_none	MB3_none	-0.13783	-0.807109	0.54034	-0.314912	-0.144896	-0.231706	0.305888
MB-2753	1778	4.16003	81	16.7805	1361	10.7184	0.0078754	0.207166	-0.00233972	MB1_none	MB2_UF	MB3_none	1.48537	3.81856	-0.555912	1.29706	0.242303	0.164731	-0.259336
MB-2754	217	6.45758	793	-8.64763	446	-12.0338	-0.0269816	-0.010905	-0.0297584	MB1_none	MB2_none	MB3_none	-1.97265	-1.29537	-1.20032	-0.310495	-0.0105526	0.00817399	-0.118571
MB-2758	1810	1.27427	930	-5.11051	1342	-11.4884	-0.00856069	-0.00549517	-0.000704016	MB1_none	MB2_none	MB3_none	-1.59519	-0.747677	-0.169878	0.0815804	0.310044	0.165091	-0.3961
MB-2760	592	1.79497	724	-4.31664	679	-2.44416	-0.00359965	-0.00596221	-0.00303205	MB1_none	MB2_none	MB3_none	-0.374835	-0.655547	-0.281189	0.0567581	-0.144072	-0.235446	0.311659
MB-2763	1008	-0.0512117	1571	0.212473	1432	2.45491	0.00171432	0.000135247	5.08053e-05	MB1_none	MB2_none	MB3_none	0.337824	0.0288707	0.00740512	-0.158571	-0.154274	-0.198442	0.243574
MB-2764	438	2.62576	21	-22.8816	5	-29.1151	-5.82302	-1.0896	-0.00599488	MB1_LF	MB2_LF	MB3_none	-18.0902	-7.51567	-0.431711	-0.871897	0.48925	0.0322688	-0.415827
MB-2765	296	3.57459	725	-4.93121	742	-6.20801	-0.0083666	-0.00680167	-0.0120763	MB1_none	MB2_none	MB3_none	-0.939278	-0.748721	-0.628184	-0.0672731	0.15164	-0.284683	-0.0841411
MB-2767	874	5.71704	1336	3.25443	1475	0.398039	0.000269857	0.00243595	-0.00654124	MB1_none	MB2_none	MB3_none	0.0545527	0.452165	-0.844083	0.360605	0.244238	-0.165972	-0.242368
MB-2769	838	2.24625	1007	-5.44021	1185	-4.19434	-0.00353953	-0.00540239	-0.00268049	MB1_none	MB2_none	MB3_none	-0.592631	-0.786756	-0.333716	0.214401	-0.0771959	-0.293659	0.00573975
MB-2770	378	1.57559	961	-5.12614	1593	-3.90833	-0.00245344	-0.00533417	-0.00416824	MB1_none	MB2_none	MB3_none	-0.530059	-0.746383	-0.26548	-0.245623	-0.297472	0.0710289	0.371485
MB-2771	1861	2.50152	1791	7.75206	1966	-2.97125	-0.00151132	0.00432834	-0.00134418	MB1_none	MB2_none	MB3_none	-0.391791	1.03491	-0.332257	0.511884	0.237117	0.526117	-0.449082
MB-2772	127	7.92614	1649	-0.874413	1412	-5.24041	-0.00371134	-0.000530269	-0.0624105	MB1_none	MB2_none	MB3_LF	-0.72254	-0.118038	-1.63622	0.574158	0.41932	-0.154754	-0.368239
MB-2774	149	4.52722	813	-3.00229	738	-3.79417	-0.00514116	-0.00369286	-0.030384	MB1_none	MB2_none	MB3_none	-0.574532	-0.448055	-0.90473	0.0566329	0.12648	-0.266797	-0.111451
MB-2778	603	6.64935	1128	-2.37214	1265	-5.9461	-0.00470047	-0.00210296	-0.0110271	MB1_none	MB2_none	MB3_none	-0.832457	-0.337517	-1.03865	0.0454664	0.230247	-0.256325	-0.152361
MB-2779	1279	-0.0511335	1061	5.53663	301	9.46349	0.0314402	0.00521831	3.99793e-05	MB1_none	MB2_none	MB3_none	1.65819	0.794697	0.0071477	0.234684	-0.387631	0.0217994	0.398791
MB-2781	1937	0.00902046	1598	4.56714	621	9.19781	0.0148113	0.00285803	-4.65692e-06	MB1_none	MB2_none	MB3_none	1.43016	0.619146	-0.00119178	0.174735	-0.102676	-0.00386983	0.217232
MB-2786	1029	8.51904	1473	0.827427	1152	0.947675	0.000822634	0.000561729	-0.00827895	MB1_none	MB2_none	MB3_none	0.134436	0.113423	-1.22817	-0.059885	0.125038	-0.0608131	-0.0430913
MB-2790	475	2.53037	1097	2.15567	1064	2.3752	0.00223233	0.00196506	-0.0053271	MB1_none	MB2_none	MB3_none	0.340784	0.307938	-0.410553	0.0333366	-0.128388	-0.00433819	0.275958
MB-2791	1315	2.11704	1444	-4.58237	1398	-3.52736	-0.00252315	-0.00317339	-0.00160991	MB1_none	MB2_none	MB3_none	-0.487017	-0.629864	-0.294787	-0.715185	-0.230535	-0.273447	0.248264
MB-2792	986	-3.85662	943	-4.06868	1452	-2.87297	-0.00197863	-0.00431461	0.00391138	MB1_none	MB2_none	MB3_none	-0.394601	-0.594049	0.559445	0.0211737	0.320559	0.0366855	-0.314755
MB-2793	1828	1.82751	1768	7.34004	658	13.618	0.020696	0.0041516	-0.00099973	MB1_none	MB2_none	MB3_none	2.09856	0.981603	-0.243311	-0.233847	-0.304581	-0.1552	0.42039
MB-2795	903	7.72952	1639	-2.38994	1687	-3.9389	-0.00233485	-0.00145817	-0.00855982	MB1_none	MB2_none	MB3_none	-0.530084	-0.322885	-1.13574	0.0117501	0.287541	-0.0179773	-0.242111
MB-2796	1347	-4.22215	1429	-5.09008	1104	-7.25656	-0.00657297	-0.00356199	0.00313449	MB1_none	MB2_none	MB3_none	-1.03566	-0.700657	0.585952	0.116907	0.287382	-0.20126	-0.264443
MB-2797	1175	7.09272	1191	2.72825	1105	2.32964	0.00210827	0.00229072	-0.00603636	MB1_none	MB2_none	MB3_none	0.332445	0.385207	-1.00335	0.206032	0.0167237	-0.123249	0.0994717
MB-2801	1155	-3.44007	1106	2.24195	282	4.85109	0.0172024	0.00202708	0.00297841	MB1_none	MB2_none	MB3_none	0.859831	0.31989	0.487824	0.0990134	0.119718	-0.055222	0.066691
MB-2803	1219	3.88263	1247	6.65435	1135	7.07119	0.00623013	0.00533628	-0.00318509	MB1_none	MB2_none	MB3_none	1.00523	0.933485	-0.546404	0.597221	-0.170625	-0.151031	0.21768
MB-2814	1179	1.91234	897	1.73198	630	3.17309	0.00503666	0.00193086	-0.001622	MB1_none	MB2_none	MB3_none	0.492279	0.254739	-0.270394	0.0993138	-0.135558	-0.22517	0.297221
MB-2815	1429	1.51601	163	-15.5013	342	-15.5973	-0.045606	-0.0951	-0.00106089	MB1_LF	MB2_LF	MB3_none	-2.67314	-3.0432	-0.208681	-0.886138	0.0859616	-0.0217298	-0.0842286
MB-2819	224	0.792809	932	0.211383	1047	2.99976	0.0028651	0.000226805	-0.00353933	MB1_none	MB2_none	MB3_none	0.431392	0.0309159	-0.1465	-0.179436	-0.27775	-0.17527	0.364946
MB-2820	782	-5.13037	604	-6.91149	452	-5.73956	-0.0126981	-0.0114429	0.00656058	MB1_none	MB2_none	MB3_none	-0.938805	-1.07932	0.770112	-0.152319	-0.00278541	-0.0963138	0.0187234
MB-2821	514	3.9352	256	-12.8804	277	-21.7247	-0.0784284	-0.050314	-0.00765602	MB1_LF	MB2_LF	MB3_none	-3.86284	-2.32281	-0.630416	-0.164759	0.618579	-0.187356	-0.567599
MB-2823	430	-9.45904	115	-13.9988	198	-15.3395	-0.0774724	-0.121729	0.0219978	MB1_LF	MB2_LF	MB3_none	-2.90067	-2.95027	1.55992	0.0341709	0.25722	0.0872268	-0.261776
MB-2827	1821	-1.14678	732	13.3476	1893	5.14436	0.00271757	0.0182344	0.00062975	MB1_none	MB2_none	MB3_none	0.68174	2.02366	0.152758	0.759799	-0.00845651	0.451957	-0.357491
MB-2833	956	7.16821	1592	3.55436	1786	-3.10589	-0.00173902	0.00223264	-0.00749813	MB1_none	MB2_none	MB3_none	-0.414797	0.482094	-1.04451	0.128788	-0.0665962	0.306995	-0.271594
MB-2834	1669	-5.11464	1744	5.65391	1688	2.62364	0.00155429	0.00324192	0.00306449	MB1_none	MB2_none	MB3_none	0.353052	0.757497	0.689306	0.440863	0.147868	0.116681	-0.295325
MB-2835	733	-2.71467	840	-4.74391	989	-3.51973	-0.00355887	-0.00564752	0.00370351	MB1_none	MB2_none	MB3_none	-0.51035	-0.704534	0.411491	-0.265036	0.0197105	-0.144856	0.0764042
MB-2838	832	-2.07431	912	-6.15738	689	-6.14659	-0.00892103	-0.00675151	0.00249316	MB1_none	MB2_none	MB3_none	-0.94053	-0.903419	0.308501	0.042854	0.0778987	-0.0048399	0.0640402
MB-2840	234	-8.73354	215	-12.1746	352	-9.338	-0.0265284	-0.0566259	0.0373228	MB1_none	MB2_LF	MB3_none	-1.59253	-2.26687	1.60092	-0.435745	-0.00812422	-0.0334374	0.0652831
MB-2842	1738	2.57185	178	15.4252	1971	5.4128	0.00274622	0.0866584	-0.00147977	MB1_none	MB2_UF	MB3_none	0.713497	2.97681	-0.344729	0.878955	0.0188027	0.392687	-0.370492
MB-2843	1128	-0.157612	673	-3.69846	532	-4.94689	-0.00929866	-0.00549548	0.000139727	MB1_none	MB2_none	MB3_none	-0.788142	-0.567968	0.0224256	-0.172574	0.141258	-0.10154	-0.0646925
MB-2844	1819	-0.153592	286	14.417	197	15.1393	0.0768494	0.0504091	8.44379e-05	MB1_UF	MB2_UF	MB3_none	2.86556	2.54898	0.0204625	0.437625	-0.138328	-0.222007	0.122914
MB-2845	505	8.24593	332	-17.5727	72	-24.4399	-0.339443	-0.0529298	-0.0163286	MB1_LF	MB2_LF	MB3_none	-5.71471	-3.0271	-1.32474	-0.521336	0.47889	0.0085291	-0.436545
MB-2846	1215	-4.77913	965	-0.467947	1219	-2.64315	-0.0021683	-0.000484919	0.00393344	MB1_none	MB2_none	MB3_none	-0.371972	-0.0680934	0.67288	-0.0523934	-0.123088	0.0567264	-0.0173134
MB-2847	487	-16.0852	1889	4.22472	1066	10.7626	0.0100962	0.00223648	0.0330291	MB1_none	MB2_none	MB3_none	1.54376	0.560025	2.5993	0.47872	-0.0933191	0.0731807	0.0315483
MB-2848	310	-7.06181	326	-9.46826	589	-6.77462	-0.0115019	-0.0290437	0.02278	MB1_none	MB2_none	MB3_none	-1.06211	-1.63615	1.23102	-0.30414	0.298737	0.0178736	-0.154434
MB-2849	1133	-8.1086	1304	5.61561	1239	4.1945	0.00338539	0.00430645	0.00715675	MB1_none	MB2_none	MB3_none	0.588945	0.782861	1.153	0.375526	-0.185903	0.434087	-0.0352969
MB-2850	1484	-0.757898	1313	3.04775	1671	-5.7176	-0.00342166	0.00232121	0.000510713	MB1_none	MB2_none	MB3_none	-0.770444	0.424473	0.103786	0.330946	0.268295	0.220107	-0.427844
MB-2851	593	-4.85898	355	-9.20806	386	-7.94833	-0.0205915	-0.0259382	0.00819389	MB1_none	MB2_none	MB3_none	-1.33454	-1.5681	0.760976	-0.166451	0.286257	-0.24556	-0.287863
MB-2853	1294	-4.15574	1216	0.227193	584	3.65404	0.00625692	0.000186836	0.00321154	MB1_none	MB2_none	MB3_none	0.573642	0.0319841	0.579965	0.13826	-0.108502	-0.0889933	0.164804
MB-2854	897	-8.33796	1237	-5.18594	1097	-0.0551432	-5.02673e-05	-0.00419235	0.00929539	MB1_none	MB2_none	MB3_none	-0.00787723	-0.728317	1.22634	-0.147797	-0.128202	-0.0972	0.225557
MB-2857	647	4.13607	1040	1.90462	1401	-6.54646	-0.00467271	0.00183136	-0.00639268	MB1_none	MB2_none	MB3_none	-0.903591	0.274165	-0.639037	0.426299	0.402184	0.322723	-0.463813
MB-2858	1687	-0.530681	801	8.87387	221	13.7213	0.0620875	0.0110785	0.000314571	MB1_UF	MB2_none	MB3_none	2.54186	1.32726	0.0714173	0.093225	-0.188174	-0.00188969	0.221099
MB-2863	1299	-5.31054	721	-8.03897	1013	-4.93313	-0.00486982	-0.0111498	0.00408817	MB1_none	MB2_none	MB3_none	-0.71281	-1.22161	0.740728	-0.256911	0.136356	0.0287845	0.0335572
MB-2867	92	1.25032	199	-9.57433	189	-10.7418	-0.0568352	-0.0481122	-0.0135905	MB1_LF	MB2_LF	MB3_none	-2.04929	-1.80876	-0.276511	-0.294636	0.0676374	0.00184975	0.0260643
MB-2895	1359	-2.99755	1312	-1.6997	1177	-6.47988	-0.00550542	-0.0012955	0.0022057	MB1_none	MB2_none	MB3_none	-0.916438	-0.23675	0.415489	0.372819	0.126723	0.15888	-0.302508
MB-2896	415	7.93254	634	-8.03459	388	-11.5459	-0.0297576	-0.0126729	-0.0191146	MB1_none	MB2_none	MB3_none	-1.93691	-1.24528	-1.31589	-0.286259	0.383022	-0.252626	-0.267837
MB-2900	883	-7.42485	8	-20.2187	26	-22.3473	-0.859513	-2.52733	0.00840867	MB1_LF	MB2_LF	MB3_none	-6.85902	-9.72312	1.09457	-0.601863	0.333085	0.0367783	-0.388347
MB-2901	1900	-5.53085	1588	13.8264	201	23.2166	0.115505	0.00870683	0.00291098	MB1_UF	MB2_none	MB3_none	4.37775	1.87598	0.732601	0.284031	-0.391741	-0.0371745	0.462652
MB-2904	1740	-3.91273	796	12.2652	1883	4.91939	0.00261253	0.0154085	0.0022487	MB1_none	MB2_none	MB3_none	0.652385	1.83621	0.52438	0.81113	0.0783848	0.377542	-0.36178
MB-2912	1811	-2.41868	363	12.0644	1799	4.0705	0.00226265	0.0332354	0.00133555	MB1_none	MB2_none	MB3_none	0.543097	2.04676	0.322421	0.721265	0.0824897	0.415867	-0.393598
MB-2916	32	6.59561	321	-8.30787	217	-12.5554	-0.0578588	-0.0258812	-0.206113	MB1_LF	MB2_none	MB3_LF	-2.33376	-1.43948	-1.90309	-0.350182	0.207381	-0.0891082	-0.108352
MB-2917	1837	1.96562	94	20.0657	1498	11.8225	0.00789219	0.213465	-0.00107001	MB1_none	MB2_UF	MB3_none	1.61689	4.41655	-0.261528	1.18788	-0.10743	0.328741	-0.289795
MB-2919	908	2.15335	1298	-2.58261	1506	-0.931807	-0.00061873	-0.00198968	-0.00237153	MB1_none	MB2_none	MB3_none	-0.127345	-0.360268	-0.316146	-0.425231	-0.193537	-0.0768089	0.0533049
MB-2922	1557	-6.82382	1496	6.6665	842	10.0322	0.0119147	0.00445622	0.00438267	MB1_none	MB2_none	MB3_none	1.48939	0.911902	0.928346	0.349527	-0.157215	0.109438	0.0742713
MB-2923	1112	8.54682	877	10.5333	1333	10.0174	0.00751492	0.0120106	-0.00768599	MB1_none	MB2_none	MB3_none	1.39224	1.55439	-1.21855	0.516008	-0.172552	-0.138383	0.151408
MB-2927	1068	4.27336	1667	1.28407	1296	2.30017	0.00177482	0.000770285	-0.00400127	MB1_none	MB2_none	MB3_none	0.320937	0.173083	-0.612796	-0.211862	-0.196133	-0.107656	0.265345
MB-2929	1132	3.11287	1262	0.360189	1238	-2.85057	-0.00230256	0.000285411	-0.00274989	MB1_none	MB2_none	MB3_none	-0.400291	0.0504434	-0.442689	-0.201398	-0.00155617	-0.0559828	-0.165622
MB-2931	227	5.7889	835	-3.88739	770	-4.8828	-0.0063413	-0.00465556	-0.0255018	MB1_none	MB2_none	MB3_none	-0.734655	-0.577842	-1.06709	-0.404138	0.224814	-0.281226	-0.010196
MB-2932	1543	-3.07526	1340	8.57413	53	17.3224	0.326837	0.0063986	0.00199304	MB1_UF	MB2_none	MB3_none	4.363	1.19078	0.418888	0.318418	-0.330357	-0.0481586	0.390204
MB-2933	186	0.940931	505	-5.23905	992	-3.50431	-0.00353257	-0.0103744	-0.00505877	MB1_none	MB2_none	MB3_none	-0.507892	-0.841674	-0.180057	-0.395255	-0.11979	-0.372111	0.31079
MB-2939	892	3.48753	1517	3.92989	1468	3.3989	0.00231533	0.00259056	-0.00390978	MB1_none	MB2_none	MB3_none	0.466135	0.536541	-0.513365	0.419111	0.342463	-0.118021	-0.254648
MB-2944	630	3.58755	994	-4.27707	718	-5.74962	-0.00800782	-0.00430289	-0.00569453	MB1_none	MB2_none	MB3_none	-0.874271	-0.61971	-0.556579	-0.412139	-0.0448533	-0.0457616	0.162592
MB-2947	578	1.18596	605	-9.6116	1084	-10.3246	-0.00952456	-0.0158869	-0.00205184	MB1_none	MB2_none	MB3_none	-1.47739	-1.50059	-0.186485	-0.677897	0.00338405	-0.187904	0.154802
MB-2951	769	4.69394	1325	0.524668	1279	1.01796	0.000795906	0.000395976	-0.00610395	MB1_none	MB2_none	MB3_none	0.142296	0.0729803	-0.706377	-0.0391149	0.0157633	0.160307	0.0689376
MB-2952	642	-3.29064	1273	-5.03607	1347	-2.14645	-0.0015935	-0.00395606	0.00512561	MB1_none	MB2_none	MB3_none	-0.297885	-0.70443	0.509026	-0.574208	-0.246758	-0.246532	0.303977
MB-2953	962	2.01586	907	3.38957	1329	1.12612	0.000847344	0.00373713	-0.00209549	MB1_none	MB2_none	MB3_none	0.156576	0.497724	-0.293472	0.416268	0.297363	-0.0698581	-0.24411
MB-2954	1246	5.35459	1258	6.46905	1268	6.57007	0.00518144	0.00514233	-0.00429742	MB1_none	MB2_none	MB3_none	0.919509	0.906376	-0.751237	-0.114403	-0.216154	-0.00133033	0.302589
MB-2957	1752	0.398685	825	7.89321	1814	0.922516	0.000508554	0.00956752	-0.00022756	MB1_none	MB2_none	MB3_none	0.122948	1.17539	-0.0533822	0.652693	0.0348956	0.479156	-0.389391
MB-2960	1247	-0.275207	1112	-3.39937	967	-1.99525	-0.00206334	-0.00305698	0.000220696	MB1_none	MB2_none	MB3_none	-0.290251	-0.48466	0.0386067	-0.0285607	-0.0549776	-0.193837	0.152717
MB-2963	488	0.411795	191	-12.5619	231	-16.6906	-0.0722536	-0.0657691	-0.000843842	MB1_LF	MB2_LF	MB3_none	-3.06676	-2.39171	-0.0665224	-0.269858	0.527122	-0.12154	-0.460027
MB-2964	1192	-1.07815	1081	1.14892	928	0.669061	0.000720971	0.00106283	0.00090449	MB1_none	MB2_none	MB3_none	0.0979157	0.164468	0.152209	0.0790721	-0.170164	-0.173499	0.171546
MB-2966	182	17.6701	1939	-0.34882	1477	-5.7662	-0.003904	-0.000179897	-0.0970883	MB1_none	MB2_none	MB3_LF	-0.790132	-0.0460797	-3.39547	-0.0969933	0.233866	-0.0359435	-0.182123
MB-2969	512	1.09915	599	-6.80979	485	-8.42215	-0.0173653	-0.0113686	-0.00214677	MB1_none	MB2_none	MB3_none	-1.36189	-1.06482	-0.176193	-0.0953509	0.313802	-0.130452	-0.285583
MB-2970	372	2.17189	452	-8.59248	381	-11.0019	-0.0288763	-0.0190099	-0.00583842	MB1_none	MB2_none	MB3_none	-1.8513	-1.40545	-0.366942	-0.312833	0.113334	-0.29326	-0.0592931
MB-2971	412	-0.903781	362	-6.97652	484	-6.27941	-0.012974	-0.0192722	0.00219364	MB1_none	MB2_none	MB3_none	-1.01574	-1.18414	0.150104	-0.30237	0.0347776	-0.0163751	0.0397122
MB-2977	112	4.7065	473	-11.2254	268	-12.8701	-0.0480226	-0.0237324	-0.0420223	MB1_LF	MB2_none	MB3_LF	-2.30193	-1.82258	-0.997457	-0.678834	0.200126	-0.401369	-0.101765
MB-2983	1119	-3.22551	1062	5.84056	542	7.98079	0.0147247	0.00549959	0.00288249	MB1_none	MB2_none	MB3_none	1.26774	0.838209	0.459461	0.476495	0.0118373	-0.149976	0.0395398
MB-2984	1334	-1.71812	980	5.88741	541	8.03397	0.0148502	0.00600756	0.00128795	MB1_none	MB2_none	MB3_none	1.27657	0.854789	0.238763	0.195836	-0.184597	-0.0771257	0.154928
MB-2990	421	-6.97606	1039	-4.45928	1363	-0.812055	-0.000595785	-0.0042919	0.0165702	MB1_none	MB2_none	MB3_none	-0.112513	-0.641992	1.15447	-0.346004	-0.277258	-0.220474	0.352901
MB-2993	732	3.78512	1727	-1.2388	1457	-11.3779	-0.00780913	-0.000717311	-0.00517092	MB1_none	MB2_none	MB3_none	-1.56201	-0.166189	-0.573869	0.508992	0.386651	0.412836	-0.5304
MB-2994	1290	-4.48209	384	-9.50335	971	-9.70611	-0.00999599	-0.0247483	0.00347449	MB1_none	MB2_none	MB3_none	-1.41111	-1.59703	0.625781	0.0725307	0.180431	-0.146289	-0.224819
MB-2996	790	-1.64751	1024	-2.79294	1000	1.13562	0.00113562	-0.00272748	0.00208546	MB1_none	MB2_none	MB3_none	0.164398	-0.402936	0.246928	-0.19432	-0.0882031	-0.196273	0.117393
MB-2999	721	-13.4564	1415	-2.53202	793	4.5163	0.00569521	-0.00178941	0.0186635	MB1_none	MB2_none	MB3_none	0.676516	-0.349009	2.04485	0.0683758	-0.148066	-0.208711	0.241752
MB-3001	1901	0.38737	145	19.5929	1720	10.5859	0.00615457	0.135123	-0.000203772	MB1_none	MB2_UF	MB3_none	1.42091	3.93689	-0.0513063	1.42834	0.0302207	0.375395	-0.36641
MB-3002	508	5.77691	1504	-1.03888	1034	-3.87395	-0.00374657	-0.000690745	-0.0113719	MB1_none	MB2_none	MB3_none	-0.558111	-0.142003	-0.927201	0.122763	-0.0259758	0.0170744	0.0198785
MB-3005	492	-2.29905	719	-3.57157	880	-3.1992	-0.00363546	-0.00496742	0.00467288	MB1_none	MB2_none	MB3_none	-0.471864	-0.542969	0.370906	-0.329137	0.14938	-0.0173628	-0.0332275
MB-3006	233	2.14032	49	-15.1315	32	-19.4158	-0.606743	-0.308805	-0.00918592	MB1_LF	MB2_LF	MB3_none	-5.60221	-3.88802	-0.392644	-0.315369	0.436462	-0.0431945	-0.435553
MB-3007	864	-3.65083	1069	0.60203	670	5.53699	0.00826417	0.000563171	0.0042255	MB1_none	MB2_none	MB3_none	0.850892	0.0863189	0.539938	-0.0468479	-0.101552	-0.16366	0.178379
MB-3008	437	0.798067	602	-11.9355	932	-10.6909	-0.0114709	-0.0198264	-0.00182624	MB1_none	MB2_none	MB3_none	-1.56361	-1.86485	-0.131262	-1.10298	-0.0663348	-0.0134499	0.1351
MB-3013	620	5.91015	952	-8.94314	428	-11.4669	-0.0267917	-0.00939405	-0.00953251	MB1_none	MB2_none	MB3_none	-1.89249	-1.30394	-0.919193	-0.552978	0.307328	-0.0285758	-0.0904046
MB-3014	1917	-0.191705	125	19.3306	1594	12.0512	0.00756036	0.154645	0.000100003	MB1_none	MB2_UF	MB3_none	1.63428	4.0036	0.0253628	1.28705	-0.0821296	0.406923	-0.283686
MB-3016	1517	-1.65899	1322	3.63866	586	5.91724	0.0100977	0.00275239	0.0010936	MB1_none	MB2_none	MB3_none	0.92844	0.50629	0.226499	0.0948605	-0.170164	0.0129867	0.193253
MB-3021	1407	-4.77537	1758	-1.75043	1399	0.164607	0.000117661	-0.000995695	0.00339401	MB1_none	MB2_none	MB3_none	0.0227248	-0.234268	0.658743	0.0417064	-0.209573	-0.116267	0.173668
MB-3025	939	-11.6464	1753	6.20591	1375	7.12466	0.00518157	0.00354016	0.012403	MB1_none	MB2_none	MB3_none	0.985947	0.830879	1.7015	0.365373	-0.122842	-0.026258	0.0509008
MB-3026	1525	-0.00540831	1374	0.551698	990	3.82343	0.00386205	0.000401527	3.54643e-06	MB1_none	MB2_none	MB3_none	0.554304	0.0763545	0.000737857	-0.180171	0.0334313	-0.112445	0.0831211
MB-3028	1185	1.72254	669	-1.5489	520	-0.992659	-0.00190896	-0.00231524	-0.00145362	MB1_none	MB2_none	MB3_none	-0.158728	-0.23808	-0.243383	-0.053944	0.124271	-0.18346	0.0245401
MB-3031	1196	-3.49865	960	10.461	1291	10.1302	0.00784675	0.0108969	0.00292529	MB1_none	MB2_none	MB3_none	1.4142	1.52339	0.49369	0.83999	-0.143948	-0.00067207	0.105313
MB-3032	471	3.16682	372	-7.98902	265	-9.4529	-0.0356713	-0.0214758	-0.0067236	MB1_none	MB2_none	MB3_none	-1.69415	-1.34975	-0.514523	-0.206026	0.291831	0.00330963	-0.170476
MB-3033	152	3.48459	298	-8.69456	482	-8.47118	-0.0175751	-0.0291764	-0.0229249	MB1_none	MB2_none	MB3_none	-1.3712	-1.52614	-0.693604	-0.466247	-0.0764705	-0.284487	0.038541
MB-3035	1074	-5.60029	455	-11.3234	904	-8.90318	-0.00984865	-0.0248866	0.00521443	MB1_none	MB2_none	MB3_none	-1.30798	-1.85014	0.802433	-0.732997	0.0744378	-0.312104	0.13299
MB-3037	247	2.60098	334	-7.08636	413	-6.49123	-0.0157173	-0.0212167	-0.0105303	MB1_none	MB2_none	MB3_none	-1.07766	-1.21944	-0.4721	-0.332204	-0.102149	-0.124864	0.070909
MB-3046	1220	-7.73851	1913	-2.0393	1500	-8.16963	-0.00544642	-0.00106602	0.00634304	MB1_none	MB2_none	MB3_none	-1.1171	-0.269877	1.08892	0.134514	0.221577	0.366658	-0.459898
MB-3049	1197	-2.39474	658	-10.4726	580	-9.92596	-0.0171137	-0.0159158	0.00200062	MB1_none	MB2_none	MB3_none	-1.55994	-1.61385	0.337879	-0.479754	0.0417728	-0.0301657	0.0248211
MB-3050	1608	-7.75292	1882	1.64622	1428	7.47139	0.00523207	0.000874717	0.00482147	MB1_none	MB2_none	MB3_none	1.02855	0.218329	1.05014	0.000108095	-0.138348	-0.254885	0.276208
MB-3057	1891	-1.5157	317	18.1709	1775	10.5236	0.00592878	0.0573213	0.000801533	MB1_none	MB2_UF	MB3_none	1.4066	3.15526	0.200892	0.851016	-0.100648	0.384941	-0.328445
MB-3058	1808	-2.61421	1616	-3.71043	1489	-8.52384	-0.00572454	-0.00229606	0.00144591	MB1_none	MB2_none	MB3_none	-1.16671	-0.502244	0.348562	-0.0331813	0.200126	0.217454	-0.506263
MB-3060	1410	1.43004	1515	4.13348	1079	7.22074	0.00669207	0.00272837	-0.00101422	MB1_none	MB2_none	MB3_none	1.03393	0.564439	-0.197211	0.193153	-0.0311834	-0.273702	0.162696
MB-3062	1445	-0.950946	1831	0.451736	1663	-8.16894	-0.00491217	0.000246715	0.000658094	MB1_none	MB2_none	MB3_none	-1.10147	0.0601303	0.130699	0.497412	0.36463	0.282172	-0.448224
MB-3063	1799	0.560603	595	13.0801	1758	4.81533	0.00273909	0.0219833	-0.000311619	MB1_none	MB2_none	MB3_none	0.644455	2.04742	-0.0747971	0.70737	0.192117	0.288667	-0.435157
MB-3064	1160	-1.63181	262	-13.1344	612	-13.1323	-0.021458	-0.0501313	0.00140673	MB1_none	MB2_LF	MB3_none	-2.04657	-2.35876	0.23126	-0.213306	0.254209	-0.390593	-0.248751
MB-3067	1710	0.196854	402	11.8893	1635	5.86507	0.0035872	0.0295754	-0.000115119	MB1_none	MB2_none	MB3_none	0.792641	1.98272	-0.0264438	0.707512	-0.14064	0.337255	-0.255784
MB-3079	466	-4.05336	567	-4.46613	869	-3.07745	-0.00354137	-0.00787676	0.00869819	MB1_none	MB2_none	MB3_none	-0.45475	-0.704396	0.659706	0.0552971	-0.0252538	-0.295631	0.259951
MB-3083	977	-9.62531	1711	10.5364	155	22.5876	0.145727	0.00615805	0.0098519	MB1_UF	MB2_none	MB3_none	4.47863	1.41527	1.39812	0.359318	-0.442639	-0.13166	0.462968
MB-3085	762	-0.950263	93	-16.003	45	-19.0688	-0.42375	-0.172075	0.00124706	MB1_LF	MB2_LF	MB3_none	-5.00931	-3.53064	0.143199	-0.666106	0.357766	0.0551117	-0.378334
MB-3088	383	-16.2634	1770	-4.92852	1763	6.05445	0.00343417	-0.00278447	0.0424632	MB1_none	MB2_none	MB3_UF	0.809984	-0.659005	2.73425	-0.457049	-0.293591	-0.0794545	0.379016
MB-3092	1176	-9.61997	1721	2.31253	706	8.92506	0.0126417	0.00134372	0.00818025	MB1_none	MB2_none	MB3_none	1.36061	0.31038	1.3607	0.00410937	-0.29027	-0.185926	0.312909
MB-3102	1364	-4.0302	1427	3.12767	341	8.0758	0.0236827	0.00219178	0.00295469	MB1_none	MB2_none	MB3_none	1.38477	0.430611	0.55834	-0.0989349	-0.363686	-0.107323	0.328757
MB-3103	1012	-3.66108	1074	-1.89873	1331	0.1765	0.000132607	-0.00176791	0.00361767	MB1_none	MB2_none	MB3_none	0.0245353	-0.272058	0.529082	0.0954771	0.145573	0.0651698	-0.17703
MB-3104	621	-12.5413	1402	-3.19861	1148	2.86245	0.00249342	-0.00228147	0.0201953	MB1_none	MB2_none	MB3_none	0.406265	-0.441453	1.95003	0.29892	-0.32594	0.210848	0.348532
MB-3105	380	6.46277	1688	-3.69476	1701	-4.60255	-0.00270579	-0.00218884	-0.0170073	MB1_none	MB2_none	MB3_none	-0.618708	-0.497189	-1.08798	-0.468459	0.206658	-0.182081	-0.0511642
MB-3110	295	-17.4917	717	-9.52868	1541	-4.66967	-0.00303029	-0.0132897	0.0592938	MB1_none	MB2_none	MB3_UF	-0.636179	-1.44921	3.07574	-0.244472	0.0890656	0.000754486	-0.178059
MB-3121	636	5.11982	1486	-2.36933	1339	-2.74561	-0.00205049	-0.00159444	-0.00805003	MB1_none	MB2_none	MB3_none	-0.381351	-0.324395	-0.793131	-0.228427	-0.0535441	-0.27093	0.225623
MB-3122	1812	-0.770526	470	12.5626	474	12.5516	0.0264802	0.026729	0.000425235	MB1_none	MB2_none	MB3_none	2.0372	2.0418	0.102707	0.545512	-0.172512	0.080898	0.0955076
MB-3123	1703	-3.752	395	14.2999	1815	7.37989	0.00406605	0.0362023	0.00220317	MB1_none	MB2_none	MB3_none	0.983481	2.39174	0.50429	0.9378	0.205936	0.236697	-0.457087
MB-3153	362	-22.4702	1946	4.15735	1550	7.46235	0.00481442	0.00213635	0.0620724	MB1_none	MB2_none	MB3_UF	1.01584	0.548931	3.81391	0.344045	-0.253859	0.242463	0.0201885
MB-3165	1943	-5.89015	781	13.6598	1221	11.9677	0.00980157	0.0174901	0.00303147	MB1_none	MB2_none	MB3_none	1.68383	2.05084	0.777886	1.28604	0.037094	0.18086	-0.141023
MB-3167	173	-24.0397	1856	-1.41677	831	10.3593	0.0124661	-0.000763347	0.138958	MB1_none	MB2_none	MB3_UF	1.54096	-0.188246	4.66493	-0.010678	-0.282429	0.119782	0.225867
MB-3171	387	-2.11803	600	-6.21586	765	-3.91963	-0.0051237	-0.0103598	0.00547294	MB1_none	MB2_none	MB3_none	-0.590317	-0.971695	0.355468	-0.17736	-0.0644177	-0.0660671	0.228298
MB-3181	1649	-4.95583	1850	4.8091	1455	7.44944	0.00511989	0.00259952	0.00300535	MB1_none	MB2_none	MB3_none	1.02289	0.639259	0.66899	0.197728	-0.222531	0.0608502	0.292394
MB-3211	1748	-1.82221	393	12.4951	1666	5.88287	0.00353113	0.0317942	0.00104245	MB1_none	MB2_none	MB3_none	0.793033	2.09165	0.24406	0.769123	-0.0371943	0.417444	-0.375013
MB-3218	1460	0.464655	824	10.269	1868	1.18778	0.000635856	0.0124623	-0.000318257	MB1_none	MB2_none	MB3_none	0.157685	1.52944	-0.063772	0.834553	0.159301	0.345284	-0.438647
MB-3222	137	4.3317	413	-8.29239	502	-10.465	-0.0208466	-0.0200784	-0.0316183	MB1_none	MB2_none	MB3_none	-1.68286	-1.37668	-0.880431	-0.389258	0.358509	-0.3068	-0.264603
MB-3228	498	3.59786	177	-13.3975	409	-11.8106	-0.0288768	-0.0756922	-0.00722461	MB1_none	MB2_LF	MB3_none	-1.96394	-2.58832	-0.579309	-0.555031	0.204954	-0.295074	-0.0117062
MB-3235	1265	-4.04468	1830	3.65712	1791	1.42844	0.000797568	0.00199843	0.00319738	MB1_none	MB2_none	MB3_none	0.1907	0.486833	0.566258	0.601129	0.258567	-0.272893	-0.325329
MB-3252	166	-1.15471	31	-17.9823	57	-19.589	-0.343667	-0.580074	0.00695611	MB1_LF	MB2_LF	MB3_none	-4.8451	-5.23656	0.225884	-0.521899	0.219692	-0.16004	-0.165915
MB-3253	1451	3.10957	858	8.88189	969	7.70311	0.00794954	0.0103519	-0.00214305	MB1_none	MB2_none	MB3_none	1.12025	1.31494	-0.427138	0.810115	0.20292	-0.0269833	-0.165249
MB-3254	206	-1.65632	154	-10.8009	313	-10.9033	-0.0348349	-0.0701357	0.00804038	MB1_none	MB2_LF	MB3_none	-1.89749	-2.14433	0.310878	-0.600247	0.127519	-0.138683	-0.114171
MB-3266	877	-1.0786	1401	-3.01029	1488	-1.53419	-0.00103104	-0.00214868	0.00122987	MB1_none	MB2_none	MB3_none	-0.210013	-0.415503	0.159167	0.207619	0.327163	-0.111659	-0.299389
MB-3271	1357	5.82838	122	15.6551	1794	3.73208	0.00208031	0.128321	-0.00429505	MB1_none	MB2_UF	MB3_none	0.498128	3.25875	-0.808035	0.909583	0.260504	0.342709	-0.420815
MB-3272	1789	1.40075	1296	7.8089	1218	8.31735	0.00682869	0.00602539	-0.00078298	MB1_none	MB2_none	MB3_none	1.17064	1.08956	-0.187031	0.0179031	-0.225175	-0.0133786	0.143446
MB-3275	817	-0.449072	1772	-0.890485	1834	-1.70324	-0.000928701	-0.000502531	0.00054966	MB1_none	MB2_none	MB3_none	-0.226667	-0.119051	0.0669693	0.525724	0.44521	-0.0170341	-0.413657
MB-3277	1639	-2.32805	137	13.7544	1651	8.46023	0.00512431	0.100397	0.00142041	MB1_none	MB2_UF	MB3_none	1.14186	2.79563	0.314523	0.978788	0.0273755	0.415281	-0.398869
MB-3292	1122	-1.17613	1292	3.1483	1661	-4.92445	-0.00296475	0.00243676	0.00104824	MB1_none	MB2_none	MB3_none	-0.664105	0.439464	0.167472	0.447152	0.284643	0.490836	-0.392391
MB-3295	143	-0.0051784	266	-10.8259	745	-11.3913	-0.0152904	-0.0406989	3.62126e-05	MB1_none	MB2_LF	MB3_none	-1.72247	-1.93891	0.00104343	-0.72009	-0.107496	0.0974504	-0.0371566
MB-3297	1389	6.77396	83	16.837	1716	6.68557	0.00389602	0.202855	-0.00487686	MB1_none	MB2_UF	MB3_none	0.897662	3.81027	-0.936103	0.838026	-0.095947	0.458637	-0.27643
MB-3298	758	-1.25507	433	-9.966	525	-9.81393	-0.0186932	-0.0230162	0.00165576	MB1_none	MB2_none	MB3_none	-1.56687	-1.64165	0.189282	-0.0951569	0.168683	-0.113431	-0.0706702
MB-3300	1629	-1.68624	1879	2.2599	1255	7.6014	0.00605689	0.00120272	0.00103514	MB1_none	MB2_none	MB3_none	1.06538	0.299782	0.228003	-0.0648744	-0.217856	-0.166192	0.224009
MB-3301	175	4.42241	738	-3.88082	672	-5.96518	-0.00887675	-0.00525857	-0.0252709	MB1_none	MB2_none	MB3_none	-0.916273	-0.587652	-0.856262	0.134701	0.0604954	-0.406777	-0.0187295
MB-3303	1433	0.322091	1578	3.04733	1241	4.62507	0.00372689	0.00193113	-0.000224767	MB1_none	MB2_none	MB3_none	0.649254	0.413819	-0.0443192	-0.0380535	-0.0156216	-0.184085	0.185445
MB-3328	408	1.87461	734	-3.4255	913	-1.5072	-0.00165082	-0.00466689	-0.00459463	MB1_none	MB2_none	MB3_none	-0.221102	-0.519133	-0.311849	-0.511542	-0.0236604	-0.136173	0.109784
MB-3329	1135	5.11634	1643	3.32923	1632	-3.04354	-0.00186491	0.00202631	-0.00450778	MB1_none	MB2_none	MB3_none	-0.411424	0.449636	-0.727332	0.406069	-0.065437	0.0289853	-0.05084
MB-3341	1269	-0.648683	1488	-2.47503	1434	-1.10499	-0.000770563	-0.00166332	0.000511177	MB1_none	MB2_none	MB3_none	-0.15203	-0.338804	0.0907759	-0.174644	0.0913222	-0.0994521	-0.0167818
MB-3344	768	2.98581	437	-9.12937	762	-8.73899	-0.0114685	-0.020891	-0.00388777	MB1_none	MB2_none	MB3_none	-1.31692	-1.50156	-0.449414	-0.369154	0.0133479	-0.172136	0.0377586
MB-3350	1404	-2.21511	1933	7.83356	1553	13.7816	0.00887416	0.00405254	0.00157771	MB1_none	MB2_none	MB3_none	1.87557	1.03525	0.305655	0.0232332	-0.413696	-0.291744	0.412023
MB-3351	1147	3.1553	1897	-0.416789	1941	0.36652	0.00018883	-0.00021971	-0.00275092	MB1_none	MB2_none	MB3_none	0.0484113	-0.0552183	-0.447884	-0.652994	-0.155211	-0.368481	0.166328
MB-3355	1705	-3.03891	1736	4.08562	1454	3.62671	0.0024943	0.00235347	0.00178235	MB1_none	MB2_none	MB3_none	0.498033	0.547719	0.408383	0.611643	-0.125499	-0.0999276	-0.0170102
MB-3357	1851	-3.03253	508	16.4537	232	20.3566	0.0877441	0.0323892	0.00163832	MB1_UF	MB2_none	MB3_none	3.7374	2.64084	0.403075	1.04384	-0.27244	-0.0726096	0.192953
MB-3360	1559	-3.15099	1701	4.51352	1496	5.15817	0.00344797	0.00265345	0.00202116	MB1_none	MB2_none	MB3_none	0.705578	0.60674	0.428601	0.713413	-0.0176925	-0.0925042	0.0670884
MB-3361	1059	1.24347	874	4.5695	853	6.06601	0.00711138	0.00522826	-0.0011742	MB1_none	MB2_none	MB3_none	0.898833	0.674656	-0.17853	0.357519	-0.206199	-0.222403	0.232777
MB-3363	1826	-3.73527	660	18.4862	1858	15.9461	0.00858239	0.0280094	0.0020456	MB1_none	MB2_none	MB3_none	2.11845	2.84743	0.497381	1.51283	-0.084071	0.113677	-0.0333053
MB-3365	1680	4.77056	1854	-2.38003	1937	-0.882008	-0.000455348	-0.00128373	-0.00283962	MB1_none	MB2_none	MB3_none	-0.116531	-0.316279	-0.642365	-0.642993	-0.0102856	-0.265619	0.190533
MB-3367	1528	-4.00758	484	10.8942	1888	3.22785	0.00170967	0.0225087	0.00262276	MB1_none	MB2_none	MB3_none	0.427911	1.76222	0.546608	0.678934	-0.00804998	0.24898	-0.332424
MB-3371	999	-0.678108	1419	2.96778	682	6.82984	0.0100144	0.00209146	0.000678787	MB1_none	MB2_none	MB3_none	1.04671	0.408914	0.0981804	0.134002	-0.430218	-0.330485	0.427001
MB-3378	275	4.028	139	-13.2591	220	-14.4986	-0.0659026	-0.0953892	-0.0146473	MB1_LF	MB2_LF	MB3_none	-2.68809	-2.68703	-0.717138	-0.535651	0.123156	-0.314818	-0.0402077
MB-3379	1060	2.29259	848	-4.79191	1278	-3.54075	-0.00277054	-0.00565084	-0.00216282	MB1_none	MB2_none	MB3_none	-0.494999	-0.710663	-0.329111	-0.239635	0.160541	-0.417372	-0.014846
MB-3381	822	1.99451	480	-8.6391	556	-9.27888	-0.0166886	-0.0179981	-0.00242641	MB1_none	MB2_none	MB3_none	-1.468	-1.39932	-0.297167	-0.346921	0.203804	-0.0833655	-0.14384
MB-3382	743	5.71841	1815	5.19841	1668	4.45367	0.00267006	0.00286414	-0.00769637	MB1_none	MB2_none	MB3_none	0.600275	0.692767	-0.865023	0.819014	0.259514	-0.190511	-0.187125
MB-3383	1691	-5.14283	1821	3.20171	1839	-1.19412	-0.000649334	0.00175822	0.0030413	MB1_none	MB2_none	MB3_none	-0.158857	0.426489	0.691885	0.894081	0.383179	0.267741	-0.472826
MB-3386	1722	-0.302648	794	11.4128	1056	11.9388	0.0113057	0.0143738	0.000175754	MB1_none	MB2_none	MB3_none	1.71479	1.70925	0.0406171	0.799184	-0.212261	-0.154579	0.119163
MB-3388	1767	-0.493416	597	10.4872	238	12.8413	0.053955	0.0175666	0.000279239	MB1_UF	MB2_none	MB3_none	2.34661	1.6407	0.0659908	0.639085	-0.28441	-0.0831021	0.232126
MB-3389	1730	-6.18161	1617	14.8018	278	21.0935	0.0758759	0.00915387	0.00357318	MB1_UF	MB2_none	MB3_none	3.74821	2.0034	0.829092	0.873309	-0.211763	-0.263749	0.245183
MB-3395	851	6.30895	1959	-0.256807	1722	-10.5138	-0.00610557	-0.000131091	-0.00741357	MB1_none	MB2_none	MB3_none	-1.41101	-0.0338787	-0.935156	0.538431	0.337044	0.254866	-0.47997
MB-3396	1632	-3.95167	1861	-0.0852646	1617	-2.92984	-0.0018119	-4.58166e-05	0.00242137	MB1_none	MB2_none	MB3_none	-0.39655	-0.011325	0.534186	0.0582859	0.137535	0.147042	-0.22163
MB-3402	1365	7.5703	1476	4.66089	1214	4.59826	0.00378769	0.00315779	-0.00554601	MB1_none	MB2_none	MB3_none	0.647489	0.638733	-1.04868	0.521972	-0.0176436	-0.160111	-0.0338337
MB-3403	219	3.0435	811	-3.62331	1075	-3.58199	-0.00333209	-0.00446771	-0.0138972	MB1_none	MB2_none	MB3_none	-0.513174	-0.540932	-0.564753	-0.347872	0.158147	-0.311013	0.0809506
MB-3412	928	0.658922	872	-8.35607	896	-7.59507	-0.00847665	-0.00958265	-0.000710046	MB1_none	MB2_none	MB3_none	-1.11726	-1.23413	-0.0964319	-0.677536	0.162229	-0.397627	-0.0915065
MB-3417	1873	0.124163	1965	5.3024	1852	12.6042	0.0068057	0.00269842	-6.62911e-05	MB1_none	MB2_none	MB3_none	1.67519	0.699225	-0.0164776	0.0717168	-0.22239	0.038346	0.376645
MB-3429	1200	-0.490387	12	-22.3134	12	-25.1861	-2.09884	-1.85945	0.000408656	MB1_LF	MB2_LF	MB3_none	-10.1356	-8.97955	0.0691653	-0.730052	0.243752	-0.108951	-0.288057
MB-3430	873	-3.07209	985	-2.82578	1004	-0.407796	-0.000406172	-0.00286881	0.003519	MB1_none	MB2_none	MB3_none	-0.0590005	-0.40997	0.45365	0.26132	-0.00729523	-0.0840789	0.0436255
MB-3435	1867	-2.83727	1271	7.97009	849	12.252	0.0144311	0.00627072	0.0015197	MB1_none	MB2_none	MB3_none	1.81671	1.11508	0.376691	0.00990119	-0.281196	-0.0495885	0.271071
MB-3437	1800	-0.417905	1853	7.52532	1306	11.647	0.0089181	0.00406115	0.00023217	MB1_none	MB2_none	MB3_none	1.62334	1.0001	0.0557538	0.00116921	-0.293863	-0.173168	0.312854
MB-3439	516	1.084	662	-4.50121	837	-4.87649	-0.00582615	-0.00679941	-0.00210077	MB1_none	MB2_none	MB3_none	-0.724609	-0.692998	-0.173548	-0.310419	0.0187557	-0.169091	0.0120672
MB-3450	490	4.05059	1766	-0.886395	1591	2.45632	0.00154388	-0.000501923	-0.0082665	MB1_none	MB2_none	MB3_none	0.33319	-0.118558	-0.65391	-0.4089	-0.32146	-0.497288	0.460682
MB-3452	1439	0.725237	1029	-5.60565	1019	-7.11292	-0.00698029	-0.00544767	-0.000503987	MB1_none	MB2_none	MB3_none	-1.0269	-0.808156	-0.0997342	-0.128919	0.330438	-0.0291058	-0.234378
MB-3453	307	12.711	1765	2.08767	1285	-7.01576	-0.00545974	0.00118282	-0.041404	MB1_none	MB2_none	MB3_LF	-0.980058	0.279254	-2.21955	-0.0622709	0.17369	0.390324	-0.36625
MB-3459	1166	-3.51404	752	-5.02153	1096	-3.3652	-0.00307044	-0.00667757	0.00301376	MB1_none	MB2_none	MB3_none	-0.480783	-0.758226	0.497646	0.0227577	0.301775	0.0592887	-0.140744
MB-3462	292	4.70288	300	-9.25462	333	-11.3097	-0.033963	-0.0308487	-0.0161058	MB1_none	MB2_none	MB3_none	-1.94721	-1.62254	-0.828446	-0.14337	0.0906186	-0.32044	-0.000380419
MB-3466	1554	2.87831	909	9.85964	857	8.55382	0.00998112	0.0108467	-0.00185219	MB1_none	MB2_none	MB3_none	1.26659	1.44732	-0.391682	0.820352	-0.0595795	-0.325893	-0.0303572
MB-3467	1172	4.96159	1806	-2.56527	1497	-7.43217	-0.00496471	-0.00142042	-0.00423344	MB1_none	MB2_none	MB3_none	-1.01654	-0.342088	-0.702132	0.0237426	0.218701	-0.146079	-0.410616
MB-3470	1662	-1.42847	1518	3.49342	1395	2.5963	0.00186114	0.00230133	0.000859491	MB1_none	MB2_none	MB3_none	0.358572	0.476907	0.192626	0.385257	0.0103608	-0.0459016	-0.0989753
MB-3476	959	-12.7512	1944	7.43008	1949	2.8977	0.00148676	0.00382206	0.0132964	MB1_none	MB2_none	MB3_none	0.382531	0.981193	1.85719	0.532377	-0.0346256	0.303736	-0.119417
MB-3479	801	-3.3571	34	-20.1535	13	-24.6197	-1.89383	-0.592751	0.00419114	MB1_LF	MB2_LF	MB3_none	-9.59852	-5.71511	0.50212	-0.585484	0.500802	0.0622134	-0.459798
MB-3487	1923	-2.63314	718	14.3874	84	21.9817	0.261687	0.0200382	0.00136929	MB1_UF	MB2_none	MB3_none	4.9611	2.18771	0.348223	0.604764	-0.137752	0.0160544	0.293131
MB-3488	981	-7.38177	1189	4.71936	441	8.404	0.0190567	0.00396918	0.00752474	MB1_none	MB2_none	MB3_none	1.38018	0.666495	1.0716	0.241223	-0.348656	-0.0186972	0.208062
MB-3490	456	-11.7754	1722	1.58438	1295	6.40097	0.00494284	0.00092008	0.0258232	MB1_none	MB2_none	MB3_none	0.893209	0.212633	1.9233	0.305223	0.0456702	-0.170862	0.0778968
MB-3492	942	-9.85547	1810	-0.845062	756	6.25231	0.00827025	-0.000466885	0.0104623	MB1_none	MB2_none	MB3_none	0.943311	-0.112659	1.43917	-0.0623131	-0.00285813	-0.178104	0.179426
MB-3497	1577	-2.42204	1565	3.17761	1476	3.06291	0.00207514	0.00203042	0.00153585	MB1_none	MB2_none	MB3_none	0.419744	0.431996	0.328934	-0.25074	-0.0900057	0.133571	-0.0393033
MB-3500	1972	5.15414	29	28.0703	1733	14.1613	0.00817156	0.967941	-0.00261366	MB1_none	MB2_UF	MB3_none	1.89891	8.33616	-0.679356	0.984373	0.0117921	0.40139	-0.260573
MB-3502	1312	6.43626	283	10.0493	1636	2.26001	0.00138143	0.0355099	-0.00490569	MB1_none	MB2_none	MB3_none	0.305407	1.78007	-0.896502	0.377398	0.119222	0.433659	-0.284935
MB-3506	1051	-4.16006	1396	6.08769	977	9.21711	0.0094341	0.00436081	0.00395819	MB1_none	MB2_none	MB3_none	1.33882	0.840682	0.597925	0.648316	0.0618006	-0.0107981	-0.0157903
MB-3510	356	-8.46724	869	-4.91841	1543	1.67845	0.00108778	-0.00565985	0.0237844	MB1_none	MB2_none	MB3_none	0.228626	-0.726786	1.44125	-0.480836	-0.242384	0.093619	0.335629
MB-3525	1598	-3.14897	388	14.1453	66	17.534	0.265667	0.036457	0.00197057	MB1_UF	MB2_none	MB3_none	4.18507	2.37298	0.426892	0.415921	-0.211214	-0.145839	0.21199
MB-3526	590	9.27781	1560	-5.137	1208	-7.86736	-0.00651271	-0.00329295	-0.0157251	MB1_none	MB2_none	MB3_none	-1.10859	-0.69868	-1.45417	-0.293743	0.233218	0.096175	-0.125453
MB-3528	1131	-2.03352	806	5.80534	619	6.93376	0.0112015	0.00720265	0.00179799	MB1_none	MB2_none	MB3_none	1.07866	0.867493	0.289228	0.194692	-0.129956	-0.223279	0.0888314
MB-3530	539	-6.13836	1226	-0.0994883	825	3.52387	0.00427136	-8.11487e-05	0.0113884	MB1_none	MB2_none	MB3_none	0.524746	-0.0139897	0.975936	-0.136389	-0.182235	0.0025781	0.241417
MB-3536	1183	0.0342775	1385	0.551384	1026	0.14227	0.000138665	0.000398111	-2.89751e-05	MB1_none	MB2_none	MB3_none	0.0205194	0.0762269	-0.00484432	-0.242219	-0.0530884	0.0683184	-0.0245802
MB-3545	154	-1.59378	216	-9.30006	196	-9.33449	-0.047625	-0.0430559	0.0103492	MB1_LF	MB2_LF	MB3_none	-1.76853	-1.73015	0.316418	-0.404483	0.170145	0.0321596	0.0109726
MB-3547	235	0.135652	472	-6.44303	788	-6.27054	-0.00795754	-0.0136505	-0.000577242	MB1_none	MB2_none	MB3_none	-0.940182	-1.04646	-0.0248466	-0.407424	0.136463	-0.0636621	0.0425297
MB-3548	652	-4.99369	1327	2.42372	957	6.88085	0.00719002	0.00182647	0.00765903	MB1_none	MB2_none	MB3_none	1.00248	0.337065	0.770625	0.0122639	-0.318616	-0.308791	0.380004
MB-3567	859	-0.288173	1132	1.16464	1391	-0.870675	-0.000625935	0.00102883	0.000335475	MB1_none	MB2_none	MB3_none	-0.120296	0.165626	0.0426559	0.321762	0.186636	0.149106	-0.213884
MB-3576	685	-7.27725	1234	6.22825	169	10.6255	0.0628729	0.0050472	0.0106237	MB1_UF	MB2_none	MB3_none	2.07129	0.874998	1.11453	0.545369	-0.0514039	0.0136453	0.0363603
MB-3600	1564	4.19131	379	16.3571	185	17.4232	0.0941793	0.0431586	-0.00267987	MB1_UF	MB2_UF	MB3_none	3.33754	2.75486	-0.569859	0.813456	-0.181591	-0.356222	0.124631
MB-3606	766	-9.83155	1864	5.58718	1612	4.11411	0.00255218	0.00299741	0.0128349	MB1_none	MB2_none	MB3_none	0.557073	0.741942	1.48039	0.640968	0.0567312	0.254092	-0.152229
MB-3614	1320	-5.75198	1698	-4.16702	1853	-2.61314	-0.00141022	-0.00245407	0.00435756	MB1_none	MB2_none	MB3_none	-0.347281	-0.560293	0.80051	0.262381	0.396275	-0.0995583	-0.306748
MB-3702	1735	-3.18681	750	-5.40511	862	-12.3879	-0.0143712	-0.00720682	0.00183678	MB1_none	MB2_none	MB3_none	-1.83274	-0.816473	0.427257	0.276686	0.403854	0.278134	-0.490864
MB-3706	1627	4.11063	883	12.4821	1953	1.22598	0.000627741	0.014136	-0.00252651	MB1_none	MB2_none	MB3_none	0.1618	1.84011	-0.555904	0.470401	0.0465428	0.455223	-0.421996
MB-3707	617	2.39418	229	-12.824	113	-18.9719	-0.167893	-0.0559999	-0.00388036	MB1_LF	MB2_LF	MB3_none	-4.01319	-2.36007	-0.372643	-0.174902	0.458926	-0.0482127	-0.425617
MB-3711	591	-1.05989	979	0.0265597	754	0.803794	0.00106604	2.71294e-05	0.00179338	MB1_none	MB2_none	MB3_none	0.12132	0.00385676	0.166079	-0.227569	-0.159428	-0.0587939	0.253834
MB-3748	323	-7.86563	458	-7.78894	1083	-6.16733	-0.00569467	-0.0170064	0.0243518	MB1_none	MB2_none	MB3_none	-0.882624	-1.27128	1.36139	-0.223589	0.19859	-0.111976	-0.0197648
MB-3752	589	3.61835	815	3.51509	1597	-0.842537	-0.000527575	0.004313	-0.00614321	MB1_none	MB2_none	MB3_none	-0.114229	0.524391	-0.56728	0.439556	0.26072	0.212708	-0.30165
MB-3754	777	-3.77385	1331	-2.04495	1841	0.419721	0.000227985	-0.0015364	0.00485695	MB1_none	MB2_none	MB3_none	0.0558284	-0.28427	0.567032	0.0843453	0.340514	-0.0794842	-0.277607
MB-3781	835	3.45009	1707	2.07739	1549	3.17126	0.0020473	0.00121698	-0.00413184	MB1_none	MB2_none	MB3_none	0.431736	0.279126	-0.512839	-0.0379194	-0.251833	0.0538348	0.317068
MB-3823	106	6.26443	823	-3.67545	684	-7.61032	-0.0111262	-0.00446592	-0.0590984	MB1_none	MB2_none	MB3_LF	-1.1658	-0.547516	-1.34331	-0.391284	0.340949	-0.149243	-0.204382
MB-3824	1194	-0.267539	687	10.8865	79	15.8378	0.200478	0.0158464	0.00022407	MB1_UF	MB2_none	MB3_none	3.62466	1.66656	0.037761	0.698749	-0.267685	-0.192836	0.375428
MB-3838	1081	3.56195	568	8.99594	675	10.6977	0.0158485	0.0158379	-0.00329505	MB1_none	MB2_none	MB3_none	1.64209	1.41844	-0.509895	0.234027	-0.241762	-0.100545	0.35949
MB-3840	1833	-2.78439	1717	8.70045	465	14.083	0.030286	0.00506724	0.00151904	MB1_none	MB2_none	MB3_none	2.29289	1.16811	0.370575	-0.0298209	-0.21037	-0.0767195	0.249225
MB-3842	1149	4.63642	1383	0.765943	1574	-0.11477	-7.29158e-05	0.000553827	-0.00403518	MB1_none	MB2_none	MB3_none	-0.0155908	0.10591	-0.657961	0.350329	0.231151	-0.0810252	-0.159846
MB-3850	170	5.72105	192	-12.959	267	-16.2432	-0.060836	-0.0674945	-0.0336533	MB1_LF	MB2_LF	MB3_none	-2.90719	-2.46485	-1.11396	-0.563523	0.427454	-0.172594	-0.267603
MB-3852	314	9.98973	1263	2.13167	1423	-3.24981	-0.00228377	0.00168778	-0.0318144	MB1_none	MB2_none	MB3_none	-0.4476	0.298501	-1.73753	0.315108	0.25329	-0.182779	-0.183859
MB-3854	1267	-0.351225	56	-15.8717	76	-18.6653	-0.245596	-0.283423	0.00027721	MB1_LF	MB2_LF	MB3_none	-4.30997	-3.94294	0.0491609	-0.616099	0.300009	0.0868669	-0.29888
MB-3865	4	13.5092	187	-18.9962	54	-27.1041	-0.501929	-0.101584	-3.3773	MB1_LF	MB2_LF	MB3_LF	-6.79475	-3.63138	-9.74483	-0.567421	0.421089	-0.258084	-0.332734
MB-3866	958	7.82813	1474	6.56275	1850	0.499308	0.000269896	0.00445234	-0.00817132	MB1_none	MB2_none	MB3_none	0.0663714	0.899532	-1.14032	0.508959	0.0909921	-0.00988235	-0.286848
MB-3871	839	3.91052	807	-11.4707	367	-15.9116	-0.0433558	-0.0142141	-0.00466093	MB1_LF	MB2_none	MB3_none	-2.69443	-1.71376	-0.580867	-0.269131	0.133559	-0.248185	-0.19895
MB-3874	1471	0.0175938	552	-9.70925	640	-10.4741	-0.0163658	-0.0175892	-1.19604e-05	MB1_none	MB2_none	MB3_none	-1.62101	-1.53784	-0.00241219	-0.20029	0.261561	-0.297655	-0.184941
MB-3978	1863	-1.25007	1884	0.124318	1830	-0.394198	-0.000215409	6.59863e-05	0.000670996	MB1_none	MB2_none	MB3_none	-0.0524753	0.0164853	0.166013	0.110558	0.00438621	-0.0230427	-0.104948
MB-4000	1818	-0.284835	1906	1.50323	1909	2.26181	0.00118481	0.000788682	0.000156675	MB1_none	MB2_none	MB3_none	0.299405	0.19903	0.0379502	-0.274587	-0.0118567	-0.277255	0.110357
MB-4001	130	-20.0291	1630	-1.29541	758	5.442	0.00717942	-0.000794732	0.15407	MB1_none	MB2_none	MB3_UF	0.82073	-0.175143	4.11483	0.092361	-0.167342	0.0237489	0.197743
MB-4003	215	-22.1302	1825	6.1282	737	9.82055	0.013325	0.00335792	0.102931	MB1_none	MB2_none	MB3_UF	1.48738	0.816078	4.12059	0.407209	-0.020925	0.0169656	0.113046
MB-4004	1531	3.25838	1485	6.00226	377	9.94725	0.0263853	0.00404192	-0.00212827	MB1_none	MB2_none	MB3_none	1.67681	0.82187	-0.444303	-0.159476	-0.0988436	-0.102843	0.168682
MB-4005	546	2.24062	987	-8.95117	644	-12.6685	-0.0196716	-0.00906907	-0.00410369	MB1_none	MB2_none	MB3_none	-1.95874	-1.29827	-0.355506	0.0922905	0.239913	-0.313118	-0.168354
MB-4008	971	5.58073	1499	1.94179	811	5.74364	0.00708217	0.00129539	-0.00574741	MB1_none	MB2_none	MB3_none	0.857482	0.265541	-0.811351	0.217304	0.128416	-0.248713	0.0345544
MB-4010	599	-12.5464	1481	0.0331382	1011	4.37516	0.00432756	2.23755e-05	0.0209456	MB1_none	MB2_none	MB3_none	0.632368	0.00453918	1.96183	0.307947	0.0823962	-0.307671	0.00873218
MB-4011	1345	-4.54342	975	8.1176	218	12.2441	0.0561656	0.00832574	0.003378	MB1_UF	MB2_none	MB3_none	2.27396	1.17947	0.630667	0.240716	-0.0883031	-0.100078	0.151908
MB-4012	43	-31.6011	1928	-3.87436	1847	5.23536	0.00283452	-0.00200953	0.734909	MB1_none	MB2_none	MB3_UF	0.696069	-0.512195	8.40186	-0.0923626	-0.329471	0.102456	0.290243
MB-4015	1187	4.7092	951	7.59404	1608	2.90634	0.00180743	0.00798532	-0.00396731	MB1_none	MB2_none	MB3_none	0.393667	1.1074	-0.665218	0.419361	0.0577273	0.0787631	-0.209447
MB-4017	1482	3.32643	691	13.1968	69	18.2614	0.264658	0.0190982	-0.00224455	MB1_UF	MB2_none	MB3_none	4.31292	2.01844	-0.455604	0.42793	-0.318572	-0.319676	0.366751
MB-4018	1163	-1.7572	594	-6.7918	692	-6.76659	-0.0097783	-0.011434	0.00151092	MB1_none	MB2_none	MB3_none	-1.03471	-1.0634	0.248939	0.0112946	-0.0265229	-0.0501471	0.0743862
MB-4024	1897	3.12509	1544	8.55604	1907	2.77407	0.00145468	0.00554147	-0.00164739	MB1_none	MB2_none	MB3_none	0.367266	1.16533	-0.414027	0.364451	0.00953403	0.399792	-0.361426
MB-4033	155	3.2207	151	-10.8456	153	-14.6307	-0.0956255	-0.0718249	-0.0207787	MB1_LF	MB2_LF	MB3_none	-2.90843	-2.16164	-0.638593	-0.238045	0.298625	-0.128354	-0.183596
MB-4046	49	-26.3901	1535	-4.95937	1425	3.66776	0.00257387	-0.00323086	0.538574	MB1_none	MB2_none	MB3_UF	0.505067	-0.676005	6.78093	0.134156	-0.128109	-0.235113	0.275925
MB-4059	60	3.71944	182	-8.7251	175	-12.0708	-0.0689762	-0.0479401	-0.0619907	MB1_LF	MB2_LF	MB3_LF	-2.33714	-1.67661	-0.908434	-0.256811	0.259953	4.09251e-05	-0.0406228
MB-4079	35	-32.5829	1954	-1.60987	1448	6.3688	0.00439834	-0.000823882	0.930939	MB1_none	MB2_none	MB3_UF	0.875083	-0.21245	9.16447	0.316732	-0.182716	0.0493043	0.183658
MB-4091	45	-31.4496	1762	-5.77139	1932	2.92177	0.0015123	-0.00327548	0.698879	MB1_none	MB2_none	MB3_UF	0.386155	-0.772175	8.26171	-0.235233	-0.133847	0.0104882	0.258181
MB-4098	21	-40.6628	1978	-1.7662	1938	10.1967	0.00526147	-0.000892924	1.93632	MB1_none	MB2_none	MB3_UF	1.3471	-0.232706	13.3561	-0.161458	-0.174405	-0.182843	0.26431
MB-4119	113	-27.8181	1660	-2.98195	1362	6.63003	0.00486787	-0.00179636	0.246178	MB1_none	MB2_none	MB3_UF	0.918706	-0.402175	5.88446	0.217762	-0.179993	-0.124834	0.273203
MB-4120	352	-11.0957	1320	6.10101	427	11.6679	0.0273253	0.00462198	0.0315218	MB1_none	MB2_none	MB3_none	1.92642	0.849086	1.89229	0.189132	-0.33689	0.00504138	0.39038
MB-4126	80	-30.0218	1439	-6.9731	1628	-2.85329	-0.00175263	-0.0048458	0.375273	MB1_none	MB2_none	MB3_UF	-0.385835	-0.958936	6.85113	-0.0284314	0.0569834	-0.00382292	-0.00374975
MB-4127	346	-21.6428	1769	8.67456	733	15.5437	0.0212056	0.00490365	0.0625514	MB1_none	MB2_none	MB3_UF	2.35613	1.15998	3.70187	0.572587	-0.184154	-0.0194515	0.170344
MB-4139	1719	-2.73542	1228	10.9289	171	17.2274	0.100745	0.00889972	0.00159128	MB1_UF	MB2_none	MB3_none	3.35054	1.53643	0.367195	0.567562	-0.257809	-0.061924	0.320178
MB-4140	253	-19.0538	1902	-0.555275	1923	7.59368	0.00394887	-0.000291943	0.0753114	MB1_none	MB2_none	MB3_UF	1.00424	-0.0735399	3.44342	-0.279438	-0.393126	-0.106751	0.357198
MB-4141	13	-43.3174	1867	-8.03526	1939	3.37052	0.00173828	-0.00430384	3.33211	MB1_none	MB2_none	MB3_UF	0.445251	-1.0668	16.8882	0.238564	-0.129716	-0.0452899	0.249706
MB-4145	1127	-5.56953	1239	-2.58129	1318	-1.92652	-0.0014617	-0.00208337	0.0049419	MB1_none	MB2_none	MB3_none	-0.268173	-0.362436	0.792554	-0.102429	0.0105509	-0.153148	0.0484298
MB-4146	56	-34.415	1977	-0.375414	1960	1.56158	0.000796726	-0.000189891	0.614553	MB1_none	MB2_none	MB3_UF	0.205995	-0.049466	8.54956	0.242895	-0.07495	0.303806	-0.0317612
MB-4148	1026	-5.4577	1445	1.6406	962	3.36491	0.00349783	0.00113536	0.0053194	MB1_none	MB2_none	MB3_none	0.489868	0.225485	0.787158	0.323167	-0.163554	-0.213006	0.181174
MB-4154	1328	-3.26353	1437	3.4337	1540	1.73396	0.00112595	0.00238949	0.00245748	MB1_none	MB2_none	MB3_none	0.23625	0.472291	0.453808	0.430081	0.241784	-0.0185597	-0.205504
MB-4171	188	-22.8433	1924	2.01332	889	9.21601	0.0103667	0.00104642	0.121507	MB1_none	MB2_none	MB3_UF	1.35727	0.266236	4.36236	0.143206	-0.166998	0.0301806	0.160689
MB-4173	541	-3.16108	707	-5.05209	1062	-1.15384	-0.00108647	-0.00714582	0.00584304	MB1_none	MB2_none	MB3_none	-0.165593	-0.770015	0.502284	-0.313475	-0.0366896	-0.0134214	0.256219
MB-4189	16	-43.5535	1972	-3.29411	1943	6.72299	0.00346011	-0.00167044	2.72209	MB1_none	MB2_none	MB3_UF	0.887876	-0.434189	15.7086	0.174967	-0.102469	0.0108559	0.139681
MB-4212	760	-6.17794	324	-15.0502	930	-13.1298	-0.014118	-0.0464511	0.00812887	MB1_none	MB2_LF	MB3_none	-1.92091	-2.6035	0.93135	-0.909172	0.0729471	-0.143533	0.0635523
MB-4213	784	2.52998	1498	-0.905302	1514	-0.774904	-0.000511825	-0.000604341	-0.00322701	MB1_none	MB2_none	MB3_none	-0.105825	-0.123812	-0.379625	-0.161874	0.0503074	-0.122775	0.0259331
MB-4222	1	-43.6555	1973	-3.25015	1802	9.3503	0.00518884	-0.00164731	43.6555	MB1_none	MB2_none	MB3_UF	1.24726	-0.428366	Inf	0.156777	-0.284717	0.0962621	0.287557
MB-4224	19	-34.9296	1786	-5.63341	1926	2.02491	0.00105136	-0.00315421	1.8384	MB1_none	MB2_none	MB3_UF	0.267732	-0.752352	11.8629	-0.0408385	-0.143148	-0.0906767	0.183868
MB-4230	373	-13.2872	682	-8.49823	803	-6.55926	-0.00816845	-0.0124607	0.0356226	MB1_none	MB2_none	MB3_none	-0.980699	-1.3024	2.24386	-0.0646151	0.0846135	0.0200756	-0.0079545
MB-4233	1455	-7.12948	681	9.02306	143	13.3556	0.0933959	0.0132497	0.00489998	MB1_UF	MB2_none	MB3_none	2.69112	1.38315	0.978953	0.302202	-0.0661792	-0.142975	0.0228522
MB-4234	104	-23.9572	1463	-4.86936	1445	2.59017	0.00179251	-0.00332834	0.230357	MB1_none	MB2_none	MB3_UF	0.355995	-0.668111	5.1583	-0.202026	-0.059845	-0.136776	0.208424
MB-4235	602	-12.728	1620	1.44512	1604	-2.58821	-0.0016136	0.000892049	0.0211428	MB1_none	MB2_none	MB3_none	-0.350694	0.195546	1.98866	0.397265	0.162731	0.346071	-0.313705
MB-4236	38	-28.9067	1804	-1.7984	1572	6.45864	0.00410855	-0.000996893	0.760702	MB1_none	MB2_none	MB3_UF	0.877521	-0.239858	7.94666	-0.0358765	-0.161659	-0.142041	0.181661
MB-4250	855	-3.23287	777	-3.73615	1009	-4.64614	-0.0046047	-0.00480844	0.00378113	MB1_none	MB2_none	MB3_none	-0.671726	-0.561368	0.478865	-0.31542	-0.0147767	-0.026345	0.0670688
MB-4254	1658	1.85159	116	16.8007	1865	5.42879	0.00291088	0.144834	-0.00111676	MB1_none	MB2_UF	MB3_none	0.720858	3.53433	-0.249764	0.862752	0.111206	0.406964	-0.424741
MB-4264	176	-21.673	1844	3.59696	437	9.56089	0.0218785	0.00195063	0.123142	MB1_none	MB2_none	MB3_UF	1.57253	0.478339	4.19168	0.258184	-0.131622	0.0475789	0.122597
MB-4266	526	-13.7674	1813	1.9016	1002	6.42877	0.00641594	0.00104887	0.0261738	MB1_none	MB2_none	MB3_none	0.930391	0.253454	2.1974	0.269661	-0.0368867	0.0384727	-0.0199917
MB-4270	439	-12.3845	1022	8.33358	534	11.3851	0.0213205	0.00815419	0.0282108	MB1_none	MB2_none	MB3_none	1.8128	1.20262	2.03542	0.504015	-0.207814	-0.0320377	0.093024
MB-4274	1524	-2.71943	1726	0.943813	1271	3.4171	0.00268851	0.000546821	0.0017844	MB1_none	MB2_none	MB3_none	0.478079	0.126626	0.371046	-0.256657	-0.104624	0.0346545	0.166055
MB-4276	807	-7.58229	1300	3.11019	641	5.55603	0.00866775	0.00239245	0.00939565	MB1_none	MB2_none	MB3_none	0.859663	0.43377	1.13281	0.078866	-0.212774	0.0396842	0.143894
MB-4278	379	-8.36393	1321	2.29	1394	3.9366	0.00282396	0.00173354	0.0220684	MB1_none	MB2_none	MB3_none	0.543734	0.318669	1.40865	0.158989	-0.0959206	-0.177572	0.168653
MB-4281	1537	-5.49969	1510	4.76298	559	7.36097	0.0131681	0.00315429	0.0035782	MB1_none	MB2_none	MB3_none	1.16358	0.650693	0.749524	0.336356	0.0417043	0.196146	-0.00652559
MB-4282	1783	-1.06653	1800	-0.691681	1542	-2.50541	-0.00162478	-0.000384267	0.000598165	MB1_none	MB2_none	MB3_none	-0.341298	-0.092279	0.142469	-0.121364	0.0578817	-0.229862	0.0194832
MB-4283	728	-7.16862	419	-10.1901	606	-9.19841	-0.0151789	-0.02432	0.009847	MB1_none	MB2_none	MB3_none	-1.43571	-1.68769	1.08775	-0.582403	0.330593	-0.0838956	-0.238356
MB-4289	203	-18.5759	1612	-0.780555	775	6.67744	0.00861605	-0.000484215	0.0915069	MB1_none	MB2_none	MB3_UF	1.00369	-0.105691	3.49617	0.359744	-0.154742	-0.00857281	0.164639
MB-4292	389	-15.1537	1254	-4.04463	1093	-0.47494	-0.000434529	-0.00322538	0.0389555	MB1_none	MB2_none	MB3_none	-0.0678808	-0.566943	2.54104	-0.278902	-0.142545	0.163169	0.199221
MB-4293	551	-3.14239	292	-10.4986	399	-12.0237	-0.0301346	-0.0359541	0.00570306	MB1_none	MB2_none	MB3_none	-2.00764	-1.8494	0.497864	-0.579719	0.267276	-0.0744718	-0.112355
MB-4298	1562	-4.72233	966	-2.6262	761	-0.70688	-0.000928883	-0.00271864	0.00302326	MB1_none	MB2_none	MB3_none	-0.106544	-0.382095	0.642169	-0.00335756	0.00837272	-0.0825941	0.0416016
MB-4300	91	-31.9338	1952	-1.01947	1424	6.66636	0.00468143	-0.00052227	0.350921	MB1_none	MB2_none	MB3_UF	0.918076	-0.134555	7.07932	-0.00802619	-0.20238	0.088663	0.175091
MB-4303	448	-16.9439	1785	0.422375	1561	-0.536	-0.000343369	0.000236625	0.0378211	MB1_none	MB2_none	MB3_none	-0.0728946	0.0564132	2.7755	0.059031	0.0831611	0.252388	-0.115292
MB-4306	1823	-2.95933	1021	-4.99342	1682	-0.759873	-0.000451767	-0.00489071	0.00162333	MB1_none	MB2_none	MB3_none	-0.102302	-0.720703	0.394144	-0.401745	-0.247244	-0.283494	0.386931
MB-4310	76	-32.2411	1957	-2.09192	1587	10.4055	0.00655673	-0.00106894	0.424225	MB1_none	MB2_none	MB3_UF	1.41195	-0.27601	7.44471	0.116717	-0.22366	0.0865169	0.350052
MB-4313	7	-46.766	1656	-10.6622	1972	-1.92541	-0.000976376	-0.00643853	6.68086	MB1_none	MB2_none	MB3_UF	-0.253784	-1.43848	24.033	-0.0555056	-0.0887371	0.0468309	0.100191
MB-4317	341	-19.9228	1891	-0.857175	1579	1.95797	0.00124	-0.000453292	0.0584245	MB1_none	MB2_none	MB3_UF	0.265864	-0.11361	3.41618	0.263143	-0.00354808	0.0285883	-0.130289
MB-4318	1656	-1.26544	584	10.7826	18	17.6757	0.981982	0.0184634	0.000764156	MB1_UF	MB2_none	MB3_none	6.11537	1.69274	0.170725	0.7672	-0.129509	-0.054002	0.13379
MB-4322	816	-7.4478	1126	-5.39945	1174	-0.777993	-0.000662686	-0.00479525	0.00912721	MB1_none	MB2_none	MB3_none	-0.11007	-0.768449	1.11088	-0.480228	0.166602	-0.299215	-0.0758688
MB-4323	921	-3.75627	784	-0.0114	183	4.78984	0.026174	-1.45409e-05	0.00407846	MB1_none	MB2_none	MB3_none	0.919445	-0.00171058	0.550331	-0.160835	-0.1234	0.109635	0.285764
MB-4324	395	-18.4603	1759	1.68736	393	8.39874	0.0213708	0.00095927	0.0467349	MB1_none	MB2_none	MB3_UF	1.40593	0.225809	3.08758	0.290907	-0.213918	0.141939	0.137339
MB-4328	1222	4.15853	1773	4.49846	1172	4.93825	0.00421352	0.0025372	-0.00340305	MB1_none	MB2_none	MB3_none	0.698829	0.601364	-0.585029	-0.363274	-0.148018	-0.105386	0.0991982
MB-4329	401	1.5338	678	-6.62796	926	-3.96467	-0.0042815	-0.00977575	-0.00382494	MB1_none	MB2_none	MB3_none	-0.580404	-1.01669	-0.255891	-0.223146	-0.0499886	-0.0357258	0.227123
MB-4331	806	5.94451	1901	0.301272	1836	0.112685	6.13753e-05	0.000158481	-0.00737532	MB1_none	MB2_none	MB3_none	0.014994	0.0399029	-0.88829	0.629749	0.0621483	-0.249109	-0.0629291
MB-4332	277	-25.202	1738	14.092	1881	7.57153	0.00402527	0.00810815	0.0909821	MB1_none	MB2_none	MB3_UF	1.00424	1.88888	4.48115	0.850878	-0.0365542	0.436974	-0.312024
MB-4333	1023	2.04205	503	-7.87321	1053	-7.07386	-0.00671782	-0.0156525	-0.00199614	MB1_none	MB2_none	MB3_none	-1.01645	-1.26567	-0.294647	-0.524736	-0.204759	-0.110719	0.124687
MB-4339	474	-15.3344	1798	0.929797	999	6.28046	0.00628674	0.000517128	0.032351	MB1_none	MB2_none	MB3_none	0.909321	0.124065	2.48886	0.250998	-0.199463	0.00714798	0.166401
MB-4341	1875	2.85217	1188	4.55997	1637	2.35433	0.0014382	0.00383835	-0.00152116	MB1_none	MB2_none	MB3_none	0.318126	0.644061	-0.378454	0.169229	0.067389	-0.0183974	-0.100142
MB-4342	749	0.165661	123	-13.1249	172	-15.5505	-0.0904101	-0.106707	-0.000221177	MB1_LF	MB2_LF	MB3_none	-3.02099	-2.72744	-0.0250291	-0.495314	0.310359	-0.239739	-0.232477
MB-4343	169	-17.987	705	-9.04474	782	-7.79661	-0.00997009	-0.0128294	0.106432	MB1_none	MB2_none	MB3_UF	-1.17034	-1.37915	3.50631	-0.116493	0.204662	0.0011631	-0.135511
MB-4348	1846	-0.550972	772	12.1364	919	12.5318	0.0136364	0.0157207	0.000298468	MB1_none	MB2_none	MB3_none	1.83663	1.8253	0.07326	0.951055	-0.251303	0.155858	0.0922589
MB-4350	96	-29.7804	1487	-8.06823	1556	-4.93034	-0.0031686	-0.00542585	0.310212	MB1_none	MB2_none	MB3_UF	-0.670807	-1.10455	6.52456	-0.0358809	0.134531	0.0329232	-0.0956697
MB-4351	459	-20.8093	1937	4.89779	1527	6.45619	0.00422802	0.00252855	0.0453361	MB1_none	MB2_none	MB3_UF	0.880662	0.647095	3.39518	0.448768	-0.0360694	0.0307678	-0.0395133
MB-4353	1768	1.10081	1694	2.78603	1589	2.02417	0.00127387	0.00164465	-0.00062263	MB1_none	MB2_none	MB3_none	0.274618	0.374726	-0.147214	0.244935	-0.00934433	-0.132208	-0.00778924
MB-4354	745	-10.6603	1563	-6.23378	1843	-3.95508	-0.002146	-0.00398834	0.0143091	MB1_none	MB2_none	MB3_none	-0.526001	-0.847631	1.61193	-0.101908	0.19988	0.00752261	-0.261407
MB-4357	123	-24.1864	1221	-8.69846	1756	-2.27862	-0.00129762	-0.00712404	0.196637	MB1_none	MB2_none	MB3_UF	-0.305004	-1.22385	5.02607	-0.220656	-0.191393	-0.199087	0.245635
MB-4360	116	-25.7868	1955	0.963103	1856	1.7717	0.000954579	0.000492636	0.2223	MB1_none	MB2_none	MB3_UF	0.235405	0.12709	5.42471	0.643191	0.0431449	0.228246	-0.174191
MB-4362	316	-14.2579	1248	-5.79631	1789	0.239321	0.000133774	-0.00464448	0.0451198	MB1_none	MB2_none	MB3_UF	0.0319546	-0.813027	2.47715	-0.649054	-0.320156	-0.316677	0.41266
MB-4368	70	-23.2797	1169	-7.32347	1352	-1.79885	-0.00133051	-0.00626473	0.332567	MB1_none	MB2_none	MB3_UF	-0.249516	-1.03675	5.47951	-0.171078	-0.0799757	-0.123675	0.173324
MB-4374	302	-15.3044	1686	-1.44564	1704	5.05507	0.00296659	-0.00085744	0.0506767	MB1_none	MB2_none	MB3_UF	0.679378	-0.194565	2.68007	-0.396805	-0.295623	-0.0751794	0.386833
MB-4375	249	-14.3012	360	-10.6965	593	-9.41457	-0.0158762	-0.0297124	0.0574344	MB1_none	MB2_none	MB3_UF	-1.47444	-1.81724	2.59199	-0.439543	0.140069	-0.120014	-0.0985635
MB-4381	3	-44.0842	1826	-8.73214	1924	2.81544	0.00146332	-0.00478211	14.6947	MB1_none	MB2_none	MB3_UF	0.372306	-1.16275	40.1272	-0.209538	-0.241982	0.0475156	0.313147
MB-4390	703	-1.26599	339	-8.93876	730	-8.23483	-0.0112806	-0.026368	0.00180084	MB1_none	MB2_none	MB3_none	-1.24902	-1.53429	0.193123	-0.650728	-0.0427328	-0.0690748	0.146542
MB-4395	241	-26.904	1935	8.10747	243	17.0066	0.0699862	0.00418991	0.111635	MB1_UF	MB2_none	MB3_UF	3.09602	1.0713	4.90519	0.872151	-0.1266	-0.235699	0.202259
MB-4407	298	-23.2209	1963	4.86628	1944	1.13643	0.000584585	0.002479	0.0779224	MB1_none	MB2_none	MB3_UF	0.150074	0.6418	4.07592	0.451806	0.0685414	0.401392	-0.386943
MB-4408	64	-35.4948	1976	4.34173	1897	5.81241	0.003064	0.00219723	0.554607	MB1_none	MB2_none	MB3_UF	0.770056	0.572121	8.5347	0.443708	0.0181748	0.282417	-0.112765
MB-4416	306	-21.7639	1969	2.70632	1917	-2.08953	-0.00109	0.00137446	0.0711238	MB1_none	MB2_none	MB3_UF	-0.276447	0.356786	3.80249	0.529977	0.344087	0.328928	-0.396234
MB-4417	918	-12.912	1615	10.7555	1874	4.17949	0.00223025	0.00665978	0.0140653	MB1_none	MB2_none	MB3_none	0.554616	1.45599	1.89264	1.24369	0.0948511	0.36479	-0.392231
MB-4418	51	-25.7872	1885	-0.79808	1186	9.21618	0.00777081	-0.000423385	0.505631	MB1_none	MB2_none	MB3_UF	1.30202	-0.105823	6.55858	-0.0150853	-0.369608	-0.0249965	0.390601
MB-4421	193	-21.3279	1692	-3.3155	1217	7.86296	0.00646094	-0.00195952	0.110507	MB1_none	MB2_none	MB3_UF	1.10681	-0.446012	4.05266	-0.018852	-0.165807	-0.0459664	0.267002
MB-4426	24	-42.388	1975	-3.4035	1931	6.31219	0.00326887	-0.00172329	1.76617	MB1_none	MB2_none	MB3_UF	0.834306	-0.448518	13.3377	0.0644983	-0.103462	0.00803953	0.120613
MB-4434	140	-25.2301	1873	-1.06159	844	6.86386	0.00813253	-0.000566788	0.180215	MB1_none	MB2_none	MB3_UF	1.01866	-0.140883	5.1056	-0.0320754	-0.200168	-0.0601786	0.140339
MB-4442	54	-25.4412	1893	0.607103	1044	7.84265	0.00751212	0.000320709	0.471133	MB1_none	MB2_none	MB3_UF	1.12831	0.0804545	6.37787	-0.0239462	-0.238647	-0.0832972	0.308694
MB-4484	322	-1.20472	281	-7.47101	370	-9.08212	-0.0245463	-0.0265872	0.00374136	MB1_none	MB2_none	MB3_none	-1.53583	-1.32503	0.208625	-0.346494	0.214407	0.092776	-0.117322
MB-4529	361	-8.76396	252	-13.3202	442	-11.4057	-0.0258047	-0.0528578	0.0242769	MB1_none	MB2_LF	MB3_none	-1.87245	-2.40896	1.48822	-0.558425	0.120634	0.152486	-0.0659883
MB-4548	28	-38.0386	1950	-3.33082	1959	1.88524	0.000962347	-0.00170812	1.35852	MB1_none	MB2_none	MB3_UF	0.248706	-0.439679	11.4154	0.37665	-0.0522574	0.183185	0.0273659
MB-4557	39	-28.4981	647	-13.3747	1354	-6.96406	-0.00514332	-0.0206718	0.730721	MB1_none	MB2_none	MB3_UF	-0.965779	-2.06643	7.7788	-0.486388	-0.163092	-0.0325915	0.171048
MB-4564	255	-17.9461	1209	-5.19268	1328	3.03408	0.0022847	-0.00429502	0.070377	MB1_none	MB2_none	MB3_UF	0.421903	-0.731615	3.23863	-0.106634	-0.264432	-0.111465	0.30533
MB-4578	128	-18.1612	638	-8.9765	1193	-1.42337	-0.00119311	-0.0140697	0.141884	MB1_none	MB2_none	MB3_UF	-0.200922	-1.38991	3.743	-0.215282	-0.129488	-0.188642	0.263895
MB-4591	1457	-5.70097	1548	7.00303	65	14.1632	0.217896	0.00452392	0.00391281	MB1_UF	MB2_none	MB3_none	3.39288	0.953478	0.782656	0.329724	-0.261447	-0.349108	0.328797
MB-4593	265	-13.4389	971	-4.42553	1196	1.11949	0.000936032	-0.00455771	0.0507126	MB1_none	MB2_none	MB3_UF	0.15797	-0.643403	2.40851	-0.167479	-0.184854	-0.171156	0.17623
MB-4598	658	-5.49038	1470	-0.587888	1092	2.64082	0.00241833	-0.000399924	0.00834404	MB1_none	MB2_none	MB3_none	0.377488	-0.0806097	0.846079	0.509534	-0.0622219	-0.348267	0.128562
MB-4599	228	-15.5394	1522	-3.17774	1197	4.22322	0.00352817	-0.00208787	0.0681551	MB1_none	MB2_none	MB3_UF	0.595862	-0.433657	2.86211	-0.168817	-0.176356	-0.178673	0.305896
MB-4601	888	-7.72557	1145	-4.67716	1381	-6.80857	-0.00493017	-0.00408486	0.00869997	MB1_none	MB2_none	MB3_none	-0.941638	-0.664071	1.13796	0.197209	0.238704	0.177802	-0.416359
MB-4602	1004	-8.5858	1417	9.54838	60	17.4902	0.291503	0.00673845	0.00855159	MB1_UF	MB2_none	MB3_none	4.27179	1.31588	1.2422	0.840611	-0.145294	-0.123985	0.306354
MB-4603	2	-36.9662	1596	-8.2701	1947	2.14522	0.00110181	-0.00518177	18.4831	MB1_none	MB2_none	MB3_UF	0.283232	-1.12133	53.331	-0.453402	-0.311466	-0.0174862	0.348105
MB-4607	150	-16.2103	496	-8.32173	888	-4.66245	-0.0052505	-0.0167777	0.108069	MB1_none	MB2_none	MB3_UF	-0.686768	-1.34079	3.23518	-0.254816	-0.0397407	-0.17143	0.172669
MB-4616	726	-6.81437	1482	-3.77567	1709	1.82898	0.00107021	-0.00254769	0.00938619	MB1_none	MB2_none	MB3_none	0.24571	-0.517134	1.03443	-0.691495	-0.357184	-0.30785	0.404375
MB-4618	1561	-2.31311	1266	-0.4741	1535	2.19905	0.0014326	-0.000374486	0.00148181	MB1_none	MB2_none	MB3_none	0.299749	-0.0663669	0.314577	-0.248541	0.167686	0.0230958	-0.0697832
MB-4621	1961	-4.50081	348	18.2729	1906	11.2933	0.00592511	0.0525084	0.00229516	MB1_none	MB2_UF	MB3_none	1.49525	3.1224	0.59368	1.51555	0.0777458	0.262442	-0.293255
MB-4622	1915	-1.76205	1966	2.61664	1945	-6.99097	-0.00359433	0.00133094	0.000920131	MB1_none	MB2_none	MB3_none	-0.923142	0.345032	0.233154	0.714094	0.362148	0.444436	-0.539631
MB-4623	616	-5.04719	577	-5.36006	618	-3.73218	-0.00603913	-0.00928953	0.00819349	MB1_none	MB2_none	MB3_none	-0.58075	-0.843063	0.785769	0.0523544	0.0937742	-0.12896	-0.0516583
MB-4626	181	-28.6362	1923	-3.69466	1689	8.90398	0.00527175	-0.0019213	0.158211	MB1_none	MB2_none	MB3_UF	1.19808	-0.488606	5.50856	-0.170246	-0.267983	-0.127034	0.241821
MB-4627	699	1.92322	969	-4.38125	695	-2.72327	-0.00391838	-0.00452141	-0.00275139	MB1_none	MB2_none	MB3_none	-0.416154	-0.637156	-0.293638	-0.168134	0.0988218	-0.0902139	-0.010006
MB-4630	312	-17.1153	1909	5.68808	472	12.9587	0.027455	0.00297961	0.0548567	MB1_none	MB2_none	MB3_UF	2.10472	0.752956	2.9802	0.687476	-0.24625	-0.0752695	0.247426
MB-4633	177	5.75063	507	-7.26998	552	-7.8327	-0.0141897	-0.0143392	-0.0324894	MB1_none	MB2_none	MB3_none	-1.24062	-1.16721	-1.11099	-0.523294	0.135739	-0.336351	-0.0219148
MB-4634	834	-1.40644	911	-3.15031	1121	-1.75869	-0.00156886	-0.00345808	0.00168637	MB1_none	MB2_none	MB3_none	-0.250455	-0.462293	0.209097	-0.0670895	0.0526802	-0.0795915	0.0709892
MB-4639	1651	-3.35032	1264	6.90346	95	13.65	0.143684	0.0054616	0.00202927	MB1_UF	MB2_none	MB3_none	2.99745	0.966595	0.452188	0.0246988	-0.218952	-0.0804598	0.260817
MB-4640	1788	-0.465261	1760	1.34919	1724	0.580063	0.000336463	0.000766583	0.000260213	MB1_none	MB2_none	MB3_none	0.0778357	0.18054	0.0621272	0.478893	0.209058	0.18409	-0.274994
MB-4641	115	2.96965	305	-8.13538	457	-8.50587	-0.0186124	-0.0266734	-0.025823	MB1_none	MB2_none	MB3_none	-1.38879	-1.42219	-0.625857	-0.522445	-0.0048544	-0.192984	0.0679268
MB-4642	1592	6.90609	1161	7.00891	422	9.72971	0.0230562	0.00603696	-0.004338	MB1_none	MB2_none	MB3_none	1.60955	0.99318	-0.936705	0.617946	-0.10887	-0.170243	0.133372
MB-4643	1094	-10.4416	1675	0.695179	1439	2.2972	0.00159638	0.000415032	0.00954441	MB1_none	MB2_none	MB3_none	0.315909	0.0936449	1.49217	0.170562	-0.158709	0.20666	-0.061189
MB-4644	899	-10.0835	1925	1.68974	1598	4.92235	0.00308032	0.000877789	0.0112163	MB1_none	MB2_none	MB3_none	0.667301	0.223432	1.48258	0.555444	-0.171451	-0.171167	0.202146
MB-4648	1434	-2.90286	1165	5.87424	432	10.2094	0.0236329	0.00504227	0.00202431	MB1_none	MB2_none	MB3_none	1.68238	0.831989	0.399391	0.621478	-0.0077589	0.111648	0.0709412
MB-4649	995	-8.66168	1662	-0.883735	1417	-0.201863	-0.000142458	-0.00053173	0.00870521	MB1_none	MB2_none	MB3_none	-0.027819	-0.11917	1.25482	0.154534	-0.21422	-0.0475863	0.275738
MB-4651	1448	4.16855	400	8.24744	1415	3.69103	0.0026085	0.0206186	-0.00287883	MB1_none	MB2_none	MB3_none	0.508764	1.37653	-0.572766	0.824721	0.0340104	-0.230079	-0.0371396
MB-4653	1353	1.9844	282	-11.9761	440	-13.131	-0.0298431	-0.0424685	-0.00146666	MB1_none	MB2_LF	MB3_none	-2.1573	-2.1227	-0.275225	-0.307532	0.218525	-0.033332	-0.198167
MB-4654	852	-6.52906	1009	-2.01277	840	0.562694	0.000669874	-0.00199482	0.00766321	MB1_none	MB2_none	MB3_none	0.0835676	-0.291001	0.967614	0.155191	0.0829815	-0.237427	0.0407407
MB-4655	504	-15.5829	1910	0.924362	1257	6.93654	0.00551833	0.000483959	0.0309185	MB1_none	MB2_none	MB3_none	0.971984	0.122353	2.50426	0.260472	-0.195569	-0.237576	0.249289
MB-4660	273	-30.5926	1979	9.47546	1899	9.74344	0.00513083	0.00478801	0.112061	MB1_none	MB2_none	MB3_UF	1.29068	1.24836	5.45374	0.760951	-0.100403	0.46056	-0.196999
MB-4661	1325	-5.45493	649	-6.44942	910	-3.0102	-0.00330791	-0.00993747	0.00411693	MB1_none	MB2_none	MB3_none	-0.441803	-0.995982	0.758771	-0.114289	-0.0127802	-0.15583	0.0832112
MB-4663	1952	-8.3605	1153	10.6257	1692	6.66102	0.00393677	0.00921569	0.00428304	MB1_none	MB2_none	MB3_none	0.896061	1.50716	1.10346	0.916403	0.0182968	0.309055	-0.244924
MB-4665	731	-8.69335	1653	0.577629	931	8.92332	0.00958466	0.000349443	0.0118924	MB1_none	MB2_none	MB3_none	1.30529	0.077949	1.31829	-0.226787	-0.225105	-0.212617	0.312646
MB-4666	1091	-1.84385	1014	-4.29044	753	-2.93992	-0.00390428	-0.0042312	0.00169005	MB1_none	MB2_none	MB3_none	-0.443824	-0.619857	0.2636	-0.0998106	0.104742	-0.0495106	0.0405273
MB-4667	407	-12.2482	983	-6.45425	1202	-5.87753	-0.00488979	-0.00656586	0.0300938	MB1_none	MB2_none	MB3_none	-0.828785	-0.936673	2.03837	0.0362721	0.000928966	0.246282	-0.216054
MB-4669	536	-15.6376	1887	0.76602	1232	8.7769	0.0071241	0.000405946	0.0291746	MB1_none	MB2_none	MB3_none	1.23333	0.101557	2.48842	0.249062	-0.205461	-0.0876417	0.196765
MB-4670	805	-8.35302	1227	-2.1363	1194	1.58536	0.00132778	-0.00174108	0.0103764	MB1_none	MB2_none	MB3_none	0.223761	-0.300366	1.24843	-0.249048	-0.09231	-0.157354	0.214182
MB-4671	489	-12.1794	1569	1.0886	578	7.31969	0.0126638	0.000693817	0.0249067	MB1_none	MB2_none	MB3_none	1.15097	0.147944	1.96684	0.0399602	-0.201351	-0.106583	0.159095
MB-4672	1420	0.619739	1442	3.89373	119	9.79932	0.0823472	0.00270023	-0.000436436	MB1_UF	MB2_none	MB3_none	2.05044	0.535309	-0.0853822	0.349789	-0.1318	-0.282688	0.296551
MB-4673	1031	-0.0201197	1179	2.032	1033	4.18907	0.00405525	0.0017235	1.95147e-05	MB1_none	MB2_none	MB3_none	0.603594	0.287314	0.00289981	0.116128	0.0879502	-0.194488	0.00283823
MB-4674	1242	-0.960399	1757	0.738773	1568	5.00884	0.00319441	0.000420474	0.000773268	MB1_none	MB2_none	MB3_none	0.680775	0.0988806	0.134803	-0.437611	-0.226223	-0.0199628	0.311474
MB-4675	382	2.88068	1299	-1.68219	1396	1.7165	0.00122958	-0.00129499	-0.00754105	MB1_none	MB2_none	MB3_none	0.237041	-0.234637	-0.484521	-0.596128	-0.278666	-0.228178	0.38787
MB-4679	668	-14.7363	1421	13.2719	1904	7.70336	0.00404588	0.00933981	0.0220603	MB1_none	MB2_none	MB3_none	1.02008	1.8283	2.26562	1.148	0.00273071	0.381755	-0.24588
MB-4681	622	-4.05516	198	-9.86312	363	-8.70909	-0.023992	-0.0498138	0.00651955	MB1_none	MB2_LF	MB3_none	-1.47752	-1.8651	0.630374	-0.350033	0.0707374	-0.0531997	-0.0711722
MB-4682	1394	-2.7563	1712	3.8741	683	8.56472	0.0125399	0.00226291	0.00197726	MB1_none	MB2_none	MB3_none	1.3123	0.520334	0.380708	-0.138358	-0.3078	-0.0214382	0.341896
MB-4685	1766	-6.68048	1438	9.03838	188	14.5824	0.0775662	0.00628538	0.00378283	MB1_UF	MB2_none	MB3_none	2.7848	1.24307	0.893534	0.0332695	-0.187281	-0.0827559	0.212272
MB-4686	605	1.30055	424	-7.65179	510	-9.03113	-0.0177081	-0.0180467	-0.00214967	MB1_none	MB2_none	MB3_none	-1.44859	-1.26481	-0.203046	-0.245219	0.314023	-0.105066	-0.27833
MB-4687	869	-0.197326	622	-0.86545	808	-2.65245	-0.00328274	-0.0013914	0.000227073	MB1_none	MB2_none	MB3_none	-0.39621	-0.134534	0.0291586	0.207494	0.220184	0.0817309	-0.226444
MB-4688	902	3.77781	920	7.75714	632	8.59578	0.0136009	0.00843167	-0.00418826	MB1_none	MB2_none	MB3_none	1.33291	1.13668	-0.555184	0.189935	-0.125567	0.00300604	0.0473512
MB-4691	240	-13.5359	763	-4.43686	1113	-1.50194	-0.00134945	-0.00581503	0.0563995	MB1_none	MB2_none	MB3_UF	-0.214109	-0.668479	2.46977	-0.225818	0.032708	-0.229262	-0.0189904
MB-4692	108	-23.8408	1934	1.24826	1683	10.2487	0.00608954	0.000645431	0.220748	MB1_none	MB2_none	MB3_UF	1.37968	0.164954	5.09186	-0.060705	-0.39916	-0.0188322	0.437117
MB-4694	1836	3.27049	260	15.2279	1929	4.44369	0.00230362	0.0585687	-0.00178132	MB1_none	MB2_UF	MB3_none	0.587419	2.73849	-0.435176	1.0097	0.0882884	0.464833	-0.380481
MB-4695	1412	-2.60824	106	-16.8395	156	-17.6172	-0.112931	-0.158863	0.0018472	MB1_LF	MB2_LF	MB3_none	-3.48865	-3.61096	0.359621	-0.698575	0.166194	-0.0206228	-0.078363
MB-4696	1962	2.67702	1706	5.29385	1887	-2.00047	-0.00106013	0.00310308	-0.00136443	MB1_none	MB2_none	MB3_none	-0.265218	0.711357	-0.353088	0.274702	0.199824	0.350204	-0.366848
MB-4697	1523	-1.97586	303	-11.2568	390	-11.8484	-0.0303804	-0.0371512	0.00129735	MB1_none	MB2_none	MB3_none	-1.98593	-1.97013	0.269616	-0.19508	0.182406	-0.167987	-0.117877
MB-4698	325	1.61752	99	-12.7953	94	-13.3542	-0.142066	-0.129246	-0.00497698	MB1_LF	MB2_LF	MB3_none	-2.93932	-2.78455	-0.279662	-0.485895	0.233747	-0.0584093	-0.125108
MB-4701	244	3.90138	1242	-2.63123	654	-3.72699	-0.00569875	-0.00211854	-0.0159893	MB1_none	MB2_none	MB3_none	-0.574876	-0.369322	-0.709707	-0.485955	-0.0777009	-0.220597	0.0702672
MB-4702	1648	-4.73882	1507	8.70483	914	11.3475	0.0124153	0.00577626	0.0028755	MB1_none	MB2_none	MB3_none	1.66439	1.18953	0.639748	0.548742	0.0930899	-0.05745	0.0169066
MB-4704	435	-2.41702	105	-12.631	180	-13.3116	-0.0739532	-0.120295	0.00555636	MB1_LF	MB2_LF	MB3_none	-2.56339	-2.71403	0.39784	-0.213948	0.286729	-0.200659	-0.142973
MB-4705	95	2.35729	51	-13.7216	103	-15.0434	-0.146052	-0.269052	-0.0248136	MB1_LF	MB2_LF	MB3_none	-3.2458	-3.48989	-0.517645	-0.674911	0.115848	0.00204493	-0.10293
MB-4706	687	0.792438	744	-3.75279	1010	-2.99318	-0.00296354	-0.00504408	-0.00115348	MB1_none	MB2_none	MB3_none	-0.432684	-0.56757	-0.12131	-0.339645	-0.168921	-0.187662	0.193091
MB-4707	1871	6.54272	66	23.1386	1621	12.3151	0.00759724	0.350585	-0.00349691	MB1_none	MB2_UF	MB3_none	1.66628	5.52279	-0.8684	1.39705	0.135251	0.318804	-0.326922
MB-4708	802	1.72679	349	-12.3449	283	-13.6587	-0.0482638	-0.0353723	-0.00215311	MB1_LF	MB2_none	MB3_none	-2.41941	-2.10842	-0.258227	-0.508116	0.0301075	0.206341	-0.0262512
MB-4709	729	-1.31502	1056	-4.36019	829	-3.19369	-0.00385246	-0.00412896	0.00180386	MB1_none	MB2_none	MB3_none	-0.475236	-0.626262	0.199497	-0.44126	0.0238659	-0.022407	0.0978491
MB-4710	444	-0.153919	92	-14.6692	149	-15.0201	-0.100806	-0.159447	0.000346663	MB1_LF	MB2_LF	MB3_none	-3.00166	-3.24411	0.0252498	-0.585658	0.0999379	-0.00312869	0.0131432
MB-4711	1530	-0.324532	1586	-3.72078	1189	-10.0177	-0.00842535	-0.00234602	0.000212112	MB1_none	MB2_none	MB3_none	-1.41476	-0.504926	0.0442562	0.0267738	0.301123	0.229634	-0.413456
MB-4712	1151	-5.06348	1391	-0.363721	1321	-0.393333	-0.000297754	-0.000261482	0.0043992	MB1_none	MB2_none	MB3_none	-0.0547349	-0.0502531	0.718389	0.077238	-0.218079	0.0675277	0.0446718
MB-4714	1567	-6.73793	1655	8.7618	1882	2.29616	0.00122006	0.00529414	0.00429989	MB1_none	MB2_none	MB3_none	0.304527	1.18218	0.915863	0.339529	0.0141925	0.319105	-0.296942
MB-4715	1727	-3.05763	818	11.6352	1895	2.26873	0.00119722	0.014224	0.00177048	MB1_none	MB2_none	MB3_none	0.300615	1.73482	0.410192	0.505623	0.0894487	0.433447	-0.395832
MB-4717	1573	5.23097	255	16.9643	1800	6.7066	0.00372589	0.0665268	-0.00332547	MB1_none	MB2_UF	MB3_none	0.894745	3.06146	-0.710658	1.03869	0.0840198	0.399414	-0.416909
MB-4718	1009	-1.6185	19	-21.4564	16	-24.9242	-1.55776	-1.12928	0.00160406	MB1_LF	MB2_LF	MB3_none	-8.98951	-7.2871	0.233998	-0.427207	0.391898	-0.258548	-0.355808
MB-4719	232	4.81413	1093	-0.392371	1116	0.925464	0.000829269	-0.000358985	-0.0207505	MB1_none	MB2_none	MB3_none	0.131879	-0.0560795	-0.883855	-0.131655	-0.177346	-0.0819891	0.278915
MB-4721	763	-2.68542	238	-12.3679	306	-12.1349	-0.0396566	-0.0519661	0.00351955	MB1_none	MB2_LF	MB3_none	-2.12016	-2.26011	0.404598	-0.373662	0.0508004	-0.162766	-0.0584912
MB-4722	556	3.17312	1274	-2.1141	1544	1.32279	0.000856728	-0.00165942	-0.00570706	MB1_none	MB2_none	MB3_none	0.180164	-0.295682	-0.502015	-0.553489	-0.291198	-0.253848	0.381947
MB-4723	1621	1.73668	1349	4.02744	192	8.10318	0.042204	0.0029855	-0.00107136	MB1_UF	MB2_none	MB3_none	1.54126	0.558815	-0.234978	0.200058	-0.113734	-0.30759	0.104473
MB-4724	976	6.80548	1362	6.43338	1595	1.89968	0.00119102	0.00472348	-0.00697283	MB1_none	MB2_none	MB3_none	0.257597	0.891456	-0.988671	0.439029	0.101848	-0.0511836	-0.182695
MB-4725	351	8.62596	1291	-0.583815	1383	-3.75297	-0.00271364	-0.000452219	-0.0245754	MB1_none	MB2_none	MB3_none	-0.518938	-0.0815023	-1.47181	0.071895	0.303711	-0.0193332	-0.226092
MB-4729	1465	-3.443	1373	5.65494	1099	8.26397	0.00751953	0.00411867	0.00235017	MB1_none	MB2_none	MB3_none	1.1802	0.782717	0.472316	0.170675	-0.372949	-0.0569347	0.319929
MB-4730	585	7.22096	1860	-1.01645	1675	0.925055	0.000552272	-0.00054648	-0.0123435	MB1_none	MB2_none	MB3_none	0.124611	-0.135017	-1.1333	-0.836753	-0.233011	-0.227159	0.321467
MB-4731	1921	1.30658	88	17.9241	391	16.5288	0.0422731	0.203682	-0.000680158	MB1_UF	MB2_UF	MB3_none	2.76924	4.00329	-0.172815	0.535414	-0.277317	0.193765	0.111286
MB-4732	1475	5.76716	464	12.4822	1877	2.58226	0.00137574	0.0269013	-0.00390994	MB1_none	MB2_none	MB3_none	0.342591	2.03297	-0.79041	1.16929	0.198239	0.37708	-0.480248
MB-4733	1259	4.23872	1632	2.54962	1782	-2.45226	-0.00137613	0.00156227	-0.00336674	MB1_none	MB2_none	MB3_none	-0.327601	0.344657	-0.593819	0.55061	0.22712	0.383724	-0.333114
MB-4735	1088	3.01906	1811	0.761107	1161	3.02181	0.00260276	0.000420269	-0.00277487	MB1_none	MB2_none	MB3_none	0.428198	0.101459	-0.431782	-0.646135	-0.190342	0.00702781	0.207778
MB-4737	680	10.8836	498	11.7896	866	11.3726	0.0131323	0.0236738	-0.0160052	MB1_none	MB2_none	MB3_none	1.68137	1.8983	-1.66872	0.712494	-0.0200754	-0.290407	0.0326774
MB-4738	84	7.25362	164	-14.1127	168	-17.246	-0.102654	-0.0860533	-0.0863526	MB1_LF	MB2_LF	MB3_LF	-3.36574	-2.76728	-1.63708	-0.899581	0.264839	-0.00245251	-0.136022
MB-4739	57	7.5359	671	-5.46348	774	-6.81438	-0.00880411	-0.0081423	-0.132209	MB1_none	MB2_none	MB3_LF	-1.02448	-0.839404	-1.86391	-0.3254	0.252659	-0.153782	-0.16885
MB-4741	349	5.45492	925	-5.03482	814	-5.16784	-0.0063487	-0.00544305	-0.0156301	MB1_none	MB2_none	MB3_none	-0.771094	-0.737185	-0.931657	0.0660689	0.121065	-0.277226	-0.000625715
MB-4742	50	8.45801	834	-5.76694	922	-5.32407	-0.00577448	-0.00691479	-0.16916	MB1_none	MB2_none	MB3_LF	-0.779907	-0.85738	-2.16205	-0.52627	-0.121732	-0.0651421	0.289401
MB-4743	111	6.04406	85	-16.9502	91	-20.2929	-0.222999	-0.199414	-0.054451	MB1_LF	MB2_LF	MB3_LF	-4.49867	-3.81533	-1.28337	-0.685482	0.218836	-0.0521588	-0.290347
MB-4744	890	-6.33196	1195	4.20243	372	9.22503	0.0247985	0.00351668	0.00711456	MB1_none	MB2_none	MB3_none	1.55857	0.59307	0.932374	0.182899	-0.228167	-0.167939	0.332437
MB-4745	1635	1.79534	1459	4.81465	1536	2.15963	0.00140601	0.00329997	-0.00109807	MB1_none	MB2_none	MB3_none	0.29435	0.660853	-0.242633	0.0834662	0.121993	0.232732	-0.218996
MB-4746	87	6.74139	493	-0.00274434	646	-2.23531	-0.00346024	-5.56662e-06	-0.0774872	MB1_none	MB2_none	MB3_LF	-0.345446	-0.0004426	-1.50952	0.231476	-0.0564759	-0.107768	0.108943
MB-4749	405	-0.402308	808	0.32283	680	3.81219	0.00560616	0.000399542	0.000993354	MB1_none	MB2_none	MB3_none	0.584504	0.0482228	0.067008	0.141035	-0.317504	-0.38943	0.395154
MB-4750	663	-1.36331	1558	-0.414058	948	2.42082	0.0025536	-0.000265762	0.00205628	MB1_none	MB2_none	MB3_none	0.353179	-0.0563255	0.209844	0.311017	-0.18036	0.0108236	0.237472
MB-4752	1762	4.5055	1921	0.101524	1681	3.13831	0.00186693	5.28495e-05	-0.00255703	MB1_none	MB2_none	MB3_none	0.422546	0.013428	-0.602806	-0.29773	0.132521	-0.280334	0.105489
MB-4757	1737	4.59834	78	13.966	1719	5.56353	0.00323649	0.179051	-0.00264729	MB1_none	MB2_UF	MB3_none	0.746832	3.20563	-0.616407	0.926149	0.0786584	0.460019	-0.388682
MB-4758	671	12.7	1511	9.31961	1964	-2.80769	-0.00142958	0.00616784	-0.018927	MB1_none	MB2_none	MB3_none	-0.370274	1.27308	-1.95122	0.358273	0.239579	0.337142	-0.487712
MB-4760	6	10.8304	236	-9.34021	239	-13.7099	-0.0573637	-0.0395772	-1.80507	MB1_LF	MB2_none	MB3_LF	-2.50343	-1.70946	-6.04457	-0.140846	0.290371	-0.099336	-0.175315
MB-4762	746	-3.57009	520	-7.11119	1098	-4.72257	-0.00430106	-0.0136754	0.00478564	MB1_none	MB2_none	MB3_none	-0.674532	-1.13709	0.539718	-0.360819	0.0705791	-0.191695	0.0964036
MB-4763	1827	0.351577	989	10.1649	1573	7.43833	0.00472875	0.010278	-0.000192434	MB1_none	MB2_none	MB3_none	1.01054	1.47388	-0.0468118	0.430469	-0.253532	0.107633	0.122761
MB-4764	48	5.41639	108	-13.0993	131	-16.6016	-0.126729	-0.121289	-0.112841	MB1_LF	MB2_LF	MB3_LF	-3.40531	-2.79771	-1.39915	-0.138396	0.340371	-0.062369	-0.293806
MB-4767	1773	-1.28871	1613	4.46737	1234	5.19672	0.00421128	0.00276961	0.000726855	MB1_none	MB2_none	MB3_none	0.73008	0.604856	0.172278	-0.0520282	0.00393724	-0.132661	0.073615
MB-4769	1860	3.60588	101	19.6378	1372	13.3478	0.0097287	0.194434	-0.00193864	MB1_none	MB2_UF	MB3_none	1.84769	4.2551	-0.478974	0.87037	-0.106315	0.353936	-0.273649
MB-4770	1499	7.45249	213	13.2438	1427	6.01265	0.00421349	0.0621776	-0.00497164	MB1_none	MB2_UF	MB3_none	0.827809	2.47027	-1.01914	0.560615	0.117523	0.27355	-0.265461
MB-4771	411	2.68467	491	-0.0922517	400	0.0832737	0.000208184	-0.000187885	-0.00653203	MB1_none	MB2_none	MB3_none	0.0138987	-0.0148878	-0.446062	0.0903053	-0.0579657	-0.0843716	0.222851
MB-4778	263	4.42484	616	-6.43744	834	-6.32936	-0.00758917	-0.0104504	-0.0168245	MB1_none	MB2_none	MB3_none	-0.940997	-1.00221	-0.794099	-0.351808	0.155453	-0.277876	-0.160886
MB-4779	185	2.52552	179	-12.385	477	-12.7474	-0.0267241	-0.0691901	-0.0136515	MB1_none	MB2_LF	MB3_none	-2.06686	-2.38753	-0.483783	-0.812618	0.20455	-0.178363	-0.124852
MB-4782	846	6.56437	450	-13.4131	408	-18.366	-0.0450147	-0.0298069	-0.00775931	MB1_LF	MB2_none	MB3_none	-3.05526	-2.19554	-0.973868	-0.700426	0.22131	0.31165	-0.419205
MB-4784	293	-18.1676	1778	-4.40798	1411	1.71657	0.00121656	-0.00247918	0.0620055	MB1_none	MB2_none	MB3_UF	0.236701	-0.589047	3.19842	-0.129117	-0.11576	0.0139603	0.194797
MB-4785	216	-11.6964	866	-3.80609	1139	-1.34446	-0.00118039	-0.00439502	0.0541498	MB1_none	MB2_none	MB3_UF	-0.191032	-0.562707	2.17596	0.0232607	-0.0174817	-0.274674	0.132541
MB-4787	923	-3.10743	1011	0.643353	368	4.19557	0.011401	0.000636353	0.00336666	MB1_none	MB2_none	MB3_none	0.710141	0.0929876	0.455125	0.0330655	-0.151226	0.0848627	0.22482
MB-4790	1120	1.88387	1063	-2.1621	921	-0.585024	-0.000635206	-0.00203396	-0.00168203	MB1_none	MB2_none	MB3_none	-0.0857121	-0.310252	-0.268316	0.0713074	0.154473	0.0813664	-0.0149645
MB-4791	742	2.1456	1246	7.22974	1187	6.82663	0.00575117	0.00580236	-0.00289164	MB1_none	MB2_none	MB3_none	0.964325	1.01432	-0.324631	0.659802	-0.126064	-0.25455	0.165028
MB-4792	1805	1.8915	776	10.9403	1928	1.30218	0.000675402	0.0140983	-0.00104792	MB1_none	MB2_none	MB3_none	0.172149	1.64413	-0.252257	0.81883	0.382511	0.298914	-0.501
MB-4793	1138	-10.2545	871	12.0284	1825	5.35857	0.0029362	0.0138099	0.00901098	MB1_none	MB2_none	MB3_none	0.713588	1.77682	1.45722	0.604243	0.0495149	0.30694	-0.269726
MB-4794	682	3.77259	1447	2.76405	639	6.29566	0.00985236	0.00191019	-0.00553165	MB1_none	MB2_none	MB3_none	0.974575	0.379821	-0.578172	-0.224666	-0.355011	-0.198761	0.419909
MB-4796	1038	7.84605	365	14.9005	334	17.7105	0.0530255	0.0408232	-0.00755881	MB1_UF	MB2_UF	MB3_none	3.04768	2.52555	-1.12973	0.53166	-0.256982	-0.281263	0.252909
MB-4797	988	3.77424	1606	-0.665601	1458	0.692204	0.000474763	-0.000414447	-0.00382008	MB1_none	MB2_none	MB3_none	0.09502	-0.0901715	-0.547333	0.205806	-0.242354	-0.399629	0.175308
MB-4798	86	-20.9968	475	-12.8311	850	-8.02566	-0.00944195	-0.0270129	0.244149	MB1_none	MB2_none	MB3_UF	-1.18983	-2.08186	4.71378	-0.193654	-0.016705	-0.186986	0.0143005
MB-4800	1270	3.78616	1781	3.42764	1210	6.47328	0.00534982	0.00192456	-0.00298123	MB1_none	MB2_none	MB3_none	0.911939	0.457939	-0.529772	-0.303623	-0.164111	0.047613	0.146898
MB-4801	1039	-1.16859	1238	1.19958	966	3.7158	0.00384659	0.000968968	0.00112472	MB1_none	MB2_none	MB3_none	0.540625	0.168451	0.168239	0.0188169	-0.165324	-0.13146	0.262249
MB-4802	1030	-6.16806	1251	7.01325	449	12.029	0.0267905	0.00560612	0.00598841	MB1_none	MB2_none	MB3_none	1.96969	0.983391	0.889114	0.263358	-0.361533	-0.276656	0.404708
MB-4805	917	3.31561	1534	1.50147	1133	1.99213	0.00175828	0.000978793	-0.00361571	MB1_none	MB2_none	MB3_none	0.28327	0.204682	-0.48608	-0.134317	0.235479	-0.0326837	-0.166025
MB-4806	202	6.17096	341	-10.7302	614	-10.076	-0.0164104	-0.0314668	-0.0305493	MB1_none	MB2_none	MB3_none	-1.56947	-1.83992	-1.16252	-0.464392	0.0220879	-0.329973	0.13342
MB-4809	1741	4.5064	50	18.7203	1833	6.8635	0.00374441	0.374406	-0.00258839	MB1_none	MB2_UF	MB3_none	0.913463	4.78532	-0.603895	0.967628	0.108947	0.504933	-0.408766
MB-4814	1659	-0.946106	1456	-2.42616	1419	-4.86323	-0.00342722	-0.00166632	0.000570287	MB1_none	MB2_none	MB3_none	-0.670078	-0.333106	0.127611	-0.01042	0.243986	0.243858	-0.290153
MB-4818	862	4.01492	1552	4.77448	1229	6.12384	0.00498278	0.00307634	-0.00465768	MB1_none	MB2_none	MB3_none	0.860821	0.649828	-0.593988	-0.127166	-0.209667	-0.155985	0.257362
MB-4820	1720	3.88789	1960	5.6669	1615	10.9353	0.00677107	0.00289127	-0.0022604	MB1_none	MB2_none	MB3_none	1.48032	0.747543	-0.521859	-0.115099	-0.064225	-0.128431	0.154983
MB-4822	276	4.08006	381	-9.4819	480	-8.44168	-0.0175868	-0.0248869	-0.0147828	MB1_none	MB2_none	MB3_none	-1.36734	-1.59553	-0.725938	-0.584243	0.162915	-0.366576	0.0294205
MB-4823	1864	0.492949	612	8.76234	1288	5.15709	0.00400395	0.0143176	-0.000264457	MB1_none	MB2_none	MB3_none	0.720179	1.36555	-0.0654605	0.263134	-0.306537	0.147351	0.0830103
MB-4825	655	2.43731	1347	-0.653246	1153	1.3695	0.00118777	-0.000484964	-0.00372109	MB1_none	MB2_none	MB3_none	0.194252	-0.0906577	-0.37586	-0.118453	0.0845962	-0.101637	0.121223
MB-4827	554	1.46562	850	-6.47636	1001	-6.3953	-0.00638891	-0.00761925	-0.00264551	MB1_none	MB2_none	MB3_none	-0.92568	-0.960139	-0.232005	-0.708089	-0.186812	-0.200806	0.281073
MB-4828	693	6.47652	1668	3.97031	1207	4.26274	0.00353168	0.00238028	-0.00934562	MB1_none	MB2_none	MB3_none	0.600733	0.535127	-0.990137	0.627156	-0.0254468	-0.237743	0.102023
MB-4829	638	3.61858	1155	-0.697224	1136	0.301522	0.000265424	-0.000603657	-0.00567176	MB1_none	MB2_none	MB3_none	0.0428587	-0.098871	-0.560296	0.174693	-0.147369	-0.150076	0.176758
MB-4832	161	4.33153	529	-5.6656	603	-7.52054	-0.0124719	-0.01071	-0.0269039	MB1_none	MB2_none	MB3_none	-1.17473	-0.903461	-0.852428	-0.412167	0.176128	-0.183606	-0.0602463
MB-4834	1329	11.0941	1076	8.2413	1403	6.34202	0.00452033	0.0076592	-0.00834767	MB1_none	MB2_none	MB3_none	0.875199	1.18053	-1.54252	0.653349	0.19657	0.028098	-0.12693
MB-4836	146	-26.572	1645	-7.91833	1828	-2.46564	-0.00134882	-0.00481357	0.182	MB1_none	MB2_none	MB3_UF	-0.328271	-1.06925	5.33189	0.257937	0.116583	0.0702891	-0.0744083
MB-4838	1814	-3.2406	1047	12.6543	25	23.7087	0.948349	0.0120862	0.00178644	MB1_UF	MB2_none	MB3_none	7.36553	1.8198	0.43189	0.260128	-0.27915	-0.106986	0.367747
MB-4839	145	6.41844	785	-2.15221	983	-4.33703	-0.00441204	-0.00274166	-0.0442651	MB1_none	MB2_none	MB3_LF	-0.629412	-0.322878	-1.28969	-0.12761	-0.011875	-0.316709	0.008625
MB-4843	355	2.6833	729	-5.46586	577	-7.66182	-0.0132787	-0.00749775	-0.00755858	MB1_none	MB2_none	MB3_none	-1.2051	-0.829207	-0.456955	-0.329679	0.20536	-0.122881	-0.146728
MB-4845	200	8.04997	1201	-7.09538	1517	-5.89901	-0.0038886	-0.00590789	-0.0402499	MB1_none	MB2_none	MB3_LF	-0.805381	-1.00063	-1.51934	-0.629046	-0.102412	0.0411966	0.234274
MB-4846	901	2.66263	958	2.87821	1073	2.89992	0.00270263	0.0030044	-0.00295519	MB1_none	MB2_none	MB3_none	0.415568	0.419268	-0.391361	0.465396	0.139737	-0.178848	-0.066338
MB-4849	1436	-3.6761	1418	7.17881	376	11.8896	0.0316214	0.00506263	0.00255996	MB1_none	MB2_none	MB3_none	2.00514	0.989225	0.50568	0.0551316	-0.345996	-0.202187	0.374817
MB-4851	678	4.81209	856	3.43846	476	5.35131	0.0112422	0.0040169	-0.00709748	MB1_none	MB2_none	MB3_none	0.867956	0.509231	-0.738148	0.170016	-0.207847	-0.251331	0.37428
MB-4853	318	2.67676	207	-13.7289	247	-14.4844	-0.0586411	-0.0663233	-0.00841748	MB1_LF	MB2_LF	MB3_none	-2.62903	-2.57447	-0.46455	-0.81711	0.0603675	-0.141751	0.00128436
MB-4855	1287	5.96806	1363	4.42363	813	4.4675	0.00549508	0.00324551	-0.00463719	MB1_none	MB2_none	MB3_none	0.666719	0.612909	-0.83352	-0.246541	-0.0433518	-0.165799	0.13252
MB-4858	1058	9.50339	1801	3.07923	1670	-0.244362	-0.000146324	0.00170973	-0.00898241	MB1_none	MB2_none	MB3_none	-0.0329302	0.410778	-1.36462	-0.312621	-0.214724	0.117169	0.141808
MB-4859	1123	0.401882	103	-14.0761	144	-19.4458	-0.13504	-0.136661	-0.000357865	MB1_LF	MB2_LF	MB3_none	-3.91278	-3.03709	-0.0572176	-0.580333	0.350239	0.187008	-0.388895
MB-4860	557	6.55487	1117	-5.02518	940	-8.47389	-0.00901478	-0.00449882	-0.0117682	MB1_none	MB2_none	MB3_none	-1.23781	-0.716001	-1.03674	0.052827	0.0788843	-0.374516	0.0604097
MB-4862	786	10.8842	737	9.56202	1783	5.18264	0.0029067	0.0129743	-0.0138475	MB1_none	MB2_none	MB3_none	0.692306	1.44822	-1.63255	0.908021	0.263585	-0.0141405	-0.309084
MB-4865	1104	8.66238	536	10.7676	1927	-1.99622	-0.00103592	0.0200888	-0.00784636	MB1_none	MB2_none	MB3_none	-0.26392	1.71345	-1.2363	1.06291	0.385656	0.111401	-0.472868
MB-4866	837	-5.29514	659	-6.02462	1149	-2.8004	-0.00243725	-0.00914206	0.00632633	MB1_none	MB2_none	MB3_none	-0.397409	-0.928189	0.786817	-0.241722	-0.0518176	-0.213082	0.136734
MB-4867	52	10.4206	780	-6.95738	523	-9.70436	-0.0185552	-0.00891972	-0.200395	MB1_none	MB2_none	MB3_LF	-1.55032	-1.04476	-2.63729	-0.446886	0.215718	-0.0682915	-0.0450278
MB-4869	354	-4.90227	849	-0.942969	1080	1.30665	0.00120986	-0.00111068	0.0138482	MB1_none	MB2_none	MB3_none	0.187073	-0.139822	0.83524	-0.144952	-0.220979	0.0144286	0.280952
MB-4870	810	2.39612	189	-13.6735	139	-16.1587	-0.11625	-0.0723464	-0.00295818	MB1_LF	MB2_LF	MB3_none	-3.27465	-2.60857	-0.357789	-0.278723	0.389974	0.00608999	-0.224122
MB-4871	1929	-0.384486	1010	10.6501	1624	6.16218	0.00379445	0.0105446	0.000199319	MB1_none	MB2_none	MB3_none	0.833556	1.53954	0.0508259	0.510565	-0.169919	0.2745	-0.0547801
MB-4872	1373	4.00128	893	-7.92369	701	-11.8581	-0.016916	-0.00887312	-0.00291426	MB1_none	MB2_none	MB3_none	-1.8097	-1.16618	-0.553829	-0.311578	0.101178	-0.150562	-0.0780981
MB-4873	485	1.79845	999	-1.00039	664	0.906655	0.00136544	-0.0010014	-0.00370814	MB1_none	MB2_none	MB3_none	0.139522	-0.144843	-0.290816	-0.0237002	0.0736481	-0.228045	0.15612
MB-4876	335	10.5822	1605	-0.994796	1416	-8.2963	-0.00585897	-0.000619811	-0.0315887	MB1_none	MB2_none	MB3_none	-1.14344	-0.13478	-1.82008	0.128778	0.340309	0.00933239	-0.34154
MB-4878	560	1.85174	695	-5.15049	698	-6.93012	-0.00992853	-0.00741077	-0.00330668	MB1_none	MB2_none	MB3_none	-1.05832	-0.787065	-0.292629	-0.0687286	0.229646	0.309375	-0.246562
MB-4879	1568	-4.19376	1829	0.970717	1534	-1.66698	-0.00108669	0.000530737	0.00267459	MB1_none	MB2_none	MB3_none	-0.227244	0.12923	0.569993	0.0291135	0.0593502	-0.0480799	-0.137506
MB-4880	517	-21.5653	1938	12.3643	1922	9.10543	0.00473748	0.00637992	0.0417125	MB1_none	MB2_none	MB3_UF	1.20424	1.63345	3.45154	0.567816	-0.167052	0.300558	-0.192102
MB-4881	1438	6.91355	121	15.9021	1915	2.24403	0.00117182	0.131422	-0.00480775	MB1_none	MB2_UF	MB3_none	0.296929	3.31585	-0.950838	1.23341	0.151668	0.386524	-0.457051
MB-4882	741	-0.245468	250	-9.0599	396	-12.3037	-0.03107	-0.0362396	0.000331266	MB1_none	MB2_none	MB3_none	-2.05699	-1.64085	0.0371471	-0.442574	0.294591	-0.14223	-0.254994
MB-4883	449	8.83216	701	-10.3108	626	-11.9917	-0.019156	-0.0147087	-0.0196707	MB1_none	MB2_none	MB3_none	-1.86225	-1.57356	-1.44623	-0.440115	0.334297	-0.220407	-0.11429
MB-4886	1218	3.68657	1377	0.430438	1590	-2.98805	-0.00187928	0.000312591	-0.00302674	MB1_none	MB2_none	MB3_none	-0.405353	0.0595542	-0.518872	0.35634	0.18995	0.0213304	-0.250363
MB-4887	808	3.03469	1409	-5.0746	970	-8.10318	-0.00835379	-0.00360156	-0.00375581	MB1_none	MB2_none	MB3_none	-1.17825	-0.699884	-0.453307	-0.0182016	0.331842	-0.232793	-0.304769
MB-4888	1076	5.5272	1886	0.991179	1626	-9.53956	-0.00586689	0.000525545	-0.0051368	MB1_none	MB2_none	MB3_none	-1.2902	0.131417	-0.791748	0.651834	0.288695	0.348555	-0.505109
MB-4893	259	8.89242	1279	1.96318	1485	-9.49853	-0.00639631	0.00153493	-0.0343337	MB1_none	MB2_none	MB3_none	-1.3006	0.274424	-1.60027	0.633398	0.345373	0.445452	-0.525704
MB-4894	1481	-1.86338	1916	3.00532	1392	4.87904	0.00350506	0.00156854	0.00125819	MB1_none	MB2_none	MB3_none	0.674041	0.397635	0.255241	0.702917	0.206344	-0.200648	-0.0629104
MB-4896	1174	2.16929	1333	-1.64002	1276	-4.01959	-0.00315015	-0.00123033	-0.00184778	MB1_none	MB2_none	MB3_none	-0.562063	-0.227934	-0.30691	0.184765	0.186885	-0.051105	-0.105048
MB-4897	30	7.25544	48	-16.798	41	-20.7667	-0.506504	-0.349959	-0.241848	MB1_LF	MB2_LF	MB3_LF	-5.5921	-4.33923	-2.1332	-0.581814	0.243975	0.0355966	-0.25616
MB-4898	1493	1.01771	1790	1.95551	907	8.83033	0.00973575	0.00109246	-0.000681656	MB1_none	MB2_none	MB3_none	1.29664	0.261084	-0.13925	-0.359897	-0.294528	-0.241625	0.454396
MB-4899	17	8.85983	434	-4.63137	348	-8.50036	-0.0244263	-0.0106713	-0.521166	MB1_none	MB2_none	MB3_LF	-1.45251	-0.76261	-3.12713	-0.00268397	0.162052	-0.265404	-0.0345516
MB-4900	664	7.21791	1536	-1.54624	1592	-5.237	-0.00328957	-0.00100666	-0.0108704	MB1_none	MB2_none	MB3_none	-0.710319	-0.210747	-1.11074	0.187464	0.438309	-0.236151	-0.345556
MB-4904	952	4.02014	1142	4.18493	1735	0.665304	0.000383461	0.00366457	-0.00422283	MB1_none	MB2_none	MB3_none	0.0891977	0.594406	-0.586149	0.587938	0.229191	0.0488882	-0.259785
MB-4906	1779	-2.34448	1567	6.36577	124	13.9128	0.1122	0.0040624	0.00131787	MB1_UF	MB2_none	MB3_none	2.8863	0.865277	0.313274	0.0050802	-0.206014	-0.120336	0.263202
MB-4908	1005	7.62149	576	8.13439	505	9.13836	0.0180958	0.0141222	-0.00758357	MB1_none	MB2_none	MB3_none	1.46811	1.27978	-1.10253	0.167534	-0.117356	-0.174252	0.204869
MB-4911	1413	7.45505	119	20.6999	1851	8.07998	0.0043652	0.173949	-0.00527604	MB1_none	MB2_UF	MB3_none	1.07397	4.33132	-1.02779	1.23086	0.134197	0.355395	-0.430802
MB-4912	677	3.71018	1137	7.80151	820	9.98311	0.0121745	0.00686148	-0.00548033	MB1_none	MB2_none	MB3_none	1.48795	1.10878	-0.56925	0.0694664	-0.165001	-0.256185	0.255961
MB-4925	1235	2.44948	937	-4.10771	836	-5.24846	-0.00627806	-0.00438389	-0.00198338	MB1_none	MB2_none	MB3_none	-0.780019	-0.600306	-0.344084	-0.139798	0.142067	-0.0461401	-0.0889268
MB-4928	1022	4.30639	1196	1.86419	1286	-1.64981	-0.0012829	0.00155868	-0.00421369	MB1_none	MB2_none	MB3_none	-0.230443	0.263053	-0.621456	0.381918	0.176351	0.0226903	-0.189006
MB-4929	953	-10.3977	1749	-0.875735	1472	1.73005	0.00117531	-0.000500706	0.0109105	MB1_none	MB2_none	MB3_none	0.237176	-0.117284	1.51579	0.165392	-0.181483	-0.0630287	0.146328
MB-4930	1886	-1.7727	1108	9.65412	401	12.9507	0.0322959	0.0087131	0.000939928	MB1_none	MB2_none	MB3_none	2.16062	1.37713	0.235038	0.312463	-0.233736	-0.0781517	0.237224
MB-4931	1630	3.29488	354	12.3452	1948	4.10639	0.002108	0.0348734	-0.0020214	MB1_none	MB2_none	MB3_none	0.54213	2.10335	-0.445475	0.891876	0.281591	0.199116	-0.243909
MB-4933	1383	3.98643	1284	1.72795	1509	-0.547435	-0.00036278	0.00134575	-0.00288245	MB1_none	MB2_none	MB3_none	-0.0747943	0.24141	-0.55122	0.301281	0.211573	-0.076103	-0.167499
MB-4934	870	3.57962	1113	3.47804	387	5.42125	0.0140084	0.00312493	-0.00411451	MB1_none	MB2_none	MB3_none	0.909847	0.495814	-0.528866	0.121151	-0.132904	-0.384157	0.255285
MB-4935	313	-19.2189	1936	4.66872	1560	5.97842	0.00383232	0.00241153	0.0614023	MB1_none	MB2_none	MB3_UF	0.81312	0.616871	3.34463	0.644732	-0.104425	0.104414	-0.09601
MB-4937	1001	5.94344	1440	6.67083	1712	3.7139	0.00216933	0.00463252	-0.0059375	MB1_none	MB2_none	MB3_none	0.498817	0.917281	-0.860277	0.671039	0.337793	0.0891404	-0.36156
MB-4938	669	13.0651	954	6.35148	1935	-5.03389	-0.00260149	0.00665774	-0.0195293	MB1_none	MB2_none	MB3_none	-0.665166	0.925782	-2.00823	0.368074	0.167221	0.330545	-0.484031
MB-4941	598	-8.0936	287	-12.8572	326	-13.2557	-0.0406615	-0.0447987	0.0135344	MB1_LF	MB2_LF	MB3_none	-2.29063	-2.2718	1.26589	-0.355006	0.231134	-0.0182691	-0.244619
MB-4942	1795	5.26171	237	14.3254	1870	3.78693	0.0020251	0.0604448	-0.00293131	MB1_none	MB2_UF	MB3_none	0.502666	2.61983	-0.702239	0.642726	0.186474	0.377314	-0.29356
MB-4944	339	6.23924	1089	7.66911	1124	9.27055	0.00824782	0.00704234	-0.0184048	MB1_none	MB2_none	MB3_none	1.31972	1.09668	-1.07093	0.32468	-0.200388	-0.317572	0.232453
MB-4945	750	-11.5138	1835	3.22783	1741	-3.34996	-0.00192416	0.00175903	0.0153517	MB1_none	MB2_none	MB3_none	-0.448924	0.429529	1.73923	0.545229	0.18168	0.530866	-0.465261
MB-4949	1772	1.28258	1338	6.93737	1146	6.94488	0.00606011	0.00518488	-0.000723806	MB1_none	MB2_none	MB3_none	0.985924	0.963667	-0.171472	0.526486	-0.119212	-0.0291822	0.0697104
MB-4950	1248	1.92053	1285	-2.46723	815	-1.08044	-0.0013257	-0.00192003	-0.00153889	MB1_none	MB2_none	MB3_none	-0.161184	-0.344657	-0.269385	-0.178742	-0.0709722	0.0616257	0.179096
MB-4952	774	9.5177	1537	3.49442	1752	-2.82567	-0.00161283	0.00227353	-0.0122968	MB1_none	MB2_none	MB3_none	-0.378345	0.476236	-1.4309	0.41922	0.223418	0.162157	-0.246195
MB-4956	1866	1.25818	1028	7.16431	397	11.0263	0.0277741	0.00696918	-0.000674266	MB1_none	MB2_none	MB3_none	1.84265	1.03301	-0.167055	0.514171	-0.0263388	0.0354254	0.0864989
MB-4957	196	-23.5847	1932	0.29965	787	10.9855	0.0139588	0.000155099	0.12033	MB1_none	MB2_none	MB3_UF	1.64745	0.0396032	4.46839	0.211495	-0.154835	-0.00603702	0.248241
MB-4959	160	0.735127	144	-9.56918	294	-9.7076	-0.033019	-0.0664527	-0.00459454	MB1_none	MB2_LF	MB3_none	-1.70801	-1.92546	-0.144848	-0.365095	0.183912	-0.0963732	-0.0410166
MB-4961	201	2.41552	526	-4.46448	685	-4.62898	-0.00675763	-0.00848761	-0.0120175	MB1_none	MB2_none	MB3_none	-0.708941	-0.712573	-0.455475	-0.100148	0.0926474	-0.240002	0.06416
MB-4962	1168	-2.11661	1647	1.21375	1119	5.31134	0.00474651	0.000736943	0.00181217	MB1_none	MB2_none	MB3_none	0.756581	0.163871	0.299674	-0.422493	-0.369047	-0.114423	0.406585
MB-4965	561	5.9032	1075	2.10539	821	2.71237	0.00330374	0.00195851	-0.0105226	MB1_none	MB2_none	MB3_none	0.404197	0.301629	-0.932616	0.125053	-0.213251	-0.240876	0.328429
MB-4966	242	2.34647	399	-5.44143	714	-7.93315	-0.0111109	-0.0136377	-0.00969616	MB1_none	MB2_none	MB3_none	-1.20732	-0.908576	-0.427491	0.0893208	0.339571	-0.225493	-0.159246
MB-4967	432	-0.179692	100	-11.52	121	-13.9144	-0.114995	-0.1152	0.000415953	MB1_LF	MB2_LF	MB3_none	-2.90138	-2.50153	0.0296109	-0.398927	0.317694	0.138354	-0.267503
MB-4968	131	8.25881	928	-2.67952	1018	-4.72933	-0.00464571	-0.00288741	-0.0630444	MB1_none	MB2_none	MB3_LF	-0.682877	-0.392142	-1.69405	0.0109018	0.047218	-0.226897	0.1626
MB-4969	1136	0.453998	1436	3.77008	595	8.49198	0.0142722	0.00262541	-0.000399646	MB1_none	MB2_none	MB3_none	1.32925	0.518608	-0.0645317	-0.171022	-0.229865	-0.335958	0.375765
MB-4970	656	6.14458	382	13.9525	410	15.3373	0.037408	0.0365248	-0.00936674	MB1_none	MB2_none	MB3_none	2.54935	2.34676	-0.947337	0.162502	-0.390086	-0.0949445	0.445322
MB-4974	1781	2.20432	759	11.8862	1955	2.42743	0.00124165	0.0156604	-0.00123769	MB1_none	MB2_none	MB3_none	0.320319	1.79225	-0.294501	0.842234	0.165856	0.363162	-0.439073
MB-4976	303	-1.61985	645	-8.71422	812	-7.95114	-0.00979205	-0.0135104	0.00534605	MB1_none	MB2_none	MB3_none	-1.18683	-1.34702	0.283502	-0.768535	0.109791	-0.102199	0.00286818
MB-4977	184	10.1218	924	0.377762	636	0.185075	0.000290998	0.000408833	-0.0550097	MB1_none	MB2_none	MB3_LF	0.0286707	0.0553196	-1.94092	-0.0152012	-0.00727282	0.0169505	0.135162
MB-4978	796	-2.18449	944	-5.75498	1057	-8.51976	-0.00806032	-0.00609638	0.00274433	MB1_none	MB2_none	MB3_none	-1.22354	-0.840128	0.327038	0.0731827	0.0592495	0.281747	-0.107886
MB-4981	311	1.53061	134	-14.9516	177	-18.2393	-0.103047	-0.111579	-0.00492158	MB1_LF	MB2_LF	MB3_none	-3.52372	-3.05269	-0.266667	-0.747085	0.424895	-0.0586784	-0.397517
MB-4982	1044	-8.6885	1619	-3.44042	1474	-3.69301	-0.00250543	-0.00212503	0.00832232	MB1_none	MB2_none	MB3_none	-0.506187	-0.465579	1.25	0.0897654	0.123257	0.222711	-0.280251
MB-4986	1288	-0.713315	889	3.39393	1156	3.84255	0.00332401	0.00381769	0.000553816	MB1_none	MB2_none	MB3_none	0.544833	0.499835	0.0996133	0.129504	0.326549	0.100775	-0.280615
MB-4987	151	8.00089	653	-12.1007	629	-14.1964	-0.0225699	-0.0185309	-0.052986	MB1_none	MB2_none	MB3_LF	-2.203	-1.86693	-1.59467	-0.654596	0.0069028	-0.162312	-0.04558
MB-4991	525	13.1233	953	5.80469	1388	4.70375	0.00338887	0.00609097	-0.0249967	MB1_none	MB2_none	MB3_none	0.650082	0.846212	-2.09523	0.142387	0.237781	-0.232149	-0.282365
MB-4992	573	2.52086	688	-5.34784	608	-7.09577	-0.0116707	-0.00777303	-0.00439941	MB1_none	MB2_none	MB3_none	-1.10695	-0.81849	-0.396931	-0.268545	0.0277516	-0.0602004	0.0269783
MB-4993	1654	4.17773	1585	1.21	1513	-1.64753	-0.00108892	0.00076341	-0.00252584	MB1_none	MB2_none	MB3_none	-0.225016	0.164217	-0.563724	0.0789696	0.0986922	0.13641	-0.269333
MB-4994	390	8.45073	830	4.14479	686	3.67756	0.00536088	0.00499373	-0.0216685	MB1_none	MB2_none	MB3_none	0.563104	0.616654	-1.41645	0.204095	-0.096718	-0.189905	0.175006
MB-4996	1405	-3.70945	654	-6.85869	1436	-4.23849	-0.00295159	-0.0104873	0.00264018	MB1_none	MB2_none	MB3_none	-0.583041	-1.05793	0.511804	-0.652106	-0.254104	-0.0623223	0.265992
MB-4998	894	7.89781	1017	6.21951	478	8.17174	0.0170957	0.00611554	-0.00883424	MB1_none	MB2_none	MB3_none	1.32451	0.898174	-1.16218	-0.0670535	-0.305696	-0.0355736	0.289253
MB-4999	534	-3.12426	873	-4.30687	1299	0.30195	0.000232448	-0.00493341	0.00585068	MB1_none	MB2_none	MB3_none	0.0421168	-0.635988	0.497463	-0.30684	0.028914	-0.0435048	0.0777618
MB-5001	1095	5.79267	1858	-1.20076	1705	-0.743283	-0.000435943	-0.000646266	-0.00529011	MB1_none	MB2_none	MB3_none	-0.0998858	-0.159522	-0.827701	-0.0824093	-0.131269	-0.280904	0.117091
MB-5004	89	-27.2414	1388	-7.80751	1581	-2.86224	-0.0018104	-0.00562501	0.306083	MB1_none	MB2_none	MB3_UF	-0.388585	-1.07904	6.06897	0.228498	0.119596	-0.00520676	-0.0129904
MB-5008	1954	0.562504	588	14.9111	1182	12.0954	0.010233	0.0253591	-0.000287873	MB1_none	MB2_none	MB3_none	1.70961	2.33837	-0.0742322	0.503567	-0.16538	0.17978	0.122761
MB-5011	426	-2.65499	541	-7.32394	1100	-5.75398	-0.00523089	-0.0135378	0.00623237	MB1_none	MB2_none	MB3_none	-0.821637	-1.16375	0.43852	-0.452835	0.0289465	-0.0194821	0.0818594
MB-5013	553	-0.462608	1305	-0.386699	1373	3.69402	0.00269047	-0.000296321	0.000836542	MB1_none	MB2_none	MB3_none	0.5113	-0.0539032	0.0732513	-0.390462	-0.32668	0.141412	0.390604
MB-5014	538	6.31271	1523	2.24256	1032	3.99315	0.00386933	0.00147247	-0.0117337	MB1_none	MB2_none	MB3_none	0.575444	0.306009	-1.00395	0.22576	-0.0408966	0.155702	0.17917
MB-5015	651	5.76801	1353	1.70779	828	3.22768	0.00389817	0.00126223	-0.00886023	MB1_none	MB2_none	MB3_none	0.48038	0.236862	-0.890329	-0.344553	-0.21307	-0.250874	0.284047
MB-5017	1071	3.6358	1215	-2.93317	1327	-6.01903	-0.00453582	-0.00241413	-0.00339477	MB1_none	MB2_none	MB3_none	-0.837061	-0.412976	-0.521161	0.0138915	0.325489	-0.129014	-0.319197
MB-5018	1384	2.1039	916	6.54542	304	9.23322	0.0303724	0.00714566	-0.00152016	MB1_none	MB2_none	MB3_none	1.61504	0.959737	-0.290886	0.171034	-0.192523	-0.0252252	0.232651
MB-5019	708	6.1058	1154	2.25418	1482	-2.02142	-0.00136398	0.00195336	-0.00862401	MB1_none	MB2_none	MB3_none	-0.276864	0.319697	-0.930416	0.450761	0.0423027	0.145141	-0.13975
MB-5020	245	1.96078	614	-1.13043	715	-0.321771	-0.00045003	-0.00184109	-0.00800317	MB1_none	MB2_none	MB3_none	-0.0489589	-0.17608	-0.356423	-0.275331	0.00852734	-0.159792	0.0363368
MB-5022	879	7.77536	1646	-0.397775	1706	-1.27456	-0.000747106	-0.000241661	-0.00884569	MB1_none	MB2_none	MB3_none	-0.171268	-0.053709	-1.14701	0.211412	0.0642242	0.0118133	-0.0751556
MB-5027	33	5.46297	132	-10.726	164	-15.0591	-0.0918238	-0.0812573	-0.165545	MB1_LF	MB2_LF	MB3_LF	-2.95284	-2.19668	-1.56241	-0.329469	0.414373	-0.171949	-0.297391
MB-5033	1607	4.90595	1839	3.67894	1015	10.0653	0.00991659	0.00200051	-0.00305286	MB1_none	MB2_none	MB3_none	1.45397	0.489417	-0.664571	-0.0376692	-0.0876429	-0.101025	0.266143
MB-5035	22	11.1541	580	2.00981	1037	-1.87422	-0.00180735	0.0034652	-0.507006	MB1_none	MB2_none	MB3_LF	-0.269901	0.315858	-3.60853	0.223736	-0.0673147	-0.12386	0.101466
MB-5039	1865	-0.571871	1218	8.94284	181	14.0867	0.0778268	0.00734223	0.000306633	MB1_UF	MB2_none	MB3_none	2.70975	1.25867	0.0759354	0.507758	-0.289897	0.00901197	0.282025
MB-5040	1442	-2.98975	765	7.95763	492	9.7206	0.0197573	0.0104021	0.00207334	MB1_none	MB2_none	MB3_none	1.56822	1.19846	0.411031	0.613541	0.0219598	-0.238889	0.021053
MB-5041	635	3.30413	918	2.84944	1569	-0.581634	-0.000370703	0.00310396	-0.00520336	MB1_none	MB2_none	MB3_none	-0.0790457	0.417672	-0.511981	0.200073	0.188252	-0.135768	-0.207048
MB-5043	1086	0.450056	1058	-4.40602	751	-4.16016	-0.0055395	-0.00416448	-0.000414416	MB1_none	MB2_none	MB3_none	-0.62829	-0.632673	-0.0643834	-0.362617	-0.120893	-0.214228	0.154672
MB-5044	477	9.7243	1441	1.88364	1483	0.424157	0.000286013	0.00130718	-0.0203864	MB1_none	MB2_none	MB3_none	0.0580892	0.258988	-1.5767	0.130523	-0.0461774	-0.0832269	0.129296
MB-5045	1264	-1.58267	1450	3.08045	1263	4.01029	0.00317521	0.00212445	0.00125212	MB1_none	MB2_none	MB3_none	0.561568	0.423179	0.2216	0.148834	-0.147073	0.0628444	0.167565
MB-5048	896	6.62717	1360	-0.882054	749	-0.311211	-0.000415502	-0.000648569	-0.0073964	MB1_none	MB2_none	MB3_none	-0.0470196	-0.122249	-0.974879	-0.113169	0.0298432	-0.0527963	0.0177871
MB-5049	649	5.61204	805	3.25843	384	5.42359	0.0141239	0.00404774	-0.0086472	MB1_none	MB2_none	MB3_none	0.91143	0.486999	-0.866666	0.10619	-0.0528641	0.0975816	0.149108
MB-5050	47	8.06641	391	-9.65391	257	-10.6896	-0.0415939	-0.0246903	-0.171626	MB1_LF	MB2_none	MB3_LF	-1.92638	-1.61742	-2.09509	-0.572808	0.119685	-0.181516	0.0742951
MB-5052	107	12.1954	1214	0.326713	1309	-6.80576	-0.0051992	0.000269121	-0.113976	MB1_none	MB2_none	MB3_LF	-0.948271	0.0460051	-2.60985	0.221196	0.299543	-0.0502862	-0.353117
MB-5053	9	7.59575	220	-7.64949	254	-9.3267	-0.0367193	-0.0347704	-0.843972	MB1_none	MB2_none	MB3_LF	-1.68433	-1.41825	-3.45697	-0.341478	0.165168	-0.244939	0.0139877
MB-5054	269	10.1065	1046	1.25255	1641	-3.06252	-0.00186625	0.00119747	-0.0375707	MB1_none	MB2_none	MB3_none	-0.413683	0.180153	-1.80644	0.267426	0.251308	0.153813	-0.298991
MB-5057	694	11.701	131	14.7981	1884	0.95869	0.000508859	0.112963	-0.0168603	MB1_none	MB2_UF	MB3_none	0.127128	3.03539	-1.78847	1.23649	0.210958	0.414857	-0.415029
MB-5058	1195	5.14697	1278	-1.96388	1201	-4.17563	-0.00347679	-0.00153668	-0.00430709	MB1_none	MB2_none	MB3_none	-0.58887	-0.274551	-0.726368	-0.260628	0.123127	-0.11145	-0.221185
MB-5059	103	6.88332	495	-4.13281	469	-5.68131	-0.0121137	-0.00834911	-0.0668283	MB1_none	MB2_none	MB3_LF	-0.923699	-0.666093	-1.48516	-0.37522	0.14583	-0.238665	0.00594102
MB-5060	1386	2.233	1580	1.2853	1301	1.09248	0.000839722	0.000813482	-0.00161111	MB1_none	MB2_none	MB3_none	0.152349	0.174511	-0.308674	-0.0506416	0.0652749	-0.32322	-0.0221206
MB-5061	775	-6.61857	1723	0.963783	1294	5.12726	0.00396234	0.000559363	0.00854009	MB1_none	MB2_none	MB3_none	0.715549	0.129335	0.994846	0.252098	0.0426581	-0.15614	0.101496
MB-5062	1586	4.91634	426	9.59887	513	11.334	0.0220936	0.0225326	-0.00309983	MB1_none	MB2_none	MB3_none	1.81627	1.58543	-0.667167	0.219939	-0.0727213	-0.114769	0.134463
MB-5063	393	16.7889	1186	7.77215	1602	3.02876	0.00189061	0.00655325	-0.0427198	MB1_none	MB2_none	MB3_LF	0.410457	1.09802	-2.81041	0.308152	0.0028385	0.0028731	-0.0698145
MB-5064	358	4.29856	775	-4.08277	1405	-4.74009	-0.00337373	-0.0052681	-0.0120071	MB1_none	MB2_none	MB3_none	-0.654005	-0.613687	-0.730981	-0.398452	0.0580436	-0.051244	0.0468769
MB-5065	333	8.75962	1740	0.665429	1565	-8.23981	-0.00526505	0.000382431	-0.0263052	MB1_none	MB2_none	MB3_none	-1.1202	0.08918	-1.50816	0.105251	0.274493	0.256346	-0.444585
MB-5066	211	4.79773	343	-9.69369	373	-9.42873	-0.0252781	-0.0282615	-0.0227381	MB1_none	MB2_none	MB3_none	-1.59227	-1.66052	-0.896461	-0.350493	0.219553	-0.252625	-0.0674593
MB-5068	773	-6.23601	1295	-5.95848	1767	-2.64138	-0.00149484	-0.00460114	0.00806728	MB1_none	MB2_none	MB3_none	-0.353266	-0.831463	0.937706	-0.62332	0.00118824	0.085444	0.195611
MB-5070	916	5.5427	1297	5.12636	1657	-3.4609	-0.00208865	0.00395248	-0.00605099	MB1_none	MB2_none	MB3_none	-0.466883	0.715192	-0.812711	0.354213	0.2056	0.332424	-0.388855
MB-5072	1234	6.68255	1700	0.935467	1562	-1.95389	-0.00125089	0.000550275	-0.00541535	MB1_none	MB2_none	MB3_none	-0.265701	0.125762	-0.938821	-0.0237131	0.0277114	0.0561781	-0.149581
MB-5073	44	11.8818	374	-9.52466	235	-15.1967	-0.0646669	-0.025467	-0.270041	MB1_LF	MB2_none	MB3_LF	-2.78349	-1.60774	-3.13986	-0.214377	0.391135	-0.0805871	-0.222342
MB-5074	662	1.23489	771	-4.12642	867	-3.9135	-0.00451385	-0.00535204	-0.00186539	MB1_none	MB2_none	MB3_none	-0.57849	-0.620731	-0.190121	0.0392442	-0.0305756	-0.189059	0.0905501
MB-5076	1924	2.13698	637	13.7079	1921	5.80159	0.00302009	0.0215194	-0.0011107	MB1_none	MB2_none	MB3_none	0.767345	2.12303	-0.282588	0.369568	-0.117727	0.48808	-0.364854
MB-5078	1190	6.45272	1098	6.99739	1370	4.32398	0.00315619	0.00637285	-0.00542246	MB1_none	MB2_none	MB3_none	0.598676	0.999449	-0.911182	0.116981	-0.127438	-0.273291	0.0443931
MB-5079	375	4.27283	713	-5.36223	1088	-2.95201	-0.00271324	-0.00752066	-0.0113942	MB1_none	MB2_none	MB3_none	-0.422192	-0.816234	-0.720919	-0.237974	-0.200068	-0.237035	0.355534
MB-5081	1106	-1.5447	1490	-5.99839	976	-7.16694	-0.00734317	-0.00402577	0.00139665	MB1_none	MB2_none	MB3_none	-1.04118	-0.820963	0.220403	0.0570897	0.370164	-0.080066	-0.278349
MB-5084	628	-0.503342	667	-8.47987	876	-7.73569	-0.0088307	-0.0127135	0.0008015	MB1_none	MB2_none	MB3_none	-1.14174	-1.30404	0.0781279	-0.639281	-0.0137736	0.006671	0.121042
MB-5086	1232	-4.97429	1820	0.829715	1364	8.3534	0.00612419	0.000455887	0.00403757	MB1_none	MB2_none	MB3_none	1.15727	0.110531	0.69899	-0.400763	-0.213985	0.0482133	0.397203
MB-5088	836	-2.02537	779	-4.1864	879	-1.64367	-0.00186993	-0.00537407	0.00242269	MB1_none	MB2_none	MB3_none	-0.242473	-0.628777	0.301008	-0.0679051	-0.0574895	-0.0830546	0.108495
MB-5092	8	11.7713	227	-18.8851	35	-24.9251	-0.712147	-0.0831941	-1.47141	MB1_LF	MB2_LF	MB3_LF	-7.01061	-3.48115	-5.66078	-0.843749	0.258475	-0.1669	-0.231347
MB-5093	1304	-2.37777	1370	3.2145	1700	3.72926	0.00219368	0.00234635	0.00182344	MB1_none	MB2_none	MB3_none	0.501353	0.445063	0.33148	0.352863	0.389538	0.060979	-0.292167
MB-5097	819	1.06266	919	1.26289	987	0.307495	0.000311545	0.0013742	-0.00129751	MB1_none	MB2_none	MB3_none	0.0445989	0.185085	-0.158415	0.33381	0.154354	-0.0465059	-0.116906
MB-5098	1492	-1.99846	1665	4.10152	309	10.1871	0.0329681	0.00246337	0.00133945	MB1_none	MB2_none	MB3_none	1.77682	0.552945	0.273466	-0.0975083	-0.268869	-0.0142064	0.27796
MB-5100	1542	4.41259	58	12.2647	1766	2.33305	0.00132109	0.21146	-0.0028616	MB1_none	MB2_UF	MB3_none	0.312053	3.02052	-0.601102	1.1653	0.273654	0.397182	-0.424186
MB-5101	1744	5.59299	578	10.036	305	12.2606	0.0401987	0.0173634	-0.00320699	MB1_UF	MB2_none	MB3_none	2.14334	1.5781	-0.749335	0.39324	-0.164122	-0.0227739	0.1426
MB-5102	1895	-0.284831	511	15.6755	1952	7.15527	0.00366561	0.0306762	0.000150307	MB1_none	MB2_none	MB3_none	0.944389	2.51357	0.0377411	0.896295	0.0577482	0.16265	-0.339498
MB-5104	911	-6.28542	387	-9.97741	724	-6.6421	-0.00917417	-0.0257814	0.00689947	MB1_none	MB2_none	MB3_none	-1.0087	-1.6745	0.922354	-0.495255	-0.0659202	-0.115266	0.21827
MB-5105	691	-0.0486992	802	-2.06051	655	-1.61624	-0.00246754	-0.00256921	7.04764e-05	MB1_none	MB2_none	MB3_none	-0.249241	-0.308131	0.00744847	0.131112	-0.0746263	-0.136411	0.199489
MB-5106	1643	4.62819	1876	3.19951	1605	4.31901	0.00269097	0.0017055	-0.00281692	MB1_none	MB2_none	MB3_none	0.585162	0.424513	-0.62507	-0.0162557	-0.0456819	-0.033326	0.0563579
MB-5107	1339	-3.40432	530	11.0081	11	19.6113	1.78285	0.02077	0.00254244	MB1_UF	MB2_none	MB3_none	8.17856	1.75487	0.472844	0.343972	-0.231681	-0.138736	0.30147
MB-5109	1428	1.24282	569	-13.2075	507	-14.4805	-0.028561	-0.0232118	-0.000870324	MB1_none	MB2_none	MB3_none	-2.32487	-2.08193	-0.171093	-0.746296	0.188468	-0.096258	-0.145458
MB-5110	142	10.2495	892	-10.8335	554	-13.9189	-0.0251244	-0.0121452	-0.0721796	MB1_none	MB2_none	MB3_LF	-2.20335	-1.5947	-2.06817	-0.381436	0.0689199	-0.00468132	-0.154715
MB-5113	1580	3.10152	1308	-4.98522	1447	-3.99607	-0.00276163	-0.00381133	-0.00196299	MB1_none	MB2_none	MB3_none	-0.549119	-0.694683	-0.421106	-0.18673	0.175442	0.109957	-0.0320989
MB-5114	398	11.6436	1477	2.06944	1414	-6.7048	-0.00474173	0.00140111	-0.0292554	MB1_none	MB2_none	MB3_none	-0.924268	0.283572	-1.945	0.607099	0.333899	0.170406	-0.339279
MB-5115	1331	7.39324	47	17.5517	1747	6.7289	0.00385169	0.37344	-0.00555465	MB1_none	MB2_UF	MB3_none	0.901314	4.5587	-1.02774	1.32425	0.232349	0.472753	-0.462777
MB-5116	1102	2.10763	900	9.17295	138	14.2516	0.103272	0.0101922	-0.00191255	MB1_UF	MB2_none	MB3_none	2.8924	1.34849	-0.30088	0.844834	-0.124802	-0.354954	0.316806
MB-5117	812	4.63741	1004	0.965006	600	1.92941	0.00321569	0.000961162	-0.00571109	MB1_none	MB2_none	MB3_none	0.301615	0.139618	-0.692202	0.095316	-0.227629	-0.108751	0.241162
MB-5118	436	4.52396	509	-8.98883	466	-8.73317	-0.0187407	-0.0176598	-0.0103761	MB1_none	MB2_none	MB3_none	-1.42137	-1.44226	-0.744361	-0.275211	-0.0500939	-0.197115	0.0912375
MB-5119	601	1.29603	694	-6.51585	517	-6.63273	-0.0128293	-0.00938883	-0.00215646	MB1_none	MB2_none	MB3_none	-1.06157	-0.99593	-0.20255	-0.394569	0.122195	-0.0617377	0.0958844
MB-5120	1777	-0.802311	639	10.3135	1003	9.42424	0.00939605	0.01614	0.000451498	MB1_none	MB2_none	MB3_none	1.36371	1.59654	0.107222	0.559877	-0.120077	0.0867915	0.0275633
MB-5121	258	11.6348	1111	6.83571	1085	7.80032	0.00718924	0.00615275	-0.045096	MB1_none	MB2_none	MB3_LF	1.11603	0.974717	-2.09524	0.342374	-0.274943	-0.311955	0.315475
MB-5122	327	7.92629	1416	-3.10087	1374	-0.226528	-0.000164867	-0.00218988	-0.0242394	MB1_none	MB2_none	MB3_none	-0.0313512	-0.427377	-1.36897	-0.429807	-0.2106	-0.250059	0.237004
MB-5123	122	10.3863	1654	-3.07368	1227	-6.26507	-0.00510601	-0.00185833	-0.0851336	MB1_none	MB2_none	MB3_LF	-0.880875	-0.414749	-2.162	-0.338655	0.116494	-0.303614	-0.0717777
MB-5124	260	7.9544	1384	-0.00824707	1166	-1.07539	-0.000922292	-5.95887e-06	-0.0305939	MB1_none	MB2_none	MB3_none	-0.152293	-0.00114024	-1.43047	0.201031	0.214408	-0.300403	-0.109248
MB-5126	1254	8.22291	135	20.7384	1867	7.82434	0.00419086	0.153618	-0.00655735	MB1_none	MB2_UF	MB3_none	1.0388	4.22778	-1.15262	1.16699	-0.0245506	0.434019	-0.32149
MB-5127	1533	2.03415	1919	4.13612	458	13.3802	0.0292145	0.00215535	-0.00132691	MB1_none	MB2_none	MB3_none	2.18386	0.547138	-0.277321	-0.116535	-0.272129	-0.123929	0.407993
MB-5130	1624	1.68619	997	-1.48602	996	-1.76916	-0.00177626	-0.00149049	-0.00103829	MB1_none	MB2_none	MB3_none	-0.25626	-0.215217	-0.22809	-0.0191592	-0.0718888	0.121483	0.0397229
MB-5131	723	-5.1273	620	-8.96276	925	-5.53794	-0.00598696	-0.0144561	0.0070917	MB1_none	MB2_none	MB3_none	-0.810851	-1.39396	0.778821	-0.759042	-0.0794283	-0.120877	0.28786
MB-5134	34	3.40511	294	-10.4635	651	-11.4477	-0.0175848	-0.0355901	-0.10015	MB1_none	MB2_none	MB3_LF	-1.76702	-1.841	-0.965616	-0.700888	0.256669	-0.324078	-0.0452952
MB-5135	1981	0.669163	267	19.5671	1857	10.1607	0.00547154	0.0732849	-0.000337791	MB1_none	MB2_UF	MB3_none	1.34994	3.50209	-0.088148	1.28501	0.204513	0.21148	-0.391161
MB-5136	280	2.66794	171	-10.4595	159	-11.8626	-0.0746078	-0.0611666	-0.00952834	MB1_LF	MB2_LF	MB3_none	-2.34028	-2.03426	-0.473476	-0.288006	0.298245	-0.194052	-0.117153
MB-5137	1553	4.05305	129	16.1184	1806	5.87601	0.0032536	0.124949	-0.00260982	MB1_none	MB2_UF	MB3_none	0.783586	3.31667	-0.55159	0.944896	0.169879	0.395927	-0.371674
MB-5138	1693	-3.05305	563	13.7061	1810	6.32198	0.0034928	0.0243447	0.00180334	MB1_none	MB2_none	MB3_none	0.842808	2.16413	0.410673	0.59334	-0.178879	0.385843	-0.0865441
MB-5139	827	6.03744	1314	2.89783	1275	4.03193	0.00316229	0.00220535	-0.00730041	MB1_none	MB2_none	MB3_none	0.56385	0.403551	-0.898722	0.276134	-0.105684	-0.136319	0.193221
MB-5140	778	-13.1493	1743	3.31103	748	9.34809	0.0124974	0.00189961	0.0169014	MB1_none	MB2_none	MB3_none	1.41265	0.443637	1.97534	0.0960322	-0.198011	-0.279211	0.310591
MB-5143	587	-3.47955	210	-10.2581	340	-9.11324	-0.0268036	-0.0488481	0.00592768	MB1_none	MB2_LF	MB3_none	-1.56345	-1.91844	0.54581	-0.567076	0.204538	-0.125378	0.000159666
MB-5144	1813	-3.43339	643	9.3683	165	13.5596	0.0821795	0.0145697	0.00189376	MB1_UF	MB2_none	MB3_none	2.65565	1.44882	0.457619	0.664311	-0.0387368	-0.220816	0.125424
MB-5145	857	6.68507	1584	-0.213305	1532	-9.75989	-0.00637069	-0.000134662	-0.00780054	MB1_none	MB2_none	MB3_none	-1.33071	-0.0289513	-0.989876	0.0532544	0.24414	0.308019	-0.470372
MB-5147	98	9.79453	1091	-5.46214	1110	-6.15954	-0.00554914	-0.00500654	-0.0999442	MB1_none	MB2_none	MB3_LF	-0.878414	-0.78088	-2.13623	-0.588595	0.0925415	-0.12512	-0.0694069
MB-5148	1257	2.59098	1422	-6.68902	1021	-10.0378	-0.00983138	-0.00470395	-0.00206124	MB1_none	MB2_none	MB3_none	-1.44877	-0.921376	-0.363062	-0.389107	0.0864784	-0.0690296	-0.251642
MB-5150	767	0.949646	1323	-0.25256	1684	1.0266	0.000609623	-0.0001909	-0.00123813	MB1_none	MB2_none	MB3_none	0.13819	-0.035138	-0.142965	-0.180553	-0.0496654	-0.277657	0.146223
MB-5152	925	-0.827382	1471	2.99932	799	5.7023	0.00713679	0.00203897	0.000894467	MB1_none	MB2_none	MB3_none	0.853208	0.411221	0.121143	-0.0906505	-0.218757	-0.19926	0.179722
MB-5154	575	2.35172	312	-11.5813	291	-15.7818	-0.0542331	-0.0371197	-0.00408995	MB1_LF	MB2_none	MB3_none	-2.78176	-2.0166	-0.370095	-0.194164	0.156168	0.137494	-0.26777
MB-5155	1309	-4.8119	333	-12.8067	642	-11.6423	-0.0181344	-0.0384585	0.00367601	MB1_none	MB2_none	MB3_none	-1.80093	-2.20495	0.670459	-0.439577	0.289157	0.0456781	-0.232244
MB-5157	1316	-5.7893	1354	-4.33533	1404	-4.41982	-0.00314802	-0.00320187	0.00439916	MB1_none	MB2_none	MB3_none	-0.609875	-0.601226	0.806044	0.111795	0.108648	0.152511	-0.210479
MB-5158	860	3.45237	1500	-3.41997	1584	-1.52141	-0.000960483	-0.00227998	-0.00401438	MB1_none	MB2_none	MB3_none	-0.206496	-0.467643	-0.510937	-0.667825	0.101038	-0.388936	0.262651
MB-5160	1461	-1.0376	1103	10.1318	293	14.256	0.0486552	0.00918571	0.000710197	MB1_UF	MB2_none	MB3_none	2.50978	1.44621	0.142393	0.648271	-0.262245	-0.140167	0.307299
MB-5161	26	11.1752	204	-15.6523	70	-21.4115	-0.305879	-0.0767268	-0.429814	MB1_LF	MB2_LF	MB3_LF	-5.03978	-2.9432	-3.42996	-0.755138	0.296814	0.0750365	-0.212673
MB-5162	1478	-5.54333	728	-14.7002	435	-23.1185	-0.053146	-0.0201926	0.00375056	MB1_LF	MB2_none	MB3_none	-3.8053	-2.23058	0.759522	-0.0400088	0.562445	0.118655	-0.507819
MB-5163	933	-6.72274	1033	-2.75027	1607	1.44632	0.000900011	-0.00266241	0.00720551	MB1_none	MB2_none	MB3_none	0.195922	-0.39628	0.983086	-0.0231889	-0.00718189	-0.141204	0.0448215
MB-5164	984	-3.70213	651	-4.99779	906	-3.85451	-0.00425443	-0.00767709	0.00376233	MB1_none	MB2_none	MB3_none	-0.566087	-0.771441	0.537192	-0.213038	0.209738	0.0741514	-0.10327
MB-5166	1804	-0.0486356	500	9.35227	97	13.1487	0.135553	0.0187045	2.69599e-05	MB1_UF	MB2_none	MB3_none	2.87421	1.50489	0.00648668	0.330923	-0.231168	0.0539789	0.226394
MB-5167	690	2.92896	1568	4.29176	933	6.24984	0.00669865	0.00273709	-0.00424487	MB1_none	MB2_none	MB3_none	0.913932	0.583313	-0.44808	0.172874	-0.261841	-0.251869	0.311631
MB-5169	653	3.92363	984	2.60321	887	3.07873	0.00347095	0.00264554	-0.00600863	MB1_none	MB2_none	MB3_none	0.453566	0.377735	-0.605352	0.226767	0.137058	-0.170316	0.00861776
MB-5171	494	0.529851	25	-15.7632	39	-18.9503	-0.485905	-0.630527	-0.00107257	MB1_LF	MB2_LF	MB3_none	-5.17264	-4.8971	-0.0854249	-0.51184	0.321015	0.0971643	-0.300347
MB-5172	1671	3.92724	972	6.19985	1200	4.99592	0.00416327	0.00637845	-0.00235024	MB1_none	MB2_none	MB3_none	0.704635	0.901226	-0.529194	0.468923	-0.129991	-0.0967889	0.0968548
MB-5173	1736	5.71585	335	15.2397	1892	4.49543	0.00237602	0.0454915	-0.00329254	MB1_none	MB2_UF	MB3_none	0.595785	2.62114	-0.766268	1.13875	0.322638	0.347771	-0.49102
MB-5174	125	-27.4401	1953	-0.910156	1332	7.06245	0.00530214	-0.00046603	0.219521	MB1_none	MB2_none	MB3_UF	0.981655	-0.120119	5.68317	0.122297	-0.146842	0.20864	0.0993831
MB-5175	1037	4.71879	558	-8.92276	423	-14.7727	-0.0349237	-0.0159906	-0.00455043	MB1_none	MB2_none	MB3_none	-2.44283	-1.41086	-0.679541	-0.137487	0.470141	-0.208606	-0.400608
MB-5176	1047	7.48423	1095	0.721062	1258	-1.78063	-0.00141545	0.000658504	-0.00714827	MB1_none	MB2_none	MB3_none	-0.249483	0.103031	-1.0763	0.0873403	0.256739	-0.165224	-0.180671
MB-5177	1468	1.56143	1431	7.25979	1905	5.47142	0.00287214	0.00507323	-0.00106365	MB1_none	MB2_none	MB3_none	0.724477	0.999127	-0.21414	0.376532	0.0296661	-0.168284	-0.0574131
MB-5178	1333	3.07831	1341	-3.0235	1183	-1.23608	-0.00104487	-0.00225466	-0.00230931	MB1_none	MB2_none	MB3_none	-0.174691	-0.419862	-0.427829	-0.0773113	-0.12149	-0.0684151	0.159688
MB-5179	1099	-4.07627	819	-6.90327	839	-6.55942	-0.00781814	-0.00842891	0.00370907	MB1_none	MB2_none	MB3_none	-0.974334	-1.0291	0.582145	-0.258203	0.0495832	0.110314	0.112166
MB-5182	657	0.725368	581	-7.69996	1008	-5.52366	-0.00547982	-0.0132529	-0.00110406	MB1_none	MB2_none	MB3_none	-0.79871	-1.20978	-0.111807	-0.705458	-0.231377	-0.0466708	0.329182
MB-5183	581	-6.04849	336	-6.79632	596	-4.25645	-0.0071417	-0.0202271	0.0104105	MB1_none	MB2_none	MB3_none	-0.666086	-1.16833	0.95031	-0.130183	-0.118941	-0.0633808	0.201679
MB-5184	10	7.21169	84	-22.0056	52	-25.405	-0.488558	-0.261971	-0.721169	MB1_LF	MB2_LF	MB3_LF	-6.42962	-4.96648	-3.132	-0.9326	0.335615	-0.258362	-0.205767
MB-5185	282	-14.7337	865	-5.97578	1371	-2.9471	-0.0021496	-0.00690841	0.0522473	MB1_none	MB2_none	MB3_UF	-0.408	-0.883634	2.61148	0.102243	0.275754	-0.00719276	-0.0510542
MB-5186	829	3.88192	1270	0.666866	1030	2.12611	0.00206419	0.000525091	-0.00468266	MB1_none	MB2_none	MB3_none	0.306475	0.0933101	-0.577648	-0.0210626	-0.0308764	0.0516497	0.136514
MB-5188	1054	9.47509	75	14.8294	1734	4.34036	0.00250309	0.197725	-0.00898965	MB1_none	MB2_UF	MB3_none	0.58196	3.43472	-1.3613	1.23079	0.182685	0.210466	-0.361532
MB-5189	1283	-0.249185	945	-5.06526	716	-4.50211	-0.00628787	-0.00536006	0.00019422	MB1_none	MB2_none	MB3_none	-0.684869	-0.739326	0.0348171	-0.45348	0.0632806	-0.206441	0.00377541
MB-5190	68	-31.1921	1962	-3.31862	1803	1.41011	0.000782088	-0.00169145	0.458707	MB1_none	MB2_none	MB3_UF	0.188084	-0.437713	7.39235	0.277769	-0.0267936	0.266787	0.0443587
MB-5191	937	-4.54352	169	-15.5489	170	-17.2492	-0.101466	-0.0920051	0.00484901	MB1_LF	MB2_LF	MB3_none	-3.35862	-3.03103	0.663997	-0.366339	0.27268	0.00769711	-0.213298
MB-5193	1092	1.90243	1907	6.69623	1397	12.1837	0.00872131	0.00351139	-0.00174215	MB1_none	MB2_none	MB3_none	1.68234	0.886532	-0.27194	-0.0256677	-0.36685	-0.113851	0.436888
MB-5195	1198	0.60242	1293	1.80369	1224	2.08224	0.00170117	0.00139497	-0.000502855	MB1_none	MB2_none	MB3_none	0.292865	0.251746	-0.0849866	0.0891202	0.136972	0.124943	-0.233458
MB-5196	1712	1.78316	1030	2.93381	611	4.67525	0.0076518	0.00284836	-0.00104156	MB1_none	MB2_none	MB3_none	0.728789	0.422903	-0.239497	0.464404	-0.118778	-0.0512057	0.154242
MB-5197	443	12.3427	1776	2.20089	1629	1.95873	0.00120241	0.00123924	-0.0278616	MB1_none	MB2_none	MB3_none	0.264847	0.294153	-2.02552	0.201703	0.107531	-0.0944458	-0.0163903
MB-5199	1488	4.42344	1748	-2.60169	1538	-7.17277	-0.0046637	-0.00148838	-0.00297274	MB1_none	MB2_none	MB3_none	-0.977451	-0.348461	-0.60552	-0.0136295	0.177786	0.107378	-0.346823
MB-5200	1889	0.0777519	590	11.7546	215	14.5531	0.0676888	0.0199231	-4.11604e-05	MB1_UF	MB2_none	MB3_none	2.70975	1.84238	-0.0103067	0.800737	-0.00590958	-0.112469	0.0847127
MB-5201	825	1.8663	1581	-1.49134	1525	1.93173	0.00126671	-0.000943286	-0.00226218	MB1_none	MB2_none	MB3_none	0.263546	-0.202467	-0.277913	-0.417481	-0.292254	-0.037996	0.381836
MB-5204	1101	1.9011	636	-5.63649	901	-3.78491	-0.00420079	-0.0088624	-0.00172671	MB1_none	MB2_none	MB3_none	-0.556318	-0.87317	-0.271432	-0.474079	-0.172777	-0.0219457	0.282963
MB-5205	1911	2.63194	156	18.9538	1665	12.0079	0.00721197	0.121499	-0.00137726	MB1_none	MB2_UF	MB3_none	1.61885	3.75333	-0.348353	1.14672	-0.0567068	0.390376	-0.189586
MB-5206	667	6.63163	1446	-1.10511	1123	-3.07559	-0.00273872	-0.000764253	-0.00994247	MB1_none	MB2_none	MB3_none	-0.437883	-0.151873	-1.01981	-0.343636	0.0535079	-0.194138	0.0785345
MB-5208	1673	3.98564	514	10.6615	1386	6.42027	0.00463223	0.0207421	-0.00238233	MB1_none	MB2_none	MB3_none	0.887492	1.70796	-0.536976	0.323927	-0.073142	0.413711	-0.232336
MB-5209	461	-22.2861	1956	8.43682	1643	9.81856	0.005976	0.0043133	0.0483429	MB1_none	MB2_none	MB3_UF	1.32607	1.11323	3.63356	0.497176	-0.104005	0.335434	-0.059457
MB-5211	1346	2.59884	542	10.7558	29	15.8491	0.546521	0.0198447	-0.00193079	MB1_UF	MB2_none	MB3_none	4.70678	1.70856	-0.360705	0.451911	-0.300665	-0.188164	0.338313
MB-5212	963	8.03176	428	8.93036	561	8.45436	0.0150702	0.0208653	-0.00834035	MB1_none	MB2_none	MB3_none	1.33566	1.47387	-1.1691	0.101911	-0.304082	0.0506864	0.20984
MB-5213	1633	6.99611	504	11.0004	1533	5.55194	0.00362162	0.0218261	-0.00428421	MB1_none	MB2_none	MB3_none	0.756912	1.76781	-0.945653	0.43085	-0.0875928	0.363663	-0.108406
MB-5214	1045	-2.39208	467	-7.36901	582	-7.76917	-0.0133491	-0.0157795	0.00228907	MB1_none	MB2_none	MB3_none	-1.22033	-1.19893	0.344097	0.0832268	0.194726	0.144776	-0.230151
MB-5215	1927	2.9264	619	10.8323	347	14.238	0.0410317	0.0174997	-0.00151863	MB1_UF	MB2_none	MB3_none	2.43413	1.68515	-0.386899	0.0244659	-0.244328	-0.134129	0.335712
MB-5218	1498	7.13277	301	13.1119	37	16.1375	0.436149	0.0435611	-0.00476153	MB1_UF	MB2_UF	MB3_none	4.46909	2.29746	-0.975504	0.634892	-0.0782185	-0.329615	0.141264
MB-5219	347	3.79298	1122	-5.36569	1430	-3.5294	-0.00246812	-0.00478226	-0.0109308	MB1_none	MB2_none	MB3_none	-0.485781	-0.764031	-0.648447	-0.52599	-0.196378	-0.215098	0.267934
MB-5221	453	2.80093	1197	-1.17997	1319	-0.318606	-0.000241551	-0.000985772	-0.00618308	MB1_none	MB2_none	MB3_none	-0.0443455	-0.166484	-0.457976	-0.404096	-0.154272	-0.27091	0.25802
MB-5222	548	6.74517	582	8.00161	1728	0.958302	0.000554573	0.0137485	-0.0123087	MB1_none	MB2_none	MB3_none	0.12855	1.25684	-1.0696	0.835845	0.105221	0.347617	-0.275221
MB-5223	1046	8.69219	1848	-5.46925	959	-14.6309	-0.0152564	-0.00295955	-0.00830993	MB1_none	MB2_none	MB3_none	-2.13096	-0.727115	-1.25018	-0.0922939	0.446447	0.316365	-0.520548
MB-5224	272	10.2127	442	-9.49574	300	-11.7091	-0.0390303	-0.0214836	-0.0375465	MB1_none	MB2_none	MB3_none	-2.05286	-1.5589	-1.8218	-0.0926007	0.230539	-0.0796369	-0.105729
MB-5225	1753	0.159733	313	13.3918	1784	4.5216	0.00253453	0.0427853	-9.11196e-05	MB1_none	MB2_UF	MB3_none	0.603958	2.33055	-0.0213858	1.21089	0.0779839	0.398281	-0.342529
MB-5226	1540	-2.71336	1622	-0.68652	1478	0.932685	0.000631046	-0.000423255	0.00176192	MB1_none	MB2_none	MB3_none	0.127792	-0.0928807	0.369691	0.495525	0.03608	-0.174976	-0.0769367
MB-5227	875	3.45653	1043	-1.06184	613	-1.38076	-0.00225246	-0.00101806	-0.00395032	MB1_none	MB2_none	MB3_none	-0.215126	-0.152786	-0.510248	0.0367007	0.0511916	-0.280626	0.0151276
MB-5228	1497	-4.31305	847	6.52864	178	10.6858	0.0600327	0.00770796	0.00288113	MB1_UF	MB2_none	MB3_none	2.06219	0.968397	0.589922	0.232428	-0.214349	0.0544259	0.197924
MB-5229	744	3.60801	812	-1.80001	688	-6.47598	-0.00941276	-0.00221676	-0.00484948	MB1_none	MB2_none	MB3_none	-0.991153	-0.268678	-0.545673	-0.153824	0.226289	-0.00962794	-0.276289
MB-5230	267	3.78451	451	-6.96159	412	-8.09661	-0.019652	-0.0154359	-0.0141742	MB1_none	MB2_none	MB3_none	-1.34472	-1.1391	-0.677348	-0.233778	0.0380161	-0.122776	0.0582055
MB-5231	1593	-2.33006	1618	3.12697	1387	2.79797	0.00201728	0.00193261	0.00146269	MB1_none	MB2_none	MB3_none	0.386732	0.423195	0.31601	0.20248	-0.0543242	0.0637672	-0.0158989
MB-5232	1825	-2.09667	1659	2.21296	1545	-4.76728	-0.00308562	0.00133391	0.00114886	MB1_none	MB2_none	MB3_none	-0.649247	0.298485	0.279208	0.206608	0.0211343	0.353976	-0.370472
MB-5233	1548	-5.81611	1334	8.69699	314	14.9132	0.0474942	0.00651948	0.00375717	MB1_UF	MB2_none	MB3_none	2.59387	1.2086	0.791876	0.213501	-0.407902	-0.128358	0.320498
MB-5235	1477	1.80906	1269	5.54265	1871	0.649952	0.000347382	0.00436773	-0.00122482	MB1_none	MB2_none	MB3_none	0.0862665	0.775631	-0.247892	0.634229	-0.0593879	0.477616	-0.289738
MB-5236	1546	6.65331	26	23.5707	1770	10.8022	0.00610292	0.906564	-0.00430357	MB1_none	MB2_UF	MB3_none	1.44438	7.23449	-0.906023	1.15501	-0.123791	0.483212	-0.344811
MB-5238	1124	-1.05705	259	-10.4388	350	-15.0373	-0.0429637	-0.0403041	0.000940438	MB1_LF	MB2_LF	MB3_none	-2.567	-1.87855	0.150478	0.0130823	0.350477	0.285376	-0.426429
MB-5239	644	9.22435	696	3.70876	720	3.82902	0.00531808	0.00532868	-0.0143235	MB1_none	MB2_none	MB3_none	0.581984	0.566626	-1.42622	-0.0274249	-0.0046683	-0.30697	0.0983938
MB-5240	824	2.8642	559	-8.81489	448	-9.98734	-0.0222932	-0.015769	-0.00347598	MB1_none	MB2_none	MB3_none	-1.63598	-1.3934	-0.426591	-0.408706	0.212555	0.0502084	-0.10526
MB-5243	1154	-2.97008	1042	7.23953	250	9.56864	0.0382745	0.00694772	0.00257373	MB1_none	MB2_none	MB3_none	1.73299	1.04182	0.421229	0.640641	-0.0755786	-0.25705	0.17135
MB-5244	1237	5.72203	1094	8.29034	588	12.4862	0.021235	0.00757801	-0.00462573	MB1_none	MB2_none	MB3_none	1.95808	1.18474	-0.803605	0.259859	-0.201316	-0.00640159	0.258315
MB-5251	97	5.74648	611	-5.57693	810	-6.20574	-0.00766141	-0.00912754	-0.0592421	MB1_none	MB2_none	MB3_LF	-0.92664	-0.869345	-1.25614	-0.399899	-0.202147	-0.0478239	0.136833
MB-5253	1446	-0.701359	368	-11.0567	296	-12.5633	-0.0424435	-0.0300453	0.000485034	MB1_LF	MB2_none	MB3_none	-2.20782	-1.87145	0.0963861	-0.495598	0.13042	0.191097	-0.150945
MB-5255	1444	3.68234	175	-17.2164	83	-27.0413	-0.325799	-0.0983796	-0.0025501	MB1_LF	MB2_LF	MB3_none	-6.11955	-3.33343	-0.506152	-0.484208	0.506159	0.133037	-0.49243
MB-5256	399	2.40095	565	-3.53725	403	-1.77448	-0.00440318	-0.00626063	-0.00601741	MB1_none	MB2_none	MB3_none	-0.295799	-0.558206	-0.400895	-0.118244	-0.129472	-0.00348885	0.133393
MB-5258	1276	7.90474	1118	12.6058	1956	0.981999	0.000502045	0.0112753	-0.00619493	MB1_none	MB2_none	MB3_none	0.129574	1.79588	-1.10533	0.653827	0.0714558	0.443841	-0.459322
MB-5259	1690	-1.69967	1664	-0.710115	1357	-2.11922	-0.0015617	-0.000426752	0.00100572	MB1_none	MB2_none	MB3_none	-0.293805	-0.0957418	0.228681	0.0983913	0.149205	-0.0317592	-0.222433
MB-5260	1293	5.15337	1404	5.60747	663	8.76053	0.0132135	0.00399393	-0.00398559	MB1_none	MB2_none	MB3_none	1.34844	0.773756	-0.71927	0.411556	-0.112528	-0.245761	0.198283
MB-5261	256	9.06298	1454	-0.342112	1317	0.296515	0.000225144	-0.00023529	-0.0354023	MB1_none	MB2_none	MB3_none	0.0412795	-0.0469801	-1.63439	0.251683	0.0576037	-0.0706173	0.03743
MB-5264	320	4.96394	254	-10.2359	182	-13.9028	-0.0763892	-0.040299	-0.0155123	MB1_LF	MB2_LF	MB3_none	-2.67156	-1.84853	-0.860553	-0.558882	0.357044	-0.0734166	-0.204334
MB-5266	1670	-8.66455	904	13.7118	112	21.6524	0.193325	0.0151679	0.00518835	MB1_UF	MB2_none	MB3_none	4.58883	2.01442	1.16764	0.678392	-0.121082	0.122409	0.131184
MB-5267	117	9.06428	407	-11.0225	237	-15.6743	-0.0661363	-0.0270824	-0.0774724	MB1_LF	MB2_none	MB3_LF	-2.86652	-1.8344	-1.90339	-0.236713	0.329437	0.0615548	-0.367481
MB-5268	37	9.28922	284	-9.6061	327	-11.2631	-0.0344438	-0.0338243	-0.25106	MB1_none	MB2_none	MB3_LF	-1.94529	-1.7005	-2.57254	-0.612431	0.18457	0.0847935	-0.0760372
MB-5270	627	9.56596	1725	3.67402	1118	4.83886	0.00432814	0.00212987	-0.0152567	MB1_none	MB2_none	MB3_none	0.689365	0.49296	-1.48518	-0.0856499	-0.134307	0.019328	0.188895
MB-5271	1869	-0.714042	479	16.3459	150	19.9506	0.133004	0.034125	0.000382045	MB1_UF	MB2_none	MB3_none	3.98165	2.64852	0.0947865	0.640294	-0.21663	-0.0827443	0.229084
MB-5272	332	6.59645	1163	0.816628	1519	-5.03347	-0.00331367	0.000702173	-0.0198688	MB1_none	MB2_none	MB3_none	-0.687087	0.11569	-1.13631	0.406922	0.327142	-0.0544878	-0.282733
MB-5273	1146	2.03976	1600	4.22154	1244	5.62189	0.00451921	0.00263846	-0.00177989	MB1_none	MB2_none	MB3_none	0.788917	0.572198	-0.289572	0.48647	0.15165	-0.0586559	-0.146077
MB-5275	331	-11.6654	1138	-0.988372	845	3.20005	0.00378704	-0.000868517	0.0352429	MB1_none	MB2_none	MB3_none	0.474832	-0.140453	2.01054	-0.00789264	-0.284797	0.0832685	0.270208
MB-5277	967	-1.06315	863	-6.19204	549	-7.47349	-0.0136129	-0.00717502	0.00109943	MB1_none	MB2_none	MB3_none	-1.18475	-0.915926	0.154658	-0.442337	0.235235	0.194736	-0.154995
MB-5278	157	5.67473	130	-14.0386	109	-17.4943	-0.160498	-0.10799	-0.0361448	MB1_LF	MB2_LF	MB3_none	-3.72905	-2.88414	-1.12232	-0.485617	0.382062	-0.00879636	-0.321302
MB-5279	251	10.3809	1283	4.90328	1267	5.96781	0.00471019	0.00382173	-0.0413583	MB1_none	MB2_none	MB3_LF	0.835312	0.685106	-1.87875	0.062442	-0.204491	-0.283662	0.349245
MB-5280	1139	4.25487	1213	-0.292094	1322	1.37039	0.0010366	-0.000240803	-0.00373562	MB1_none	MB2_none	MB3_none	0.190678	-0.0411351	-0.604565	-0.277192	-0.150013	-0.189865	0.339446
MB-5281	1024	-5.17171	769	-8.50063	1303	-6.77001	-0.00519571	-0.0110541	0.0050505	MB1_none	MB2_none	MB3_none	-0.943894	-1.27923	0.74612	-0.112034	0.133293	0.0447161	-0.171144
MB-5284	243	4.46021	378	-11.2331	512	-10.1562	-0.0198364	-0.0297172	-0.0183548	MB1_none	MB2_none	MB3_none	-1.62804	-1.89272	-0.811972	-0.667603	0.0531135	-0.10329	-0.0372586
MB-5287	989	-3.01195	328	-6.4286	519	-5.07667	-0.00978163	-0.0195994	0.00304545	MB1_none	MB2_none	MB3_none	-0.812019	-1.10972	0.436723	-0.375332	-0.181933	-0.00567998	0.212449
MB-5288	238	9.21848	1059	2.94536	1486	0.778945	0.000524189	0.00278127	-0.0387331	MB1_none	MB2_none	MB3_none	0.106649	0.422875	-1.68458	0.0561521	-0.00686763	-0.344595	0.108184
MB-5289	625	-10.0514	1397	-4.80518	1691	0.619588	0.000366404	-0.00343964	0.0160822	MB1_none	MB2_none	MB3_none	0.0833556	-0.663509	1.56132	-0.742843	-0.244931	0.0287259	0.359634
MB-5290	147	8.8562	1443	0.753276	1503	0.79608	0.000529661	0.000522021	-0.0602463	MB1_none	MB2_none	MB3_LF	0.108825	0.103551	-1.77464	-0.238758	-0.236421	-0.239165	0.249057
MB-5291	353	12.0075	1203	8.17224	411	10.3095	0.025084	0.00679321	-0.0340155	MB1_none	MB2_none	MB3_none	1.71294	1.15222	-2.0468	0.401969	-0.149643	-0.176967	0.1094
MB-5292	1668	-1.034	1123	4.79101	743	6.22957	0.00838435	0.00426626	0.000619901	MB1_none	MB2_none	MB3_none	0.942348	0.682115	0.139364	0.753737	0.0118905	0.1491	-0.00141817
MB-5293	1363	3.06564	797	-3.95418	991	-5.08105	-0.00512719	-0.00496133	-0.00224919	MB1_none	MB2_none	MB3_none	-0.736521	-0.591868	-0.424755	-0.105403	0.0748106	-0.198552	-0.0490584
MB-5294	1664	2.57059	1708	6.35786	1946	1.25278	0.000643769	0.0037224	-0.00154483	MB1_none	MB2_none	MB3_none	0.165415	0.854198	-0.346582	0.729578	0.0370603	0.377166	-0.398306
MB-5295	1782	1.95509	1817	3.34619	1823	-6.1224	-0.00335842	0.0018416	-0.00109713	MB1_none	MB2_none	MB3_none	-0.815424	0.445864	-0.261183	0.450509	0.19922	0.443477	-0.408286
MB-5296	804	-4.80168	465	-8.60662	514	-10.3032	-0.0200452	-0.0185089	0.00597224	MB1_none	MB2_none	MB3_none	-1.65057	-1.40127	0.717783	0.037538	0.328555	-0.0222797	-0.365427
MB-5298	1806	-5.24205	166	17.3915	1660	9.14138	0.00550686	0.104768	0.00290258	MB1_none	MB2_UF	MB3_none	1.23289	3.40211	0.699046	0.956408	-0.00889811	0.449109	-0.163284
MB-5299	1036	-11.5726	1503	10.5905	1824	5.97706	0.0032769	0.00704623	0.0111705	MB1_none	MB2_none	MB3_none	0.796009	1.44773	1.66677	0.93462	0.0784175	0.45218	-0.419769
MB-5300	239	5.56961	557	-4.99187	605	-5.78638	-0.00956427	-0.00896207	-0.0233038	MB1_none	MB2_none	MB3_none	-0.903384	-0.789533	-1.01701	-0.228833	0.143651	-0.256282	-0.108059
MB-5301	1620	-0.465117	1407	-7.355	1031	-8.13535	-0.00789074	-0.00522743	0.000287109	MB1_none	MB2_none	MB3_none	-1.17253	-1.01459	0.0629372	-0.349722	0.0571716	-0.0789151	-0.149514
MB-5302	404	-9.42648	833	7.05132	795	7.14691	0.00898982	0.00846496	0.0233329	MB1_none	MB2_none	MB3_none	1.07016	1.04852	1.57071	0.551804	-0.178859	0.140073	0.111716
MB-5305	747	0.640529	1240	1.62295	784	4.34267	0.00553912	0.00130883	-0.000857469	MB1_none	MB2_none	MB3_none	0.651621	0.227851	-0.0968143	-0.160145	-0.308315	-0.219283	0.255242
MB-5306	1314	-5.20826	1792	5.94398	929	9.97606	0.0107385	0.00331695	0.00396367	MB1_none	MB2_none	MB3_none	1.45975	0.793473	0.725301	0.38202	-0.279467	-0.0668184	0.261593
MB-5308	1002	-1.31482	147	-10.3648	203	-11.7006	-0.0576387	-0.0705091	0.00131219	MB1_LF	MB2_LF	MB3_none	-2.20218	-2.07694	0.190285	-0.369588	0.0668527	0.115548	-0.180049
MB-5310	1110	3.4065	1351	-2.95733	1225	-5.13309	-0.00419027	-0.002189	-0.00306892	MB1_none	MB2_none	MB3_none	-0.721882	-0.410251	-0.485803	-0.2821	0.125655	-0.213231	-0.0164364
MB-5311	491	6.6383	257	-16.7947	179	-23.983	-0.133983	-0.0653492	-0.01352	MB1_LF	MB2_LF	MB3_none	-4.62333	-3.02658	-1.07131	-0.700547	0.545216	-0.174879	-0.482145
MB-5312	520	11.3652	239	9.84895	1495	3.45566	0.00231148	0.041209	-0.0218562	MB1_none	MB2_UF	MB3_none	0.472739	1.79841	-1.81732	0.413343	0.159288	0.140566	-0.287667
MB-5313	1075	-2.36206	921	2.57197	1114	2.60892	0.00234194	0.00279258	0.00219727	MB1_none	MB2_none	MB3_none	0.371869	0.37682	0.338401	0.233358	-0.00231477	-0.0501615	0.112963
MB-5315	1063	-5.84802	1478	0.420586	1524	-1.28146	-0.000840853	0.000284564	0.00550143	MB1_none	MB2_none	MB3_none	-0.174846	0.0576267	0.839166	0.181768	0.0127003	0.260957	-0.170495
MB-5317	1050	7.4787	1641	2.47705	1369	5.43659	0.00397121	0.00150948	-0.00712257	MB1_none	MB2_none	MB3_none	0.752798	0.334598	-1.07506	0.178774	-0.175597	-0.110958	0.190875
MB-5318	1228	1.79668	1460	1.2662	1422	0.243798	0.000171447	0.000867258	-0.00146309	MB1_none	MB2_none	MB3_none	0.0335818	0.17378	-0.252586	0.379195	0.0849616	-0.00937961	-0.0231828
MB-5322	1378	5.12516	862	1.72436	665	2.352	0.00353684	0.00200042	-0.00371928	MB1_none	MB2_none	MB3_none	0.361858	0.255111	-0.709033	0.091973	0.0271894	-0.00303132	0.0905609
MB-5323	798	1.72203	967	0.209698	1408	-8.29831	-0.00589368	0.000216854	-0.00215794	MB1_none	MB2_none	MB3_none	-1.14461	0.0305051	-0.257708	0.44932	0.33604	0.379874	-0.469917
MB-5324	74	2.2876	219	-7.53501	251	-8.31382	-0.0331228	-0.0344064	-0.0309136	MB1_none	MB2_none	MB3_none	-1.50464	-1.3982	-0.531498	-0.151003	0.141525	-0.0524495	-0.116373
MB-5325	1355	-0.955539	603	7.59965	1745	-1.40261	-0.00080379	0.0126031	0.000705195	MB1_none	MB2_none	MB3_none	-0.187904	1.18709	0.132501	0.840104	0.251475	0.321275	-0.440712
MB-5326	1443	-13.5465	243	-10.7616	450	-10.9676	-0.0243725	-0.0442864	0.00938777	MB1_none	MB2_LF	MB3_none	-1.79525	-1.95912	1.8622	-0.22819	0.0583604	-0.16805	-0.174041
MB-5327	1508	2.75776	1719	3.70617	1696	-0.0571431	-3.36929e-05	0.002156	-0.00182875	MB1_none	MB2_none	MB3_none	-0.00768463	0.497505	-0.376818	0.261636	0.0383554	0.0415617	-0.163486
MB-5328	1572	0.74517	1648	3.48949	212	8.61332	0.0406289	0.00211741	-0.000474027	MB1_UF	MB2_none	MB3_none	1.60799	0.471086	-0.101244	0.279823	-0.0606428	0.0203605	0.171758
MB-5329	1430	1.11119	693	-3.86591	610	-6.5594	-0.0107531	-0.00557851	-0.000777057	MB1_none	MB2_none	MB3_none	-1.02275	-0.591024	-0.152942	-0.0197187	0.105725	-0.0650334	-0.119528
MB-5330	1109	-8.42513	1167	-3.58656	1350	-1.67006	-0.00123708	-0.00307331	0.00759705	MB1_none	MB2_none	MB3_none	-0.2317	-0.507853	1.20166	-0.233641	0.0435501	-0.0600247	0.0764161
MB-5331	1011	-2.06275	884	-4.38888	851	-2.79427	-0.00328351	-0.00496479	0.0020403	MB1_none	MB2_none	MB3_none	-0.414186	-0.646902	0.298141	-0.284135	0.12217	-0.0567749	0.0409375
MB-5332	1207	-9.3922	1243	8.32437	460	10.5492	0.0229331	0.006697	0.00778144	MB1_none	MB2_none	MB3_none	1.72058	1.16829	1.32361	0.473074	-0.0681133	0.0535708	0.0706008
MB-5334	736	-7.8419	1232	-1.46543	700	2.73033	0.00390047	-0.00118948	0.0106548	MB1_none	MB2_none	MB3_none	0.416776	-0.205924	1.18795	-0.356203	0.068162	-0.204545	0.0773566
MB-5335	1515	5.96867	148	14.2204	1894	2.3728	0.0012528	0.096084	-0.00393972	MB1_none	MB2_UF	MB3_none	0.314427	2.84567	-0.815039	0.796275	0.0803172	0.389715	-0.430409
MB-5338	1685	-1.03503	1276	9.57152	982	9.04579	0.00921159	0.00750119	0.000614262	MB1_none	MB2_none	MB3_none	1.31296	1.3384	0.139313	0.974978	0.18304	-0.148109	-0.127634
MB-5339	547	-1.62821	489	-3.00869	648	-3.14717	-0.00485674	-0.00615273	0.00297662	MB1_none	MB2_none	MB3_none	-0.486132	-0.48587	0.258264	0.100044	0.0566464	-0.139684	0.0229892
MB-5341	1327	2.01523	1182	8.24222	481	11.7596	0.0244482	0.00697311	-0.00151864	MB1_none	MB2_none	MB3_none	1.90411	1.16498	-0.280256	0.119993	-0.317444	-0.359225	0.372017
MB-5345	523	-1.82518	152	-10.6486	211	-13.3468	-0.0632549	-0.0700566	0.00348983	MB1_LF	MB2_LF	MB3_none	-2.49386	-2.1196	0.291582	-0.256299	0.3166	0.165653	-0.288183
MB-5346	982	15.2772	4	31.5101	1798	13.6014	0.00756474	7.87753	-0.0155572	MB1_none	MB2_UF	MB3_none	1.81487	22.7297	-2.21743	1.29539	0.0019284	0.25151	-0.230789
MB-5347	1841	-1.39892	1589	5.96856	1024	8.86386	0.00865611	0.00375617	0.000759872	MB1_none	MB2_none	MB3_none	1.27878	0.809751	0.186075	0.450047	-0.175921	-0.0422022	0.281543
MB-5348	1064	3.96982	251	11.758	1778	3.03002	0.00170418	0.0468445	-0.00373103	MB1_none	MB2_UF	MB3_none	0.404908	2.12796	-0.569575	0.965711	0.123936	0.312497	-0.419001
MB-5349	710	0.464263	745	-1.53327	935	-1.60975	-0.00172166	-0.00205808	-0.000653892	MB1_none	MB2_none	MB3_none	-0.235325	-0.231844	-0.0707151	-0.0403899	0.0352021	-0.055413	0.0886464
MB-5350	840	1.2418	890	-6.66178	631	-10.7119	-0.0169761	-0.00748515	-0.00147833	MB1_none	MB2_none	MB3_none	-1.66145	-0.98094	-0.184423	0.176774	0.468675	-0.122825	-0.422948
MB-5351	345	5.36656	276	-12.0732	560	-14.9365	-0.0266723	-0.0437435	-0.0155553	MB1_none	MB2_LF	MB3_none	-2.3604	-2.1481	-0.918374	-0.434185	0.192902	0.155541	-0.276764
MB-5358	204	12.1239	1350	-4.49125	687	-7.99119	-0.011632	-0.00332685	-0.059431	MB1_none	MB2_none	MB3_LF	-1.22333	-0.623105	-2.27974	-0.107354	0.0742548	-0.21888	0.146807
MB-5360	720	-5.55586	1090	-3.03787	1325	0.134409	0.000101441	-0.00278703	0.00771647	MB1_none	MB2_none	MB3_none	0.018696	-0.434357	0.844452	-0.447507	-0.0853476	-0.381597	0.25394
MB-5361	1274	3.82127	1847	3.01243	1130	5.49429	0.00486221	0.00163099	-0.00299943	MB1_none	MB2_none	MB3_none	0.781553	0.400519	-0.534449	0.120479	-0.0354028	-0.309113	0.178136
MB-5364	172	5.79299	110	-12.9776	92	-17.6436	-0.191778	-0.117978	-0.0336802	MB1_LF	MB2_LF	MB3_none	-3.90191	-2.7609	-1.1254	-0.455767	0.275547	0.0698604	-0.280832
MB-5365	360	-0.388774	846	-1.92281	1017	0.863973	0.000849531	-0.00227283	0.00107993	MB1_none	MB2_none	MB3_none	0.124768	-0.285261	0.0660495	-0.125226	-0.247919	-0.222769	0.326484
MB-5366	1570	3.13835	1635	1.7167	1575	-1.30117	-0.00082614	0.00104997	-0.00199895	MB1_none	MB2_none	MB3_none	-0.176741	0.232005	-0.426474	0.231213	0.178657	-0.083489	-0.171926
MB-5368	1944	-8.68696	231	-9.88874	242	-11.0988	-0.0458628	-0.0428084	0.0044686	MB1_LF	MB2_LF	MB3_none	-2.02203	-1.81697	1.14717	-0.103742	0.321254	0.0525662	-0.292762
MB-5369	109	8.8911	1166	0.0962857	847	-0.274044	-0.000323547	8.25778e-05	-0.0815698	MB1_none	MB2_none	MB3_LF	-0.0406491	0.0136356	-1.89521	-0.290327	0.0792226	-0.177067	0.0453662
MB-5370	724	13.8147	1672	9.4136	1304	11.6584	0.00894046	0.00563014	-0.0190811	MB1_none	MB2_none	MB3_none	1.62527	1.26838	-2.09798	0.450543	-0.157872	-0.21304	0.227923
MB-5373	105	15.8779	1595	-3.0811	902	-8.1865	-0.00907594	-0.00193172	-0.151218	MB1_none	MB2_none	MB3_LF	-1.20308	-0.417797	-3.4117	-0.247767	0.276885	-0.0909864	-0.193644
MB-5377	65	12.6366	1230	-2.29311	1046	-3.89586	-0.00372454	-0.00186432	-0.194409	MB1_none	MB2_none	MB3_LF	-0.560336	-0.322303	-3.02718	-0.137722	0.00824166	-0.253547	0.0615251
MB-5378	1597	7.55864	114	24.1918	1891	11.7183	0.00619689	0.212208	-0.00473302	MB1_none	MB2_UF	MB3_none	1.55315	5.10784	-1.02478	1.3383	-0.0337021	0.282912	-0.324469
MB-5381	1156	0.123709	1332	-2.8777	1242	-5.12648	-0.0041276	-0.00216043	-0.000107014	MB1_none	MB2_none	MB3_none	-0.719558	-0.399989	-0.0175405	0.112075	0.361442	0.06031	-0.325286
MB-5382	460	7.11307	1120	-2.99008	1141	-2.10183	-0.00184209	-0.00266972	-0.0154632	MB1_none	MB2_none	MB3_none	-0.29857	-0.425872	-1.16014	-0.108542	0.190774	-0.023384	0.0427078
MB-5383	552	2.09227	730	-6.08105	937	-6.83616	-0.00729579	-0.0083302	-0.00379035	MB1_none	MB2_none	MB3_none	-0.999046	-0.922343	-0.331394	0.062096	0.367188	0.0654174	-0.241022
MB-5384	815	7.80546	1359	1.61003	1247	1.83469	0.00147129	0.00118472	-0.00957725	MB1_none	MB2_none	MB3_none	0.257375	0.223166	-1.16444	0.318586	0.179501	-0.0341313	-0.103984
MB-5385	288	9.23733	1940	4.24432	1965	6.34897	0.00323103	0.00218779	-0.0320741	MB1_none	MB2_none	MB3_none	0.837237	0.560643	-1.63118	-0.274166	-0.301457	-0.205496	0.373563
MB-5386	535	9.07247	1539	-0.204711	859	2.31273	0.00269235	-0.000133015	-0.0169579	MB1_none	MB2_none	MB3_none	0.342334	-0.0278939	-1.44414	0.0855444	-0.0462457	-0.0539957	0.120733
MB-5387	1973	-10.0022	1148	17.5286	1968	9.71404	0.004936	0.0152688	0.00506953	MB1_none	MB2_none	MB3_none	1.28073	2.48781	1.31828	1.1324	0.0966901	0.400217	-0.321014
MB-5388	1377	0.153028	1107	-2.16522	1314	-1.73011	-0.00131668	-0.00195593	-0.000111132	MB1_none	MB2_none	MB3_none	-0.240935	-0.308902	-0.0211726	-0.185906	0.0233696	0.0621628	0.0474254
MB-5389	1271	5.05452	1732	6.36077	723	11.3301	0.015671	0.0036725	-0.00397681	MB1_none	MB2_none	MB3_none	1.72101	0.852989	-0.707168	0.0749529	-0.252193	-0.0441534	0.373249
MB-5390	1090	13.4108	23	22.8596	1640	10.7006	0.00652476	0.993894	-0.0123035	MB1_none	MB2_UF	MB3_none	1.44555	7.29058	-1.91749	1.1908	0.0188415	0.394555	-0.387308
MB-5392	500	7.46929	1425	-1.77558	1442	-7.49446	-0.00519727	-0.00124602	-0.0149386	MB1_none	MB2_none	MB3_none	-1.03034	-0.244505	-1.20189	0.313624	0.293839	-0.0172952	-0.35819
MB-5393	350	-15.5776	1908	1.48205	1686	9.64302	0.00571947	0.000776753	0.0445075	MB1_none	MB2_none	MB3_UF	1.29783	0.196198	2.65923	-0.257128	-0.276317	-0.252408	0.369166
MB-5394	1362	-5.59548	1549	1.55039	1845	5.04365	0.00273369	0.0010009	0.00410828	MB1_none	MB2_none	MB3_none	0.670678	0.211071	0.775351	-0.0055762	0.0100369	-0.0103356	0.0403434
MB-5395	904	-3.36919	543	-7.38908	769	-7.25275	-0.00943141	-0.0136079	0.00372698	MB1_none	MB2_none	MB3_none	-1.09144	-1.17341	0.494972	0.0579893	0.148336	-0.0665901	-0.191288
MB-5396	1771	-0.603703	1494	3.66628	1067	4.54513	0.00425973	0.002454	0.000340882	MB1_none	MB2_none	MB3_none	0.651855	0.501597	0.0807165	0.386196	-0.103583	-0.198368	0.0426624
MB-5397	248	9.60133	1352	-0.333123	1205	-3.91234	-0.00324675	-0.000246393	-0.038715	MB1_none	MB2_none	MB3_none	-0.551481	-0.0462072	-1.74144	-0.132172	0.127125	-0.0271572	-0.0300895
MB-5398	20	15.2464	1309	-7.55841	946	-8.3332	-0.00880888	-0.00577418	-0.762319	MB1_none	MB2_none	MB3_LF	-1.21613	-1.05314	-5.08937	-0.587989	-0.0721327	-0.206627	0.162345
MB-5399	294	5.97096	587	-6.45278	703	-6.91765	-0.00984019	-0.0109928	-0.0203094	MB1_none	MB2_none	MB3_none	-1.05527	-1.0122	-1.05056	-0.449956	-0.00520404	0.0151623	0.102764
MB-5401	672	2.05545	666	-4.3086	704	-3.20118	-0.00454713	-0.00646937	-0.00305871	MB1_none	MB2_none	MB3_none	-0.488224	-0.66273	-0.315725	-0.275554	-0.0174832	-0.307064	0.0791677
MB-5402	626	9.04691	1361	0.452562	945	0.744371	0.000787695	0.000332522	-0.0144519	MB1_none	MB2_none	MB3_none	0.108649	0.0627167	-1.40494	-0.132929	0.159995	-0.0209401	-0.0400427
MB-5403	100	16.3442	1866	0.577342	1567	-0.503026	-0.000321012	0.000309401	-0.163442	MB1_none	MB2_none	MB3_LF	-0.0683745	0.0766564	-3.5491	-0.24685	-0.134597	0.0226097	0.227933
MB-5404	174	3.80683	427	-3.04094	617	-3.1391	-0.00508768	-0.00712163	-0.0218783	MB1_none	MB2_none	MB3_none	-0.488586	-0.502071	-0.737892	-0.116971	0.12427	-0.184487	-0.0590667
MB-5405	1266	-1.41238	1573	0.874001	1908	0.33358	0.000174832	0.000555627	0.00111563	MB1_none	MB2_none	MB3_none	0.0441605	0.118738	0.197712	0.118958	0.0395711	-0.21975	-0.0343849
MB-5406	637	-10.6368	1681	1.0375	443	8.43475	0.0190401	0.000617195	0.0166983	MB1_none	MB2_none	MB3_none	1.3842	0.139691	1.64739	0.340343	-0.0956417	-0.0665246	0.190636
MB-5407	537	0.669605	404	-8.08892	791	-5.95057	-0.00752285	-0.0200221	-0.00124694	MB1_none	MB2_none	MB3_none	-0.891699	-1.34784	-0.106523	-0.485851	0.0879657	-0.256838	0.00381343
MB-5408	752	2.16374	233	-9.10009	379	-12.8776	-0.0339779	-0.0390562	-0.00287731	MB1_none	MB2_none	MB3_none	-2.16885	-1.66942	-0.326714	-0.299514	0.387134	-0.0331732	-0.307142
MB-5409	1342	-0.351091	1382	0.903904	1576	0.6077	0.000385597	0.000654055	0.000261618	MB1_none	MB2_none	MB3_none	0.0825383	0.124999	0.0487497	0.0624074	0.11262	-0.146228	-0.0860029
MB-5410	99	-26.2022	1016	-9.34528	1552	0.337771	0.000217636	-0.00919811	0.264669	MB1_none	MB2_none	MB3_UF	0.0459722	-1.34977	5.70219	-0.513271	-0.189292	-0.0747442	0.249671
MB-5411	1940	1.12201	203	16.999	986	12.2731	0.0124473	0.0837392	-0.000578357	MB1_none	MB2_UF	MB3_none	1.78034	3.1994	-0.14821	0.657988	-0.0445129	-0.112297	-0.00302322
MB-5412	134	9.85093	278	-11.0056	279	-15.1157	-0.0541782	-0.0395885	-0.0735144	MB1_LF	MB2_none	MB3_LF	-2.68428	-1.95564	-2.01128	-0.428354	0.350543	-0.137262	-0.327681
MB-5413	236	-5.70876	149	-12.8899	546	-9.55737	-0.0175043	-0.0865095	0.0241897	MB1_none	MB2_LF	MB3_none	-1.51641	-2.57595	1.04483	-0.63795	0.14586	-0.0485486	0.0710116
MB-5414	1350	3.32244	827	9.35039	322	12.4225	0.0385792	0.0113064	-0.00246107	MB1_none	MB2_none	MB3_none	2.15125	1.39188	-0.460947	0.523057	-0.325646	-0.046516	0.32922
MB-5417	951	-9.88612	1735	1.26667	1302	3.11111	0.00238948	0.000730069	0.0103955	MB1_none	MB2_none	MB3_none	0.433806	0.169823	1.44165	0.51443	0.0553968	-0.0187394	-0.0520396
MB-5418	948	-2.08566	992	-3.72685	1048	-0.0676799	-6.45801e-05	-0.00375691	0.00220006	MB1_none	MB2_none	MB3_none	-0.00973163	-0.540145	0.304283	0.22092	-0.047602	-0.173169	0.10145
MB-5420	761	0.791698	792	-4.44832	1106	-5.0764	-0.00458987	-0.00561656	-0.00104034	MB1_none	MB2_none	MB3_none	-0.72432	-0.666458	-0.119328	-0.0721674	0.0136269	-0.0968198	-0.10084
MB-5421	1912	3.02486	906	9.6895	1876	-0.952934	-0.00050796	0.0106948	-0.00158204	MB1_none	MB2_none	MB3_none	-0.126436	1.42303	-0.400331	0.398611	0.201746	0.432795	-0.455247
MB-5422	289	-9.67971	405	-8.20677	783	-3.52808	-0.00450585	-0.0202636	0.0334938	MB1_none	MB2_none	MB3_none	-0.529493	-1.36691	1.70826	-0.272941	0.130877	-0.293542	0.187743
MB-5424	856	4.01022	579	-8.511	433	-9.99422	-0.0230813	-0.0146995	-0.00468484	MB1_none	MB2_none	MB3_none	-1.64629	-1.33793	-0.593907	-0.338168	0.171816	-0.217511	-0.076597
MB-5425	384	4.1107	555	-5.98876	535	-5.1463	-0.00961926	-0.0107906	-0.010705	MB1_none	MB2_none	MB3_none	-0.819179	-0.947743	-0.6908	-0.301138	0.162119	-0.189656	0.0633661
MB-5426	945	6.41926	1779	2.91355	1518	-3.58298	-0.00236033	0.00163774	-0.00679286	MB1_none	MB2_none	MB3_none	-0.489134	0.389313	-0.936956	0.432224	0.0654159	0.280108	-0.269567
MB-5427	1847	0.904736	1303	7.62503	1974	2.41196	0.00122186	0.00585191	-0.000489841	MB1_none	MB2_none	MB3_none	0.317872	1.0631	-0.12029	0.209084	0.105423	0.267965	-0.443268
MB-5428	423	-1.68522	194	-11.2295	256	-11.3685	-0.0444082	-0.057884	0.00398398	MB1_LF	MB2_LF	MB3_none	-2.05016	-2.1317	0.278671	-0.517897	0.195919	-0.362072	-0.0712696
MB-5429	565	0.708567	483	-9.14844	856	-7.89884	-0.00922762	-0.0189409	-0.0012541	MB1_none	MB2_none	MB3_none	-1.16981	-1.48033	-0.111817	-0.704973	-0.0522992	-0.241223	0.180152
MB-5431	1976	-3.11485	230	-7.16115	276	-14.164	-0.0513187	-0.0311355	0.00157634	MB1_LF	MB2_none	MB3_none	-2.5201	-1.31685	0.410452	0.103264	0.348686	0.440351	-0.486962
MB-5432	1268	-1.28114	1587	4.75427	365	7.88944	0.0216149	0.00299576	0.00101036	MB1_none	MB2_none	MB3_none	1.33722	0.645119	0.1793	-0.0094131	-0.315968	0.00517039	0.298717
MB-5433	1398	-0.576154	1752	3.58505	311	10.9697	0.0352724	0.00204626	0.000412128	MB1_none	MB2_none	MB3_none	1.91117	0.480022	0.0795486	-0.00416268	-0.345147	-0.226326	0.396376
MB-5434	1750	-7.57805	1343	-0.122522	760	4.34907	0.00572246	-9.12303e-05	0.00433032	MB1_none	MB2_none	MB3_none	0.65564	-0.0170107	1.01482	-0.131555	-0.194474	-0.15798	0.314542
MB-5440	1892	1.55148	269	12.6362	1751	5.63637	0.00321894	0.0469746	-0.000820021	MB1_none	MB2_UF	MB3_none	0.754742	2.25859	-0.20562	1.0915	0.279596	0.242132	-0.399129
MB-5441	660	-12.258	680	-8.24819	1248	-3.56548	-0.00285695	-0.0121297	0.0185727	MB1_none	MB2_none	MB3_none	-0.500116	-1.26465	1.8881	-0.359293	-0.229354	-0.0643007	0.168312
MB-5442	1829	-1.56243	586	12.6748	1936	4.85801	0.0025093	0.0216294	0.000854251	MB1_none	MB2_none	MB3_none	0.641883	1.98873	0.208004	0.725713	0.118861	0.175439	-0.209211
MB-5444	640	2.26911	572	-8.67341	1230	-5.87431	-0.00477586	-0.0151633	-0.00354549	MB1_none	MB2_none	MB3_none	-0.82565	-1.36608	-0.351176	-0.607163	0.0288584	-0.179664	0.00281197
MB-5446	1335	3.80953	1652	-3.40774	1330	-3.78671	-0.00284715	-0.00206279	-0.00285358	MB1_none	MB2_none	MB3_none	-0.526449	-0.459899	-0.529345	-0.273422	0.0628892	-0.0822811	-0.132234
MB-5447	1435	-1.53152	1102	-3.44073	1254	-3.01067	-0.00240085	-0.00312226	0.00106726	MB1_none	MB2_none	MB3_none	-0.422012	-0.491191	0.210694	0.0952805	0.383655	-0.215246	-0.183333
MB-5450	996	11.3724	968	11.5141	1934	0.996574	0.000515292	0.0118948	-0.0114181	MB1_none	MB2_none	MB3_none	0.131694	1.67472	-1.64728	1.39017	0.183457	0.352982	-0.349434
MB-5451	254	4.0736	876	-3.64786	950	-4.63463	-0.00487855	-0.00416423	-0.0160378	MB1_none	MB2_none	MB3_none	-0.67595	-0.538401	-0.735662	-0.338117	-0.0958074	-0.285815	0.13578
MB-5452	1130	-3.54937	1286	-1.54219	759	4.09689	0.00539775	-0.00119921	0.00314103	MB1_none	MB2_none	MB3_none	0.617746	-0.215411	0.50489	-0.197917	-0.318407	-0.355767	0.31528
MB-5453	706	0.673981	261	-8.59417	331	-13.7671	-0.0415923	-0.0329278	-0.000954648	MB1_LF	MB2_none	MB3_none	-2.37277	-1.54446	-0.102747	-0.318089	0.274515	0.408381	-0.391944
MB-5454	1617	-1.52716	1366	4.19498	1678	1.91341	0.00114029	0.00307099	0.00094444	MB1_none	MB2_none	MB3_none	0.257686	0.58105	0.206699	0.466142	0.215083	-0.0802546	-0.16069
MB-5455	1202	-10.7993	715	-5.64528	794	-4.66624	-0.00587687	-0.0078955	0.00898448	MB1_none	MB2_none	MB3_none	-0.698843	-0.858953	1.52281	0.0907918	0.0696559	-0.0748484	-0.0357034
MB-5457	416	2.75268	414	0.798711	547	0.301894	0.000551909	0.00192925	-0.00661701	MB1_none	MB2_none	MB3_none	0.0478859	0.132547	-0.456445	-0.0759547	0.00185632	-0.178777	0.0755544
MB-5458	1636	2.7264	799	6.9582	1058	5.61942	0.00531136	0.00870864	-0.0016665	MB1_none	MB2_none	MB3_none	0.806909	1.04112	-0.368432	0.44798	-0.106295	-0.208033	0.088866
MB-5459	1555	-2.9231	560	11.7235	353	15.743	0.0445976	0.0209349	0.00187981	MB1_UF	MB2_none	MB3_none	2.68355	1.85266	0.397742	0.598273	-0.269009	-0.195485	0.270961
MB-5460	1728	-0.466521	652	9.25805	818	8.53059	0.0104286	0.0141995	0.000269977	MB1_none	MB2_none	MB3_none	1.27192	1.4287	0.0625806	0.850182	-0.0532496	0.000138864	0.0388572
MB-5463	199	-18.0268	1697	2.30373	548	9.26	0.0168978	0.00135753	0.0905871	MB1_none	MB2_none	MB3_UF	1.46838	0.309783	3.40559	0.126283	-0.221918	-0.23384	0.243139
MB-5464	1015	7.76294	1894	-2.41028	1878	-0.504244	-0.000268501	-0.00127259	-0.00764822	MB1_none	MB2_none	MB3_none	-0.066894	-0.319393	-1.12138	-0.708917	-0.0643611	-0.0195005	0.240248
MB-5465	960	6.31557	217	10.8027	1821	2.04416	0.00112255	0.0497822	-0.00657872	MB1_none	MB2_UF	MB3_none	0.272295	2.00798	-0.919708	0.932536	0.275485	0.457934	-0.452148
MB-5467	692	-7.7731	746	-5.03624	1298	-2.05171	-0.00158067	-0.006751	0.0112328	MB1_none	MB2_none	MB3_none	-0.286209	-0.761369	1.18862	0.17119	-0.0488087	0.167763	0.0844664
MB-5468	1695	-1.0953	104	13.9662	1529	7.12893	0.00466248	0.13429	0.000646197	MB1_none	MB2_UF	MB3_none	0.972255	3.00711	0.147309	0.867913	0.236433	0.217317	-0.293673
MB-5470	1375	-0.144213	1448	-2.4911	1464	-3.25554	-0.00222373	-0.00172038	0.000104882	MB1_none	MB2_none	MB3_none	-0.446642	-0.342281	0.0199569	0.253754	0.220646	-0.202439	-0.149752
MB-5471	1709	3.76031	274	17.5294	545	17.463	0.0320422	0.0639761	-0.0022003	MB1_none	MB2_UF	MB3_none	2.77155	3.12294	-0.505169	0.625438	-0.276485	-0.284331	0.311248
MB-5472	406	5.18879	1379	-2.39952	1555	0.292658	0.000188205	-0.00174004	-0.0127803	MB1_none	MB2_none	MB3_none	0.0398216	-0.331924	-0.863883	-0.511514	-0.248068	-0.348787	0.358094
MB-5473	396	0.75321	585	-1.52694	711	-1.7475	-0.00245781	-0.00261015	-0.00190204	MB1_none	MB2_none	MB3_none	-0.266117	-0.239647	-0.125925	-0.102659	0.00343616	-0.187002	0.163149
MB-5474	926	-3.67188	352	-7.13101	354	-10.2608	-0.0289854	-0.0202586	0.00396532	MB1_none	MB2_none	MB3_none	-1.74822	-1.21614	0.537542	0.0103234	0.312656	0.208545	-0.36332
MB-5475	1152	3.3745	1610	-1.02759	1531	3.3463	0.00218569	-0.000638256	-0.00292925	MB1_none	MB2_none	MB3_none	0.456292	-0.139165	-0.478703	-0.152763	-0.1527	-0.359688	0.2474
MB-5477	614	6.37259	1229	6.12999	604	8.57857	0.0142029	0.00498779	-0.0103788	MB1_none	MB2_none	MB3_none	1.33965	0.861685	-0.992615	0.243229	-0.183634	-0.392171	0.29806
MB-5478	429	3.02446	1368	2.20229	1459	0.962367	0.000659607	0.00160986	-0.00705003	MB1_none	MB2_none	MB3_none	0.132093	0.30498	-0.498966	-0.124804	-0.148028	-0.236478	0.199324
MB-5481	1490	4.22138	1805	3.27686	1440	4.24853	0.00295037	0.00181543	-0.00283314	MB1_none	MB2_none	MB3_none	0.5842	0.437013	-0.577755	-0.164893	0.259148	-0.314166	-0.121107
MB-5482	1018	2.85552	1666	0.231077	1522	-6.21304	-0.00408215	0.000138702	-0.00280503	MB1_none	MB2_none	MB3_none	-0.847874	0.0311501	-0.412314	0.374914	0.315894	0.421671	-0.415818
MB-5483	740	9.04312	1637	2.28371	1451	1.39716	0.000962892	0.00139506	-0.0122204	MB1_none	MB2_none	MB3_none	0.191917	0.308583	-1.36879	-0.283089	-0.00821594	-0.2319	0.00851158
MB-5484	135	-16.4723	887	-5.20363	1206	-0.994163	-0.000824347	-0.00586655	0.122017	MB1_none	MB2_none	MB3_UF	-0.14012	-0.76661	3.35807	-0.0270355	-0.0713424	-0.0102994	0.154277
MB-5485	1761	-3.91453	1020	9.99878	228	15.0596	0.0660509	0.00980273	0.0022229	MB1_UF	MB2_none	MB3_none	2.77374	1.44333	0.523779	0.749783	-0.172791	-0.172806	0.274523
MB-5486	1399	2.95728	633	6.41539	764	6.83247	0.00894302	0.0101349	-0.00211385	MB1_none	MB2_none	MB3_none	1.02921	0.994562	-0.408266	0.229876	-0.155701	-0.1848	0.280829
MB-5489	121	4.4746	290	-11.685	214	-12.5112	-0.0584637	-0.0402933	-0.0369802	MB1_LF	MB2_LF	MB3_none	-2.33159	-2.0609	-0.933027	-0.266081	0.152974	-0.363571	-0.00699038
MB-5490	831	3.30713	1674	-1.94825	1616	0.56475	0.000349474	-0.00116383	-0.0039797	MB1_none	MB2_none	MB3_none	0.0764446	-0.262462	-0.49194	-0.169132	-0.192309	-0.362128	0.243402
MB-5491	1751	-2.46289	1372	6.37509	339	11.6143	0.0342606	0.00464657	0.00140656	MB1_none	MB2_none	MB3_none	1.99354	0.882484	0.329795	-0.166837	-0.18224	-0.205816	0.365718
MB-5492	409	4.21907	197	-13.0055	234	-14.3439	-0.0612986	-0.0660178	-0.0103156	MB1_LF	MB2_LF	MB3_none	-2.62934	-2.46167	-0.701574	-0.621331	-0.118804	-0.118687	0.0606007
MB-5493	1856	-0.374873	1294	6.66029	343	10.4728	0.0305329	0.00514706	0.000201979	MB1_none	MB2_none	MB3_none	1.79398	0.929495	0.0498092	0.117945	-0.239321	-0.23364	0.370559
MB-5495	684	4.00841	598	-5.96568	464	-9.58912	-0.0206662	-0.00997606	-0.00586026	MB1_none	MB2_none	MB3_none	-1.56178	-0.933072	-0.614038	0.142102	0.2256	-0.140608	-0.140736
MB-5497	1209	6.26196	369	9.55922	355	11.6404	0.0327898	0.0259058	-0.00517945	MB1_none	MB2_none	MB3_none	1.98231	1.61725	-0.88227	0.52489	-0.120905	-0.089825	0.184699
MB-5498	1605	2.82771	1603	1.58183	1491	0.865587	0.000580541	0.000986792	-0.00176181	MB1_none	MB2_none	MB3_none	0.118457	0.21435	-0.383113	-0.0533255	0.121311	-0.193411	-0.0241246
MB-5499	386	0.0202291	403	-7.24175	583	-6.15983	-0.0105657	-0.0179696	-5.2407e-05	MB1_none	MB2_none	MB3_none	-0.967282	-1.20717	-0.00339652	-0.430641	-0.0610486	-0.118853	0.150302
MB-5502	1275	-7.76441	1424	8.78346	210	14.4665	0.0688883	0.00616816	0.00608973	MB1_UF	MB2_none	MB3_none	2.70549	1.20964	1.08583	0.527402	-0.296246	-0.0971581	0.334247
MB-5505	1072	-7.28757	1803	0.530964	1367	6.23912	0.0045641	0.000294489	0.00679811	MB1_none	MB2_none	MB3_none	0.864099	0.0708216	1.04447	-0.246637	-0.25597	-0.286805	0.417411
MB-5510	679	-0.626055	1200	1.38734	941	3.21637	0.00341803	0.00115612	0.000922025	MB1_none	MB2_none	MB3_none	0.469752	0.195674	0.0960115	-0.29984	-0.0654569	0.0837393	0.219883
MB-5511	1960	4.3542	1176	5.74134	1490	4.36663	0.00293062	0.00488209	-0.00222153	MB1_none	MB2_none	MB3_none	0.597634	0.812085	-0.574379	-0.0471423	-0.0447539	0.154432	-0.107774
MB-5513	1934	-1.9148	338	11.7856	597	10.3332	0.0173086	0.0348685	0.000990071	MB1_none	MB2_none	MB3_none	1.61661	2.02395	0.253034	0.57993	-0.0741359	0.0019334	0.0783431
MB-5514	1511	1.43198	1767	-2.35659	1900	1.02774	0.000540916	-0.00133367	-0.000947704	MB1_none	MB2_none	MB3_none	0.136132	-0.315176	-0.195612	-0.657106	-0.0885051	-0.261978	0.313752
MB-5518	1739	-4.79551	716	9.02216	567	10.4926	0.0185055	0.0126008	0.00275763	MB1_none	MB2_none	MB3_none	1.65489	1.37247	0.642739	0.511551	-0.139401	0.065173	0.149743
MB-5519	1300	0.200607	1281	0.624832	1179	1.41127	0.00119701	0.000487769	-0.000154313	MB1_none	MB2_none	MB3_none	0.199545	0.0873232	-0.0279782	0.0461525	-0.0817218	-0.201397	0.125799
MB-5520	527	7.62699	1199	2.3445	1283	0.566337	0.000441416	0.00195538	-0.0144725	MB1_none	MB2_none	MB3_none	0.0791309	0.330713	-1.21697	0.244467	0.263865	-0.339196	-0.131138
MB-5521	462	4.94626	1124	-1.57377	1345	-3.35214	-0.0024923	-0.00140015	-0.0107062	MB1_none	MB2_none	MB3_none	-0.465307	-0.224036	-0.806162	-0.22088	0.155276	-0.215725	-0.0889931
MB-5525	1417	-2.86912	1453	6.50998	518	11.3666	0.0219433	0.00448037	0.00202479	MB1_none	MB2_none	MB3_none	1.81867	0.894058	0.395397	0.174148	-0.244357	0.0698348	0.222227
MB-5526	1226	2.88663	344	8.39463	1695	0.259147	0.000152889	0.024403	-0.00235451	MB1_none	MB2_none	MB3_none	0.0348529	1.43728	-0.405909	0.616246	0.0524562	0.350452	-0.325229
MB-5527	1210	-1.43992	1034	8.15449	1840	5.83945	0.00317361	0.00788635	0.00119001	MB1_none	MB2_none	MB3_none	0.776778	1.1748	0.202852	0.643924	-0.075109	0.0615254	-0.0787527
MB-5529	1467	2.45139	938	8.05734	1811	0.371078	0.000204902	0.00858992	-0.00167103	MB1_none	MB2_none	MB3_none	0.0494663	1.17733	-0.336223	0.655307	-0.0728099	0.274871	-0.306184
MB-5530	1519	-2.20174	657	-8.1341	949	-9.95765	-0.0104928	-0.0123807	0.00144947	MB1_none	MB2_none	MB3_none	-1.45252	-1.25378	0.300546	0.10936	0.298682	-0.0341623	-0.274186
MB-5531	596	6.00074	1495	-0.904595	1261	-7.98787	-0.00633455	-0.000605081	-0.0100684	MB1_none	MB2_none	MB3_none	-1.1188	-0.12375	-0.939047	0.155119	0.289753	0.3373	-0.423875
MB-5532	1053	-10.0177	1808	2.79195	419	9.34373	0.0223001	0.00154422	0.00951349	MB1_none	MB2_none	MB3_none	1.54752	0.372261	1.43945	0.302818	-0.0441546	0.0526453	0.149961
MB-5533	458	-1.13525	429	-7.63023	454	-7.40428	-0.016309	-0.0177861	0.00247871	MB1_none	MB2_none	MB3_none	-1.21023	-1.25881	0.18529	-0.221892	0.21314	0.110657	-0.274603
MB-5534	180	9.98258	788	-6.12106	873	-9.12686	-0.0104546	-0.00776784	-0.0554588	MB1_none	MB2_none	MB3_LF	-1.34775	-0.917769	-1.92233	-0.0681978	0.288058	-0.272371	-0.198595
MB-5535	993	-4.94447	977	-4.51896	835	-7.09385	-0.00849563	-0.00462534	0.00497932	MB1_none	MB2_none	MB3_none	-1.05447	-0.656397	0.716513	-0.0935708	-0.0103793	0.225785	-0.207729
MB-5540	1041	5.51852	1067	7.86879	357	11.0198	0.0308677	0.00737469	-0.00530117	MB1_none	MB2_none	MB3_none	1.87483	1.12853	-0.794267	0.423145	0.0449108	-0.341293	0.0528596
MB-5541	120	11.4733	615	-11.2953	533	-16.2011	-0.030396	-0.0183664	-0.0956112	MB1_none	MB2_none	MB3_LF	-2.5804	-1.75895	-2.39653	-0.534257	0.357814	-0.0305207	-0.349675
MB-5543	779	5.05755	923	-4.06446	634	-8.23689	-0.0129919	-0.00440353	-0.00649236	MB1_none	MB2_none	MB3_none	-1.27663	-0.595295	-0.759618	-0.331705	0.241693	-0.122161	-0.163906
MB-5546	330	8.60931	1742	-5.7426	1346	-6.19782	-0.00460462	-0.00329655	-0.0260888	MB1_none	MB2_none	MB3_none	-0.860224	-0.769498	-1.4846	-0.647435	0.00986308	-0.155281	0.0859054
MB-5547	1418	-10.0546	487	16.0526	1418	12.3879	0.00873617	0.0329622	0.00709067	MB1_none	MB2_none	MB3_none	1.70703	2.59404	1.3855	1.22555	-0.0223155	0.286379	-0.172008
MB-5548	1723	5.14625	566	6.7735	1765	-0.710312	-0.000402443	0.0119673	-0.00298679	MB1_none	MB2_none	MB3_none	-0.0950135	1.06861	-0.690602	0.548962	0.339128	0.0260274	-0.361688
MB-5549	943	9.43396	593	14.9031	852	12.9489	0.0151982	0.0251318	-0.0100042	MB1_none	MB2_none	MB3_none	1.91904	2.33401	-1.37741	0.748351	-0.134386	0.0366753	0.00434835
MB-5550	1097	-0.918874	1152	-2.35653	1420	2.8876	0.00203352	-0.0020456	0.000837625	MB1_none	MB2_none	MB3_none	0.397828	-0.334295	0.131261	-0.233621	-0.326261	-0.220445	0.380801
MB-5551	1877	3.08791	699	11.662	1933	1.90449	0.000985249	0.0166838	-0.00164513	MB1_none	MB2_none	MB3_none	0.251689	1.78055	-0.409677	0.980765	0.297735	0.377036	-0.446537
MB-5552	1549	-0.131371	783	4.44223	973	4.93909	0.00507615	0.00567334	8.48103e-05	MB1_none	MB2_none	MB3_none	0.717851	0.666687	0.0178849	0.34422	0.111182	-0.201946	-0.17649
MB-5553	1602	3.69155	1267	-3.63077	1014	-2.91745	-0.00287717	-0.00286565	-0.00230434	MB1_none	MB2_none	MB3_none	-0.421495	-0.508198	-0.500278	0.140935	0.120743	-0.183659	0.0530597
MB-5554	222	8.76466	1339	-2.72697	1077	-3.15405	-0.00292855	-0.00203657	-0.0394805	MB1_none	MB2_none	MB3_none	-0.451744	-0.378762	-1.62228	-0.161704	-0.0696911	-0.223977	0.170584
MB-5556	1743	4.5342	377	12.739	71	16.5588	0.233223	0.0337904	-0.00260137	MB1_UF	MB2_none	MB3_none	3.8846	2.14741	-0.607527	0.156918	-0.217219	-0.262048	0.265907
MB-5558	793	5.14327	1604	-5.30642	1266	-10.4309	-0.00823923	-0.00330824	-0.00648584	MB1_none	MB2_none	MB3_none	-1.46017	-0.719003	-0.770433	0.42656	0.258741	-0.104148	-0.290984
MB-5559	795	0.474441	1709	-2.08787	1461	-8.83602	-0.00604793	-0.00122169	-0.000596781	MB1_none	MB2_none	MB3_none	-1.21259	-0.280489	-0.0710417	0.126844	0.110429	0.358455	-0.462125
MB-5560	1565	5.98554	72	14.7368	1890	3.48126	0.00184193	0.204678	-0.00382463	MB1_none	MB2_UF	MB3_none	0.46144	3.44587	-0.813735	1.23633	0.176603	0.331367	-0.362623
MB-5562	936	3.5654	1100	6.02268	779	7.67743	0.00985549	0.00547516	-0.00380919	MB1_none	MB2_none	MB3_none	1.15311	0.860006	-0.521134	0.225922	-0.335498	-0.235313	0.353861
MB-5563	697	0.667803	1141	-3.15255	1431	-2.10555	-0.00147138	-0.00276297	-0.000958111	MB1_none	MB2_none	MB3_none	-0.289776	-0.447827	-0.102005	-0.612341	-0.183241	-0.0932818	0.225382
MB-5565	309	11.5456	406	11.2186	1829	-0.22082	-0.000120732	0.0276319	-0.0373646	MB1_none	MB2_none	MB3_none	-0.0293974	1.86778	-2.01377	0.934837	0.332016	0.240621	-0.472891
MB-5566	1213	-5.35075	1329	5.05556	1822	-2.35526	-0.00129268	0.00380403	0.00441117	MB1_none	MB2_none	MB3_none	-0.313712	0.702924	0.753537	0.863724	0.177061	0.420216	-0.440836
MB-5567	274	1.29751	550	-3.31792	599	-0.838337	-0.00139956	-0.00603259	-0.00473543	MB1_none	MB2_none	MB3_none	-0.131087	-0.525827	-0.231156	-0.119976	-0.218233	-0.184832	0.319159
MB-5571	425	5.66772	1235	-0.274516	979	0.86779	0.000886405	-0.00022228	-0.0133358	MB1_none	MB2_none	MB3_none	0.126013	-0.0385619	-0.93649	-0.238056	-0.153005	-0.0142668	0.199973
MB-5572	754	4.55775	1147	3.32857	1644	-5.14355	-0.00312868	0.00290197	-0.00604476	MB1_none	MB2_none	MB3_none	-0.694616	0.472478	-0.687921	0.289321	0.292682	0.34873	-0.448938
MB-5575	1576	-1.3775	1526	6.08596	772	7.88953	0.0102196	0.00398818	0.000874046	MB1_none	MB2_none	MB3_none	1.18658	0.830235	0.187093	0.351799	0.0517649	-0.166178	-0.156121
MB-5576	1089	4.40523	1187	5.04574	1243	4.42678	0.00356137	0.00425083	-0.00404521	MB1_none	MB2_none	MB3_none	0.621278	0.712757	-0.629947	0.547622	0.236321	-0.277971	-0.229318
MB-5577	755	2.93713	1150	-2.49631	1426	-5.59539	-0.00392383	-0.0021707	-0.00389024	MB1_none	MB2_none	MB3_none	-0.770436	-0.354211	-0.443225	0.0415689	-0.0174306	-0.11005	-0.0442338
MB-5579	441	2.61379	782	-5.62895	366	-8.01184	-0.0218903	-0.00719814	-0.00592696	MB1_none	MB2_none	MB3_none	-1.35733	-0.844952	-0.429261	-0.139732	0.258793	-0.0431192	-0.258127
MB-5580	328	1.00081	490	-6.7975	693	-6.86733	-0.00990957	-0.0138724	-0.00305125	MB1_none	MB2_none	MB3_none	-1.04989	-1.09736	-0.172761	-0.150926	-0.0397584	0.0653209	0.170717
MB-5582	93	0.546893	89	-12.3667	186	-13.4413	-0.0722652	-0.138951	-0.00588057	MB1_LF	MB2_LF	MB3_none	-2.57213	-2.7551	-0.120658	-0.674294	0.250322	-0.213902	-0.0953097
MB-5583	482	1.60506	672	-4.94305	405	-5.28911	-0.0130595	-0.00735573	-0.00333001	MB1_none	MB2_none	MB3_none	-0.880948	-0.759271	-0.259806	-0.400397	0.221374	-0.228888	-0.115293
MB-5584	1280	3.70478	607	7.8171	1051	6.80184	0.00647178	0.0128783	-0.00289436	MB1_none	MB2_none	MB3_none	0.977628	1.2198	-0.517817	0.474868	0.0885937	0.00412478	-0.179555
MB-5585	1205	1.6353	1555	-0.401049	1537	0.166483	0.000108317	-0.000257909	-0.00135709	MB1_none	MB2_none	MB3_none	0.0226891	-0.0545702	-0.230511	-0.313871	-0.191511	-0.119304	0.196509
MB-5588	1441	-3.61811	270	-10.4597	562	-13.0452	-0.0232122	-0.0387398	0.00251083	MB1_none	MB2_none	MB3_none	-2.06037	-1.86834	0.497465	-0.169946	0.325319	0.0915767	-0.349316
MB-5589	191	-0.0892723	340	-7.48324	662	-6.70624	-0.0101303	-0.0220095	0.000467394	MB1_none	MB2_none	MB3_none	-1.03248	-1.28381	0.0169969	-0.504248	0.0867093	-0.219552	0.135954
MB-5590	865	2.69671	1344	5.2206	1470	5.40689	0.00367815	0.00388437	-0.00311758	MB1_none	MB2_none	MB3_none	0.741378	0.72474	-0.39876	0.300277	-0.132719	-0.211166	0.207533
MB-5591	118	1.4463	240	-4.64525	299	-6.06917	-0.0202982	-0.0193552	-0.0122568	MB1_none	MB2_none	MB3_none	-1.06468	-0.847575	-0.303165	-0.0107426	0.199732	0.0381478	-0.135417
MB-5592	661	-0.298475	1065	1.13338	898	2.11857	0.00235921	0.00106421	0.00045155	MB1_none	MB2_none	MB3_none	0.311547	0.162591	0.0459633	0.192385	-0.164771	-0.233201	0.297016
MB-5593	392	-16.8968	1931	1.39713	1805	3.69864	0.00204911	0.000723527	0.0431041	MB1_none	MB2_none	MB3_UF	0.493262	0.184664	2.82969	0.160081	-0.156188	0.115712	-0.0300225
MB-5596	446	1.09125	394	-9.29936	789	-9.58987	-0.0121545	-0.0236024	-0.00244675	MB1_none	MB2_none	MB3_none	-1.4376	-1.55603	-0.178884	-0.643509	-0.178034	0.0777026	0.0906737
MB-5597	422	3.14378	459	-4.97407	344	-5.37868	-0.0156357	-0.0108368	-0.0074497	MB1_none	MB2_none	MB3_none	-0.920906	-0.811557	-0.520062	-0.225406	0.060683	-0.0859456	0.147981
MB-5599	871	-1.12857	686	-3.7396	415	-3.2533	-0.00783928	-0.00545131	0.00129572	MB1_none	MB2_none	MB3_none	-0.539673	-0.572603	0.166711	-0.073563	0.183552	-0.0554501	-0.187011
MB-5601	329	7.80918	1614	0.77782	1390	-1.32047	-0.000949981	0.00048192	-0.0237361	MB1_none	MB2_none	MB3_none	-0.18246	0.105303	-1.34733	-0.229138	-0.00138596	-0.225244	0.148088
MB-5602	1307	6.39004	485	9.66178	1755	1.36988	0.000780561	0.0199212	-0.00488909	MB1_none	MB2_none	MB3_none	0.183379	1.56235	-0.890537	0.629002	0.0226017	0.240289	-0.23968
MB-5603	85	4.4468	184	-6.33438	241	-9.01135	-0.0373915	-0.034426	-0.0523154	MB1_none	MB2_none	MB3_LF	-1.64297	-1.21466	-1.00093	-0.168048	0.241888	-0.0814434	-0.177931
MB-5604	1419	5.02258	553	9.98367	23	15.1001	0.656524	0.0180537	-0.00353952	MB1_UF	MB2_none	MB3_none	4.81585	1.58086	-0.692033	0.52508	-0.186975	-0.173564	0.154546
MB-5605	909	3.12272	851	7.98496	872	7.50976	0.00861211	0.00938303	-0.00343534	MB1_none	MB2_none	MB3_none	1.10914	1.18359	-0.458392	0.175225	-0.258756	-0.0805718	0.330248
MB-5613	792	7.59047	506	7.50284	1659	1.90736	0.0011497	0.0148277	-0.00958393	MB1_none	MB2_none	MB3_none	0.257265	1.20498	-1.13722	0.38546	0.322823	-0.127461	-0.27037
MB-5614	608	1.40495	296	-10.7704	142	-13.9281	-0.0980853	-0.0363865	-0.00231078	MB1_LF	MB2_none	MB3_none	-2.81045	-1.89274	-0.219175	-0.263166	0.387264	0.0504181	-0.333195
MB-5616	1285	7.02293	172	12.7054	1879	0.741166	0.000394447	0.0738684	-0.00546531	MB1_none	MB2_UF	MB3_none	0.0983174	2.46826	-0.981059	1.12864	0.25132	0.418891	-0.498293
MB-5617	1510	2.44618	1577	0.392796	1599	1.53574	0.000960437	0.000249078	-0.00161999	MB1_none	MB2_none	MB3_none	0.208175	0.0533453	-0.334184	-0.268857	-0.113902	-0.190588	0.180781
MB-5620	543	5.44733	1205	-3.30864	1368	-3.10137	-0.00226708	-0.00274576	-0.0100319	MB1_none	MB2_none	MB3_none	-0.429487	-0.466385	-0.865052	-0.172269	-0.0307619	-0.210144	0.238996
MB-5622	1374	0.436752	936	3.55404	136	5.93321	0.0436265	0.00379705	-0.000317869	MB1_UF	MB2_none	MB3_none	1.20774	0.519474	-0.060446	0.401592	0.13251	-0.134192	-0.00545184
MB-5623	371	-0.851	291	1.06109	425	1.64342	0.00386687	0.00364634	0.0022938	MB1_none	MB2_none	MB3_none	0.271546	0.187031	0.143842	0.126021	-0.07219	-0.0973203	0.149149
MB-5624	1116	-7.92532	1532	7.68806	1650	2.51981	0.00152716	0.00501832	0.00710154	MB1_none	MB2_none	MB3_none	0.340122	1.04823	1.12936	0.413864	-0.073501	0.497006	-0.356009
MB-5625	1906	0.0431686	1764	9.22408	1951	-1.31861	-0.000675863	0.00522907	-2.26488e-05	MB1_none	MB2_none	MB3_none	-0.174049	1.23393	-0.0057156	0.622431	0.114502	0.418398	-0.450272
MB-5626	611	-3.91543	826	-2.34113	374	0.564622	0.00150968	-0.00283429	0.00640823	MB1_none	MB2_none	MB3_none	0.0953068	-0.348559	0.610346	-0.154613	-0.05283	-0.194291	0.139979
MB-5628	1338	1.19055	1184	8.50954	994	10.1503	0.0102116	0.00718711	-0.000889801	MB1_none	MB2_none	MB3_none	1.47069	1.20248	-0.165379	0.215952	-0.269524	-0.181496	0.322511
MB-5629	225	-0.962042	264	-2.31778	297	-3.15315	-0.0106167	-0.00877945	0.00427574	MB1_none	MB2_none	MB3_none	-0.553794	-0.415674	0.177626	0.00610018	0.097702	-0.00721567	-0.0428861
MB-5632	1296	-3.03196	502	7.60442	130	11.2053	0.0861944	0.0151483	0.00233948	MB1_UF	MB2_none	MB3_none	2.30204	1.22285	0.423043	0.477274	0.15869	-0.071971	-0.0878638
MB-5633	961	-5.73047	1435	-3.06834	1287	-8.59786	-0.00668055	-0.00213822	0.00596302	MB1_none	MB2_none	MB3_none	-1.20081	-0.422118	0.834375	0.295392	0.406193	0.0919899	-0.406196
MB-5634	1483	-3.27885	1245	8.22978	1740	1.14007	0.000655213	0.00661027	0.00221096	MB1_none	MB2_none	MB3_none	0.152791	1.15475	0.449046	0.53398	0.0338101	0.405264	-0.306114
MB-5635	990	-7.31633	957	-6.1543	1400	-3.88931	-0.00277808	-0.00643082	0.00739023	MB1_none	MB2_none	MB3_none	-0.536884	-0.896631	1.06069	-0.0906391	0.279334	-0.0422873	-0.126913
MB-5636	673	-11.2775	1593	8.10183	226	14.2918	0.0632378	0.0050859	0.0167571	MB1_UF	MB2_none	MB3_none	2.63659	1.0988	1.73188	0.697272	-0.274716	-0.06347	0.189742
MB-5638	705	-10.3567	1543	5.29214	337	11.8346	0.0351174	0.00342977	0.0146904	MB1_none	MB2_none	MB3_none	2.0334	0.720854	1.5792	0.286837	-0.134619	-0.0285349	0.238501
MB-5640	965	-2.37171	534	-7.41036	1074	-4.59691	-0.00428018	-0.0138771	0.00245774	MB1_none	MB2_none	MB3_none	-0.658664	-1.17992	0.345121	-0.457581	-0.143384	-0.0915428	0.313343
MB-5641	1464	-5.80167	1131	6.06502	194	11.3679	0.0585974	0.00536253	0.00396289	MB1_UF	MB2_none	MB3_none	2.15797	0.862629	0.795957	0.3872	0.032419	-0.108219	0.1495
MB-5642	1759	-2.28	1628	-2.31402	1619	1.23775	0.000764516	-0.00142139	0.00129619	MB1_none	MB2_none	MB3_none	0.1675	-0.312912	0.305119	-0.144401	-0.143151	-0.0339942	0.35118
MB-5645	689	-2.36375	1204	0.283442	797	5.09972	0.00639865	0.000235417	0.0034307	MB1_none	MB2_none	MB3_none	0.763334	0.0399585	0.361693	-0.260822	-0.29289	-0.113679	0.3912
MB-5646	1665	-2.39622	1457	3.21633	219	9.2951	0.0424434	0.0022075	0.00143917	MB1_UF	MB2_none	MB3_none	1.72481	0.441553	0.323046	-0.0733537	-0.104508	0.00578441	0.169416
MB-5647	1415	-1.67313	964	2.65101	208	5.15542	0.0247857	0.00275001	0.00118243	MB1_none	MB2_none	MB3_none	0.96588	0.385821	0.230621	-0.0361938	-0.00145421	-0.208651	0.0241031
MB-5648	906	-4.42292	1693	-0.501576	1226	5.33187	0.004349	-0.000296265	0.00488181	MB1_none	MB2_none	MB3_none	0.749753	-0.0674682	0.649566	-0.312869	-0.341168	-0.052295	0.347531
MB-5651	1317	-4.8572	1696	-3.01692	1195	-10.0774	-0.00843297	-0.00177884	0.00368808	MB1_none	MB2_none	MB3_none	-1.42218	-0.405716	0.676198	0.343368	0.390827	0.230952	-0.43327
MB-5652	580	2.83986	456	-12.1791	707	-13.2025	-0.0186739	-0.0267085	-0.00489631	MB1_none	MB2_none	MB3_none	-2.01226	-1.98923	-0.446306	-0.616671	0.017963	0.150866	-0.182667
MB-5653	1217	-4.64226	1364	-2.32687	1293	-1.33177	-0.00102999	-0.00170592	0.00381451	MB1_none	MB2_none	MB3_none	-0.185879	-0.322362	0.653458	-0.102053	0.0041166	-0.0896393	-0.0454475
MB-5654	370	0.229627	661	1.77216	830	1.46089	0.00176011	0.00268103	-0.000620614	MB1_none	MB2_none	MB3_none	0.217348	0.272902	-0.038831	0.0148424	-0.163466	-0.172656	0.250529
MB-5655	1931	-3.36866	170	20.4521	1787	10.5048	0.00587844	0.120307	0.00174452	MB1_none	MB2_UF	MB3_none	1.40283	3.98227	0.445249	1.03025	0.0665814	0.434252	-0.410812
MB-5656	317	5.8237	531	-7.38095	978	-8.52797	-0.00871981	-0.0139001	-0.0183713	MB1_none	MB2_none	MB3_none	-1.23854	-1.17629	-1.01125	-0.717671	-0.0411743	0.0053747	-0.0250226
MB-6001	1158	-2.74975	767	-2.53834	895	-3.41753	-0.00381847	-0.00330944	0.00237456	MB1_none	MB2_none	MB3_none	-0.502812	-0.382137	0.389789	-0.241119	-0.0619688	-0.113449	0.0586474
MB-6006	46	7.14684	670	-4.8333	378	-7.93389	-0.0209891	-0.00721388	-0.155366	MB1_none	MB2_none	MB3_LF	-1.33682	-0.742753	-1.86668	-0.098421	0.262658	-0.239532	-0.0876865
MB-6007	433	-11.5326	1676	-0.375265	1379	3.3139	0.00240312	-0.000223905	0.0266342	MB1_none	MB2_none	MB3_none	0.458411	-0.0505464	1.89971	0.15715	-0.274157	-0.165019	0.278924
MB-6008	783	-11.438	1789	5.97561	206	13.6474	0.0662496	0.0033402	0.0146079	MB1_UF	MB2_none	MB3_none	2.56151	0.797875	1.71661	0.544355	-0.183327	-0.116488	0.293801
MB-6010	844	7.06553	306	9.88905	1112	6.56952	0.00590784	0.0323172	-0.00837149	MB1_none	MB2_none	MB3_none	0.93664	1.72777	-1.04859	0.583339	0.202294	-0.258322	-0.19662
MB-6011	1470	-5.97493	1426	9.19135	63	17.9987	0.285694	0.00644555	0.00406458	MB1_UF	MB2_none	MB3_none	4.34422	1.26557	0.819267	0.351088	-0.266253	0.025683	0.402464
MB-6012	59	-30.2637	1651	-4.91759	1848	4.01975	0.00217519	-0.00297855	0.512944	MB1_none	MB2_none	MB3_UF	0.53441	-0.66372	7.42205	-0.227944	-0.331841	0.0189271	0.280204
MB-6014	12	6.25531	28	-17.0687	6	-23.5308	-3.9218	-0.609596	-0.521276	MB1_LF	MB2_LF	MB3_LF	-13.1328	-5.12234	-2.51732	-0.721207	0.401462	0.0301859	-0.406033
MB-6016	579	-7.67004	1114	-5.33454	1679	-2.596	-0.00154616	-0.00478864	0.013247	MB1_none	MB2_none	MB3_none	-0.349585	-0.760371	1.20573	-0.470885	-0.0513866	0.0822265	0.172993
MB-6017	348	3.6128	1277	-2.72501	1625	-0.197443	-0.000121503	-0.00213391	-0.0103816	MB1_none	MB2_none	MB3_none	-0.0267058	-0.380999	-0.61734	-0.587625	-0.120556	0.0701799	0.341814
MB-6018	62	4.67073	412	-5.73062	249	-7.26146	-0.0291625	-0.0139093	-0.0753344	MB1_none	MB2_none	MB3_LF	-1.31609	-0.951769	-1.13171	0.074702	0.111975	-0.205756	-0.00216309
MB-6019	119	-23.8442	1119	-8.57652	1792	-1.50175	-0.00083803	-0.00766445	0.200371	MB1_none	MB2_none	MB3_UF	-0.200471	-1.22169	4.98924	-0.0936793	-0.0636399	0.117634	-0.0570694
MB-6020	1118	1.55774	1869	-0.453493	1889	-0.57152	-0.000302551	-0.000242639	-0.00139332	MB1_none	MB2_none	MB3_none	-0.0757601	-0.0601995	-0.221922	0.464955	0.148967	0.0129917	-0.214124
MB-6021	334	-3.7257	77	-15.5293	289	-15.5661	-0.0538619	-0.20168	0.0111548	MB1_LF	MB2_LF	MB3_none	-2.74707	-3.57505	0.641131	-0.769304	0.174173	-0.211243	-0.0821807
MB-6022	715	-9.81411	1631	6.16598	307	11.9745	0.0390049	0.00378049	0.013726	MB1_none	MB2_none	MB3_none	2.09094	0.833584	1.49326	0.0431145	-0.24967	0.06168	0.224233
MB-6023	1425	2.1425	1716	-0.728323	1402	0.32956	0.000235064	-0.000424431	-0.00150351	MB1_none	MB2_none	MB3_none	0.0454838	-0.097791	-0.295032	0.0111197	-0.240549	-0.13701	0.259472
MB-6024	369	-4.50773	309	-8.83459	272	-9.45614	-0.0347652	-0.0285909	0.0122161	MB1_none	MB2_none	MB3_none	-1.68685	-1.54092	0.762626	-0.0860869	0.211098	0.00431936	-0.14849
MB-6026	1061	-11.2357	1633	7.95883	82	15.8624	0.193444	0.00487375	0.0105898	MB1_UF	MB2_none	MB3_none	3.5996	1.07578	1.61272	0.705829	-0.178144	-0.0826819	0.105406
MB-6029	470	-8.24317	843	-4.09564	1160	-0.156129	-0.000134594	-0.00485841	0.0175387	MB1_none	MB2_none	MB3_none	-0.0221266	-0.607936	1.33976	-0.317731	-0.0665172	-0.0494018	0.10048
MB-6030	542	-1.27878	525	-4.53039	574	-2.95125	-0.00514155	-0.00862931	0.00235937	MB1_none	MB2_none	MB3_none	-0.464571	-0.723312	0.203134	-0.0299406	0.00684171	-0.0249192	0.230524
MB-6036	1596	0.620099	1508	6.02784	1809	-3.595	-0.00198728	0.00399724	-0.000388533	MB1_none	MB2_none	MB3_none	-0.479299	0.823639	-0.0840783	0.677483	0.343682	0.360216	-0.483486
MB-6039	1642	-0.730961	524	9.39573	531	10.1962	0.0192019	0.0179308	0.000445165	MB1_none	MB2_none	MB3_none	1.62495	1.50056	0.0987295	0.239353	0.0114708	-0.0441181	-0.035495
MB-6042	156	0.918591	208	-6.86959	286	-9.32928	-0.0326199	-0.0330269	-0.0058884	MB1_none	MB2_none	MB3_none	-1.64945	-1.28703	-0.181904	-0.424503	0.23643	0.0452612	-0.106268
MB-6044	845	-12.185	1851	4.73856	1007	8.59912	0.00853934	0.00256	0.0144201	MB1_none	MB2_none	MB3_none	1.24359	0.629836	1.80804	-0.293243	-0.28258	0.199522	0.252721
MB-6047	1494	1.06099	497	10.7056	508	12.1082	0.023835	0.0215404	-0.000710167	MB1_none	MB2_none	MB3_none	1.94337	1.72432	-0.145158	0.711758	-0.111999	0.233944	0.0523953
MB-6048	1381	1.41164	1015	2.70396	1353	3.32216	0.0024554	0.002664	-0.00102219	MB1_none	MB2_none	MB3_none	0.460766	0.390597	-0.195232	0.101069	0.0312963	0.155801	-0.00234914
MB-6049	950	4.03544	1066	5.14526	1251	4.69751	0.003755	0.0048267	-0.00424783	MB1_none	MB2_none	MB3_none	0.65868	0.738025	-0.58856	0.621465	0.123648	-0.107602	-0.0565207
MB-6050	513	-1.68363	537	-4.57581	798	-4.94794	-0.00620043	-0.00852106	0.00328193	MB1_none	MB2_none	MB3_none	-0.740476	-0.727937	0.2698	-0.152285	0.0316226	0.0136289	0.0465527
MB-6051	509	-3.53084	59	-14.7831	123	-15.0595	-0.122435	-0.250562	0.00693682	MB1_LF	MB2_LF	MB3_none	-3.12946	-3.62551	0.566526	-0.580843	0.283666	-0.138489	-0.130756
MB-6052	29	6.60226	109	-10.3574	87	-17.454	-0.200621	-0.0950217	-0.227664	MB1_LF	MB2_LF	MB3_LF	-3.90827	-2.20776	-1.9607	-0.169247	0.34819	0.179636	-0.466958
MB-6053	1606	0.877544	1210	4.53683	524	7.20348	0.0137471	0.00374944	-0.000546416	MB1_none	MB2_none	MB3_none	1.15044	0.639136	-0.118884	0.265659	-0.300329	-0.0974566	0.298023
MB-6055	820	8.58753	174	13.8207	1780	2.23909	0.00125791	0.0794292	-0.0104726	MB1_none	MB2_UF	MB3_none	0.299169	2.67892	-1.27994	0.892856	0.253904	0.356821	-0.443136
MB-6058	905	7.54212	277	9.57751	1808	-0.29232	-0.000161681	0.0345758	-0.00833384	MB1_none	MB2_none	MB3_none	-0.0389761	1.70297	-1.10784	0.826404	0.173403	0.473442	-0.437605
MB-6059	714	6.85145	1602	-1.11405	1063	-3.55314	-0.00334256	-0.000695413	-0.00959587	MB1_none	MB2_none	MB3_none	-0.50986	-0.150976	-1.0427	-0.0417779	0.157607	-0.0454185	-0.273271
MB-6060	1034	5.93888	320	11.8766	1360	6.6106	0.00486073	0.0371144	-0.0057436	MB1_none	MB2_none	MB3_none	0.916199	2.05893	-0.855599	0.686436	0.2706	-0.0977085	-0.249525
MB-6062	1692	1.33046	180	17.4512	1849	8.17018	0.0044187	0.0969513	-0.000786323	MB1_none	MB2_UF	MB3_none	1.08611	3.36056	-0.178977	0.749859	0.137612	0.313258	-0.275829
MB-6063	133	-24.9917	1883	-4.23175	1736	-1.24072	-0.000714699	-0.00224734	0.187908	MB1_none	MB2_none	MB3_UF	-0.166331	-0.561194	5.11042	0.0157615	-0.0854721	0.146343	-0.123529
MB-6065	110	-19.0143	754	-7.29526	1297	-0.651346	-0.000502194	-0.00967542	0.172857	MB1_none	MB2_none	MB3_UF	-0.090871	-1.10111	4.04518	-0.434567	-0.249432	-0.00241315	0.299954
MB-6068	757	1.67927	1223	-1.14759	1264	-9.75336	-0.00771627	-0.000938339	-0.00221833	MB1_none	MB2_none	MB3_none	-1.36563	-0.161426	-0.253308	0.364957	0.313525	0.513199	-0.502887
MB-6069	385	4.24262	829	-3.18756	952	-1.60059	-0.00168129	-0.00384506	-0.0110198	MB1_none	MB2_none	MB3_none	-0.233371	-0.474324	-0.712657	-0.137597	0.0678302	-0.0715958	-0.0355146
MB-6071	264	3.04133	697	-2.48849	538	-3.30602	-0.00614501	-0.00357028	-0.0115202	MB1_none	MB2_none	MB3_none	-0.525778	-0.380108	-0.545437	-0.0468685	0.234683	-0.0672509	-0.022204
MB-6075	615	-11.9854	1852	3.3143	375	12.0497	0.0321326	0.00178958	0.0194885	MB1_none	MB2_none	MB3_none	2.03305	0.440495	1.86642	0.294292	-0.120144	-0.114835	0.334853
MB-6077	158	-15.2716	1575	-1.82504	891	2.4952	0.00280045	-0.00115875	0.0966558	MB1_none	MB2_none	MB3_UF	0.367355	-0.247899	3.01656	0.352978	-0.00281877	-0.12351	0.114162
MB-6079	1421	2.68318	1411	2.1529	511	4.83593	0.00946366	0.0015258	-0.00188824	MB1_none	MB2_none	MB3_none	0.77544	0.296868	-0.36963	0.00712107	-0.0752414	-0.0286043	0.179371
MB-6080	1140	-1.40876	1324	3.23981	1673	2.33867	0.00139789	0.00244698	0.00123576	MB1_none	MB2_none	MB3_none	0.315084	0.450698	0.200143	0.235699	0.0480493	0.112321	0.0690695
MB-6082	503	-4.28599	350	-7.93671	1036	-6.27404	-0.00605603	-0.0226763	0.00852086	MB1_none	MB2_none	MB3_none	-0.903635	-1.35487	0.689001	0.0910437	0.0903507	-0.0726113	-0.208334
MB-6083	1587	-6.5476	1110	-4.66125	1169	-0.516801	-0.000442088	-0.00419933	0.00412577	MB1_none	MB2_none	MB3_none	-0.0731609	-0.664743	0.888461	-0.48553	-0.251999	-0.00959308	0.304578
MB-6085	1079	3.10541	1193	3.0455	1389	-1.67803	-0.00120809	0.00255281	-0.00287804	MB1_none	MB2_none	MB3_none	-0.23189	0.429899	-0.44466	0.0236626	0.170677	-0.0108332	-0.215548
MB-6092	1626	-1.02289	714	-3.80062	371	-5.36149	-0.0144514	-0.005323	0.000629085	MB1_none	MB2_none	MB3_none	-0.906238	-0.578403	0.138343	-0.0418245	0.126806	0.156707	-0.0217426
MB-6097	61	-31.6143	1958	-1.73384	1585	9.60719	0.00606132	-0.000885514	0.518267	MB1_none	MB2_none	MB3_UF	1.30385	-0.228748	7.69041	0.103804	-0.357134	-0.024733	0.364843
MB-6098	1855	1.82784	63	18.798	1820	7.48893	0.0041148	0.298382	-0.000985359	MB1_none	MB2_UF	MB3_none	0.997647	4.53715	-0.242882	0.94801	0.139363	0.495361	-0.43229
MB-6100	1663	0.436707	842	7.08366	924	6.74708	0.00730204	0.0084129	-0.000262602	MB1_none	MB2_none	MB3_none	0.988046	1.05165	-0.0588841	0.222335	-0.125452	0.196444	0.00858981
MB-6101	1214	-1.99131	527	5.04647	496	4.60294	0.00928013	0.00957584	0.00164029	MB1_none	MB2_none	MB3_none	0.741624	0.805219	0.2804	0.185844	-0.131803	0.0784806	-0.0173316
MB-6103	148	5.35082	447	-4.68985	406	-6.57279	-0.0161891	-0.0104918	-0.0361542	MB1_none	MB2_none	MB3_none	-1.09431	-0.768505	-1.07076	-0.24873	0.00609072	-0.00452261	0.0935537
MB-6105	364	2.26529	438	-1.22641	530	-2.21136	-0.00417238	-0.00280002	-0.00622332	MB1_none	MB2_none	MB3_none	-0.352527	-0.201638	-0.384132	0.0480962	0.000181563	-0.186469	0.148199
MB-6107	315	-2.94634	347	-6.06322	392	-7.7194	-0.0196923	-0.0174733	0.00935347	MB1_none	MB2_none	MB3_none	-1.29276	-1.03657	0.512178	0.167443	0.0639203	-0.0880271	-0.259677
MB-6108	90	7.17903	756	-4.07041	827	-8.18677	-0.00989936	-0.00538413	-0.079767	MB1_none	MB2_none	MB3_LF	-1.21867	-0.614119	-1.59541	-0.252408	0.197277	0.0139002	-0.249017
MB-6113	455	7.56957	1528	-0.279565	1453	-4.22877	-0.00291037	-0.000182961	-0.0166364	MB1_none	MB2_none	MB3_none	-0.580765	-0.0381309	-1.2368	-0.0493033	0.157489	0.0155656	-0.181039
MB-6114	478	-7.53675	1375	0.442802	1344	0.32535	0.000242076	0.000322038	0.0157672	MB1_none	MB2_none	MB3_none	0.0451661	0.0612773	1.22159	0.344512	-0.0509357	0.120114	-0.222615
MB-6116	363	6.65611	689	4.20207	1173	1.12828	0.000961871	0.0060988	-0.0183364	MB1_none	MB2_none	MB3_none	0.159647	0.642986	-1.12923	0.288502	0.0249443	-0.133508	0.0569237
MB-6118	324	-1.74279	117	-8.45926	93	-11.1563	-0.119961	-0.0723014	0.00537897	MB1_LF	MB2_LF	MB3_none	-2.46135	-1.77635	0.301481	-0.326565	0.327649	-0.204151	-0.274464
MB-6122	1731	2.13806	1077	0.420732	1164	-3.95508	-0.00339784	0.000390652	-0.00123516	MB1_none	MB2_none	MB3_none	-0.56024	0.0602601	-0.28674	0.192517	0.170158	0.00730229	-0.297413
MB-6124	1774	1.20334	1729	5.27831	1049	8.08498	0.00770732	0.00305281	-0.000678319	MB1_none	MB2_none	MB3_none	1.16237	0.707995	-0.160853	-0.217778	-0.133053	-0.226129	0.119716
MB-6125	126	6.9948	358	-10.4266	209	-13.6308	-0.0652192	-0.0291245	-0.0555143	MB1_LF	MB2_none	MB3_LF	-2.55147	-1.77307	-1.44632	-0.232443	0.349838	-0.13454	-0.38158
MB-6131	1341	-8.20363	1236	7.77694	801	7.9053	0.00986929	0.00629202	0.00611754	MB1_none	MB2_none	MB3_none	1.18239	1.09232	1.13921	0.296781	-0.0358594	-0.0160646	-0.030495
MB-6133	639	-2.88808	640	-4.83667	647	-4.0193	-0.00621221	-0.0075573	0.00451969	MB1_none	MB2_none	MB3_none	-0.620996	-0.748541	0.447078	0.0536828	-0.19041	0.0180011	0.207993
MB-6135	1604	0.0913437	803	7.51484	134	11.0253	0.0822781	0.00935846	-5.69474e-05	MB1_UF	MB2_none	MB3_none	2.25105	1.12357	-0.0123768	0.385782	-0.109619	-0.222216	0.125921
MB-6138	178	6.74602	875	-6.68876	516	-9.62732	-0.0186576	-0.0076443	-0.037899	MB1_none	MB2_none	MB3_none	-1.54133	-0.987385	-1.30187	-0.130942	0.386951	-0.162691	-0.274949
MB-6141	1108	-3.17783	1506	1.11488	594	6.03645	0.0101624	0.000740289	0.00286808	MB1_none	MB2_none	MB3_none	0.945134	0.152363	0.453308	0.201469	-0.313134	-0.303905	0.386564
MB-6143	938	7.76833	1949	0.994828	1714	-10.6022	-0.00618565	0.00051043	-0.0082818	MB1_none	MB2_none	MB3_none	-1.42377	0.131329	-1.1351	0.73758	0.424773	0.25604	-0.534673
MB-6144	1212	-1.67204	1330	2.8641	1611	-5.55499	-0.00344816	0.00215346	0.00137957	MB1_none	MB2_none	MB3_none	-0.752239	0.398182	0.235498	0.540504	0.372037	0.291156	-0.479797
MB-6145	544	-13.7273	1896	1.74853	1324	6.84432	0.00516943	0.000922219	0.0252341	MB1_none	MB2_none	MB3_none	0.952133	0.23167	2.17931	0.730661	-0.236268	-0.142283	0.256683
MB-6146	1117	6.47888	1233	4.97759	1315	2.91312	0.0022153	0.00403698	-0.00580025	MB1_none	MB2_none	MB3_none	0.405638	0.699375	-0.923127	0.266624	0.171147	-0.0588762	-0.12261
MB-6147	11	8.46179	54	-19.8127	2	-27.3364	-13.6682	-0.366902	-0.769254	MB1_LF	MB2_LF	MB3_LF	-39.4381	-4.96686	-3.52884	-0.620706	0.387319	-0.0330708	-0.345552
MB-6149	139	-28.1469	1947	-1.96255	1068	10.542	0.00987083	-0.00100799	0.202496	MB1_none	MB2_none	MB3_UF	1.51172	-0.259115	5.70414	0.217965	-0.1374	-0.240548	0.225859
MB-6150	771	8.13943	1724	-0.212358	1310	-3.2152	-0.00245435	-0.000123178	-0.010557	MB1_none	MB2_none	MB3_none	-0.447937	-0.0284953	-1.2244	-0.199951	0.157661	-0.37383	-0.145628
MB-6152	1472	4.37708	469	9.06714	1564	4.24481	0.00271407	0.0193329	-0.00297356	MB1_none	MB2_none	MB3_none	0.577132	1.47419	-0.600062	0.821526	0.137908	0.258759	-0.282929
MB-6154	1416	-0.523679	1747	4.33685	984	7.76965	0.00789598	0.00248246	0.00036983	MB1_none	MB2_none	MB3_none	1.1274	0.580907	0.072176	0.186073	-0.297019	-0.276926	0.427577
MB-6156	992	4.50195	1467	4.27184	1413	3.34701	0.00236872	0.00291196	-0.00453825	MB1_none	MB2_none	MB3_none	0.461435	0.585908	-0.652482	0.170782	0.10293	-0.102532	0.0114621
MB-6157	1035	7.11694	1546	0.899954	1499	-3.14373	-0.00209721	0.000582118	-0.00687627	MB1_none	MB2_none	MB3_none	-0.429908	0.122552	-1.02518	8.55846e-05	0.246424	0.0354286	-0.25272
MB-6160	1121	1.57871	1140	3.65352	1382	-0.308166	-0.000222985	0.00320484	-0.00140831	MB1_none	MB2_none	MB3_none	-0.0426156	0.519056	-0.224825	0.373659	0.246715	-0.0607872	-0.321107
MB-6163	1613	-0.676577	1583	1.46556	766	5.18259	0.00676578	0.000925811	0.000419453	MB1_none	MB2_none	MB3_none	0.780372	0.198934	0.0916045	-0.284386	-0.196038	-0.235048	0.239357
MB-6164	192	8.30759	1626	-0.567167	1117	-2.43242	-0.00217763	-0.000348811	-0.0432687	MB1_none	MB2_none	MB3_LF	-0.346577	-0.0767076	-1.58014	0.0937615	0.128386	-0.234351	-0.146866
MB-6167	261	7.30966	1512	-3.30144	1337	-3.21498	-0.00240462	-0.00218349	-0.0280063	MB1_none	MB2_none	MB3_none	-0.446638	-0.450943	-1.31362	-0.535545	-0.168154	-0.11697	0.228987
MB-6168	14	7.79519	195	-10.3877	135	-14.5773	-0.10798	-0.0532702	-0.5568	MB1_LF	MB2_LF	MB3_LF	-2.97175	-1.96998	-2.95378	-0.338529	0.379444	-0.185254	-0.246447
MB-6169	595	9.64822	1489	0.334631	1250	-7.64917	-0.00611934	0.000224735	-0.0162155	MB1_none	MB2_none	MB3_none	-1.07268	0.0458031	-1.51023	0.16353	0.148729	0.23876	-0.315647
MB-6171	287	1.21392	521	-3.69324	656	-2.23542	-0.00340766	-0.00708875	-0.00422968	MB1_none	MB2_none	MB3_none	-0.344645	-0.590375	-0.214493	-0.213542	-0.108303	-0.0616905	0.27296
MB-6178	854	6.45525	816	7.50367	1715	-2.21189	-0.00128973	0.00919567	-0.00755884	MB1_none	MB2_none	MB3_none	-0.297011	1.11921	-0.956343	0.440941	0.204397	0.447221	-0.477321
MB-6179	1145	-6.19557	1316	2.99611	522	6.95057	0.0133153	0.00227668	0.00541098	MB1_none	MB2_none	MB3_none	1.11073	0.417148	0.879658	-0.0461961	-0.167575	0.103605	0.270646
MB-6181	1534	-1.91941	1836	6.93598	881	12.2403	0.0138936	0.00377777	0.00125124	MB1_none	MB2_none	MB3_none	1.80507	0.922909	0.261655	-0.193454	-0.367508	-0.171097	0.406193
MB-6182	1336	5.91186	648	11.8005	988	11.0763	0.0112108	0.0182106	-0.00442504	MB1_none	MB2_none	MB3_none	1.60626	1.82278	-0.821384	0.287121	-0.172951	0.046072	0.131403
MB-6183	521	-6.9932	1211	6.51005	592	11.1382	0.0188145	0.00537576	0.0134227	MB1_none	MB2_none	MB3_none	1.74484	0.917012	1.11788	0.324717	-0.351481	0.0581688	0.347713
MB-6184	1489	-6.0681	293	16.6512	245	19.9941	0.0816088	0.0568301	0.00407529	MB1_UF	MB2_UF	MB3_none	3.63447	2.93146	0.83058	1.12282	-0.177237	-0.180742	0.19082
MB-6185	880	-2.83965	82	-15.2218	173	-14.96	-0.0864739	-0.185632	0.00322688	MB1_LF	MB2_LF	MB3_none	-2.903	-3.45422	0.418833	-0.364057	0.0850601	-0.352767	-0.0783984
MB-6187	1694	-5.77491	3	-20.7328	59	-22.2183	-0.376582	-6.91092	0.00340903	MB1_LF	MB2_LF	MB3_none	-5.44896	-18.8718	0.776735	-0.512618	0.251786	0.275935	-0.368718
MB-6188	1792	3.49762	150	18.7695	1774	9.5799	0.00540017	0.12513	-0.0019518	MB1_none	MB2_UF	MB3_none	1.28057	3.74593	-0.466904	1.33356	-0.046233	0.324791	-0.272918
MB-6189	1282	0.680981	1355	1.45554	557	6.45913	0.0115963	0.0010742	-0.000531186	MB1_none	MB2_none	MB3_none	1.0216	0.201834	-0.0951598	0.369738	-0.15296	-0.182312	0.362871
MB-6190	1591	1.71395	1687	-0.802803	1711	1.81777	0.0010624	-0.000475876	-0.00107728	MB1_none	MB2_none	MB3_none	0.244165	-0.108039	-0.23249	-0.269302	-0.0356456	-0.305665	0.17821
MB-6192	759	7.75167	1531	3.3789	1409	3.43593	0.00243856	0.00220699	-0.010213	MB1_none	MB2_none	MB3_none	0.47388	0.460737	-1.16883	0.220916	0.170323	-0.00661454	-0.0541365
MB-6194	1319	-4.09245	441	-8.86119	800	-11.1025	-0.0138781	-0.0200934	0.00310269	MB1_none	MB2_none	MB3_none	-1.66091	-1.45527	0.569611	-0.152263	0.368435	-0.148583	-0.324356
MB-6195	221	3.92504	181	-12.0018	184	-15.2056	-0.0826391	-0.0663083	-0.0177604	MB1_LF	MB2_LF	MB3_none	-2.91578	-2.30871	-0.727107	-0.203218	0.259214	-0.147154	-0.193312
MB-6200	1367	-5.35056	1520	-2.51047	1138	-1.39536	-0.00122615	-0.00165162	0.00391409	MB1_none	MB2_none	MB3_none	-0.198288	-0.342657	0.741037	0.0709992	0.197456	-0.09221	-0.104028
MB-6201	1513	-3.0966	1462	-0.723467	874	4.85783	0.00555816	-0.000494847	0.00204666	MB1_none	MB2_none	MB3_none	0.717226	-0.0992742	0.422926	0.0557406	-0.254274	0.159403	0.221219
MB-6204	823	1.82081	370	-8.97585	315	-12.5045	-0.0396967	-0.0242591	-0.0022124	MB1_none	MB2_none	MB3_none	-2.17372	-1.51786	-0.271238	-0.328534	0.31211	0.0720249	-0.286383
MB-6206	1408	5.20245	1553	1.84941	1204	3.68569	0.0030612	0.00119086	-0.00369492	MB1_none	MB2_none	MB3_none	0.519594	0.25169	-0.717586	-0.257495	-0.261917	-0.207076	0.436428
MB-6207	966	2.42204	1348	-2.29189	1223	-3.07666	-0.00251567	-0.00170022	-0.00250729	MB1_none	MB2_none	MB3_none	-0.43278	-0.318037	-0.352391	-0.438643	-0.152798	-0.114519	0.202861
MB-6208	230	-13.4795	1101	-3.67243	1162	0.951763	0.000819073	-0.00333554	0.0586063	MB1_none	MB2_none	MB3_UF	0.134851	-0.524335	2.47872	-0.0198505	-0.215552	-0.104999	0.270819
MB-6211	511	-8.00082	690	-5.20957	657	-0.963129	-0.00146595	-0.0075501	0.0156572	MB1_none	MB2_none	MB3_none	-0.148455	-0.796973	1.28293	-0.217054	-0.100796	-0.0345287	0.0822143
MB-6212	811	-2.94993	246	-12.6661	292	-11.4072	-0.0390658	-0.0514881	0.0036374	MB1_none	MB2_LF	MB3_none	-2.00946	-2.30069	0.440402	-0.670931	0.126622	-0.126131	-0.0456697
MB-6213	1056	-0.916423	1728	2.44435	1109	6.99825	0.00631041	0.00141455	0.000867825	MB1_none	MB2_none	MB3_none	0.998151	0.327893	0.131628	-0.217479	-0.389623	-0.178536	0.481728
MB-6214	600	-5.61184	304	-9.28211	475	-7.28121	-0.0153289	-0.0305332	0.00935307	MB1_none	MB2_none	MB3_none	-1.18138	-1.62359	0.877271	-0.536165	-0.109553	0.0834806	0.118226
MB-6217	1920	0.552143	443	8.73765	50	13.7379	0.274758	0.0197238	-0.000287574	MB1_UF	MB2_none	MB3_none	3.51171	1.43391	-0.073034	0.293153	-0.267576	0.0425065	0.19983
MB-6218	814	6.694	1497	-1.32063	1443	-2.05914	-0.00142699	-0.000882184	-0.00822359	MB1_none	MB2_none	MB3_none	-0.283064	-0.180631	-0.998813	-0.272342	-0.0527134	-0.240969	0.142407
MB-6223	1332	-7.06893	1346	8.78288	1501	7.36122	0.00490421	0.00652517	0.00530701	MB1_none	MB2_none	MB3_none	1.00647	1.21902	0.982556	0.813036	-0.117065	0.279578	-0.16441
MB-6224	1469	1.24171	1365	1.31697	1639	0.578764	0.00035312	0.000964813	-0.000845277	MB1_none	MB2_none	MB3_none	0.0781919	0.182433	-0.170276	0.31353	0.038822	0.18824	-0.155297
MB-6225	932	2.11845	757	-5.80583	674	-5.48788	-0.00814226	-0.00766953	-0.00227302	MB1_none	MB2_none	MB3_none	-0.842575	-0.875775	-0.309836	-0.311092	-0.0358689	-0.271187	0.095662
MB-6226	847	4.53916	1461	5.98551	1072	6.50456	0.00606768	0.00409686	-0.0053591	MB1_none	MB2_none	MB3_none	0.932248	0.821409	-0.673296	0.212647	-0.247944	-0.0217531	0.285814
MB-6228	717	1.3988	554	-7.61483	498	-14.3656	-0.0288465	-0.0137452	-0.00195091	MB1_none	MB2_none	MB3_none	-2.31307	-1.20542	-0.212743	0.103764	0.407079	0.0498676	-0.468828
MB-6229	730	1.15922	528	-8.66248	638	-8.52113	-0.013356	-0.0164062	-0.00158797	MB1_none	MB2_none	MB3_none	-1.3194	-1.38177	-0.175825	-0.62905	0.0897558	-0.260731	-0.0456702
MB-6230	473	2.26227	307	-9.75011	369	-10.3271	-0.0279868	-0.0317593	-0.00478281	MB1_none	MB2_none	MB3_none	-1.74716	-1.70253	-0.367305	-0.436829	0.129815	-0.331538	-0.106286
MB-6231	73	-27.2163	1594	-4.89778	1580	1.63384	0.00103408	-0.00307263	0.372826	MB1_none	MB2_none	MB3_UF	0.221833	-0.664195	6.34345	0.122678	-0.156856	0.106426	0.203776
MB-6232	101	2.33538	398	-4.90195	558	-5.10003	-0.00913984	-0.0123165	-0.0231226	MB1_none	MB2_none	MB3_none	-0.806411	-0.81884	-0.506028	-0.319692	-0.0588853	-0.00548613	0.168381
MB-6233	342	7.86808	655	-3.73985	459	-7.04785	-0.0153548	-0.0057097	-0.0230061	MB1_none	MB2_none	MB3_none	-1.14991	-0.576725	-1.34847	0.00237002	0.204215	0.0130649	-0.143282
MB-6234	524	-1.71097	40	-15.545	154	-15.98	-0.103766	-0.388625	0.00326521	MB1_LF	MB2_LF	MB3_none	-3.17256	-4.21401	0.273253	-0.632177	0.150926	0.241403	-0.149829
MB-6237	1843	-0.190162	1115	11.9485	1813	5.93871	0.00327562	0.0107161	0.000103181	MB1_none	MB2_none	MB3_none	0.791539	1.70288	0.0252904	0.968428	0.214106	0.374015	-0.454298
MB-6238	567	6.98145	894	-5.87097	667	-7.41171	-0.011112	-0.00656708	-0.012313	MB1_none	MB2_none	MB3_none	-1.13977	-0.863924	-1.10111	-0.267677	0.145028	-0.324097	0.0209397
MB-6239	654	-2.91221	513	-3.93366	650	-4.54921	-0.00699879	-0.00766796	0.00445292	MB1_none	MB2_none	MB3_none	-0.702367	-0.630367	0.4492	0.193889	0.144599	-0.147554	-0.103693
MB-6242	1862	0.486916	346	19.0425	1649	12.9932	0.00787944	0.0550362	-0.000261502	MB1_none	MB2_UF	MB3_none	1.75396	3.25711	-0.0646686	1.21108	-0.11445	0.286305	-0.132976
MB-6245	1134	-11.2824	1608	8.58966	1918	3.86675	0.00201603	0.00534183	0.00994924	MB1_none	MB2_none	MB3_none	0.51154	1.16348	1.6041	0.789788	0.228176	0.440746	-0.354663
MB-6246	1938	-3.11442	629	9.80008	709	11.2199	0.015825	0.0155804	0.00160703	MB1_none	MB2_none	MB3_none	1.70935	1.52078	0.411448	0.464981	-0.101701	-0.0108069	0.0957492
MB-6248	1942	1.11167	1650	10.2272	1886	0.406419	0.000215493	0.00619833	-0.000572437	MB1_none	MB2_none	MB3_none	0.0538859	1.38047	-0.146824	0.606337	0.00825081	0.45191	-0.43617
MB-6251	1835	4.39195	556	13.9849	1961	3.06764	0.00156432	0.0251527	-0.00239343	MB1_none	MB2_none	MB3_none	0.404637	2.21253	-0.58444	0.952441	0.311056	0.268194	-0.44557
MB-6253	674	0.933649	726	-6.19356	806	-5.58434	-0.00692846	-0.00853107	-0.00138524	MB1_none	MB2_none	MB3_none	-0.83447	-0.940191	-0.143347	-0.367755	-0.17228	-0.22694	0.218192
MB-6254	1326	0.0597972	1623	0.143364	1082	4.74578	0.00438611	8.83329e-05	-4.50959e-05	MB1_none	MB2_none	MB3_none	0.679272	0.0193944	-0.00831681	0.0399318	-0.196201	-0.287037	0.3463
MB-6256	1014	1.93766	1420	-1.9837	1655	-1.53768	-0.000929111	-0.00139697	-0.00191091	MB1_none	MB2_none	MB3_none	-0.20747	-0.273297	-0.279941	-0.360656	-0.0816601	-0.256095	0.0638247
MB-6257	1452	-2.47418	1392	3.72989	960	6.00115	0.0062512	0.00267952	0.00170398	MB1_none	MB2_none	MB3_none	0.87392	0.515285	0.339827	0.197019	0.00671343	-0.229963	0.147526
MB-6263	900	-4.47493	632	-6.71502	882	-6.47269	-0.00733865	-0.010625	0.00497215	MB1_none	MB2_none	MB3_none	-0.954366	-1.04127	0.657847	-0.159435	-0.0631828	-0.284908	0.0143127
MB-6271	1845	-3.76149	1795	-4.34122	1749	-1.13018	-0.000646186	-0.00241851	0.00203875	MB1_none	MB2_none	MB3_none	-0.151361	-0.579389	0.500182	-0.43995	-0.298889	-0.259781	0.344928
MB-6272	1569	3.62506	978	8.85418	1916	-0.709085	-0.000370086	0.00905335	-0.00231042	MB1_none	MB2_none	MB3_none	-0.0938192	1.28591	-0.492656	0.730914	0.377432	0.380385	-0.505767
MB-6273	83	-28.6906	562	-16.5019	1471	-8.63415	-0.00586958	-0.0293629	0.34567	MB1_none	MB2_none	MB3_UF	-1.18378	-2.60632	6.49279	-0.602898	0.0428231	-0.0293459	0.0643977
MB-6280	1898	1.2192	200	21.0562	1864	9.74426	0.0052276	0.105281	-0.00064236	MB1_none	MB2_UF	MB3_none	1.29398	3.97413	-0.161514	0.739703	-0.227148	0.408309	-0.370379
MB-6281	1834	1.04233	1878	10.5867	702	16.5823	0.0236215	0.00563724	-0.000568339	MB1_none	MB2_none	MB3_none	2.53013	1.40446	-0.138714	0.0601594	-0.360221	-0.312083	0.409663
MB-6283	1397	-1.18795	1636	-5.00799	1376	-2.86284	-0.00208056	-0.00306112	0.00085036	MB1_none	MB2_none	MB3_none	-0.396135	-0.676754	0.164035	-0.0468321	-0.187236	-0.17193	0.141496
MB-6284	1403	9.12455	1483	6.35869	1645	4.387	0.00266687	0.00428772	-0.0065036	MB1_none	MB2_none	MB3_none	0.592398	0.870837	-1.25919	0.129183	-0.0179499	0.203907	-0.000918897
MB-6286	867	2.97857	854	-5.57906	1101	-2.94545	-0.00267525	-0.00653285	-0.00343549	MB1_none	MB2_none	MB3_none	-0.42054	-0.826535	-0.440289	-0.596664	-0.256285	-0.14793	0.353165
MB-6287	1514	-5.99319	1533	5.50004	1190	8.47517	0.007122	0.00358776	0.00395851	MB1_none	MB2_none	MB3_none	1.19677	0.749837	0.818461	0.448917	0.12664	0.07917	-0.0698668
MB-6288	1787	3.75352	1129	6.81547	694	9.93406	0.0143142	0.00603673	-0.00210046	MB1_none	MB2_none	MB3_none	1.5184	0.969609	-0.501251	0.252718	0.0756415	-0.160924	0.0966128
MB-6297	797	0.729027	589	-3.04181	537	-2.66088	-0.00495508	-0.00516436	-0.000914714	MB1_none	MB2_none	MB3_none	-0.423303	-0.47689	-0.109122	-0.218323	0.110843	-0.142743	0.087872
MB-6300	818	3.55625	1414	0.386157	1378	-1.44921	-0.00105168	0.000273095	-0.00434749	MB1_none	MB2_none	MB3_none	-0.200489	0.0532323	-0.53024	-0.233883	0.0459355	-0.0418575	-0.0023281
MB-6302	1017	-6.75267	1023	4.15343	132	9.29378	0.0704074	0.00406005	0.0066398	MB1_UF	MB2_none	MB3_none	1.90337	0.599298	0.97517	0.211968	-0.0753501	0.0983198	0.0666798
MB-6305	1584	1.48397	1055	8.69889	1795	1.49292	0.00083171	0.0082454	-0.000936852	MB1_none	MB2_none	MB3_none	0.199248	1.24961	-0.201416	0.72012	0.0713254	0.399665	-0.380452
MB-6306	1716	-1.7748	1083	8.56954	21	15.7829	0.751566	0.00791278	0.00103426	MB1_UF	MB2_none	MB3_none	5.18403	1.22641	0.2383	0.0342301	-0.299726	-0.155438	0.335423
MB-6308	646	-4.3736	353	-7.69808	418	-5.70124	-0.0136393	-0.0218076	0.00677029	MB1_none	MB2_none	MB3_none	-0.94462	-1.31222	0.675899	-0.355437	-0.0068094	-0.335347	0.177392
MB-6312	787	-10.477	1644	3.09473	364	8.75772	0.0240597	0.00188244	0.0133125	MB1_none	MB2_none	MB3_none	1.48508	0.417931	1.57118	0.191469	-0.0450638	-0.161657	0.0833369
MB-6314	1941	-3.29467	926	21.5418	335	27.9522	0.0834393	0.0232633	0.00169741	MB1_UF	MB2_none	MB3_none	4.80763	3.15359	0.435173	1.04249	-0.368513	0.00509256	0.305653
MB-6317	987	3.03445	544	6.56423	317	7.04656	0.0222289	0.0120666	-0.00307442	MB1_none	MB2_none	MB3_none	1.22359	1.04212	-0.440116	0.342482	-0.102397	-0.187488	0.147554
MB-6318	1681	1.59788	546	11.281	1510	8.256	0.00546755	0.0206612	-0.000950555	MB1_none	MB2_none	MB3_none	1.12789	1.78989	-0.215141	1.12764	-0.0225883	0.00745342	-0.256189
MB-6319	884	-7.89962	168	-14.8089	359	-14.5722	-0.0405912	-0.0881481	0.00893623	MB1_LF	MB2_LF	MB3_none	-2.47687	-2.89012	1.16437	0.120203	0.0696907	-0.0593989	-0.0691133
MB-6322	853	1.89301	950	-1.19319	912	-2.51937	-0.00276246	-0.00125599	-0.00221924	MB1_none	MB2_none	MB3_none	-0.369645	-0.174024	-0.280498	0.124258	0.152745	-0.147448	-0.176995
MB-6327	1057	-7.21685	1855	5.55144	479	12.8065	0.0267358	0.00299269	0.00682768	MB1_none	MB2_none	MB3_none	2.07503	0.73767	1.03643	-0.0240369	-0.412349	-0.374865	0.420142
MB-6328	1786	0.484677	1513	4.88103	117	10.7317	0.0917241	0.00322606	-0.000271376	MB1_UF	MB2_none	MB3_none	2.25353	0.666639	-0.0647295	-0.125194	-0.260217	-0.0390441	0.276933
MB-6329	1273	-8.02469	962	11.2229	270	14.0589	0.0520701	0.0116662	0.00630376	MB1_UF	MB2_none	MB3_none	2.51123	1.63385	1.12247	0.630389	-0.0344562	-0.109295	0.0650954
MB-6330	555	-10.4269	1395	-2.38876	1738	-0.668186	-0.000384457	-0.00171237	0.0187873	MB1_none	MB2_none	MB3_none	-0.0895633	-0.329909	1.6501	-0.048234	-0.125561	0.0359357	0.0651925
MB-6334	507	-15.8782	1870	4.04343	633	10.9249	0.0172589	0.00216226	0.031318	MB1_none	MB2_none	MB3_none	1.69366	0.536713	2.54928	0.59909	-0.184961	-0.0803517	0.121464
MB-6336	1096	-11.5737	1663	8.03918	1818	2.53247	0.001393	0.00483414	0.0105599	MB1_none	MB2_none	MB3_none	0.337416	1.08398	1.65352	0.839181	-0.0344416	0.433723	-0.289331
MB-6337	304	-21.5392	1961	0.239156	1903	0.0738801	3.8823e-05	0.000121956	0.0708525	MB1_none	MB2_none	MB3_UF	0.0097839	0.0315459	3.76755	0.505627	0.122491	0.240649	-0.289777
MB-6344	1495	-4.38189	1669	3.67776	609	8.4541	0.0138819	0.00220357	0.00293103	MB1_none	MB2_none	MB3_none	1.31852	0.495656	0.599448	0.229242	-0.153353	-0.0224579	0.0598797
MB-6346	402	-15.2569	1845	0.0894572	1336	8.18161	0.00612396	4.84863e-05	0.0379525	MB1_none	MB2_none	MB3_none	1.13674	0.0118955	2.54432	0.128413	-0.225084	-0.021662	0.279278
MB-6358	1529	-2.85623	1704	1.91021	1667	1.12866	0.000677059	0.00112102	0.00186804	MB1_none	MB2_none	MB3_none	0.152135	0.256723	0.389537	0.389532	0.151794	-0.0550516	-0.159685
MB-6359	1563	-5.64379	1756	-0.668377	1410	2.60822	0.0018498	-0.000380625	0.00361087	MB1_none	MB2_none	MB3_none	0.359688	-0.0894653	0.767406	0.145938	0.110433	-0.19394	-0.161111
MB-6363	1006	0.554989	1250	-1.69118	1359	-2.29663	-0.00168994	-0.00135294	-0.000551679	MB1_none	MB2_none	MB3_none	-0.318334	-0.237162	-0.0802734	0.248885	-0.0120932	-0.0627678	-0.0989144
MB-7000	709	-13.1227	1751	2.39762	269	10.3324	0.0384103	0.00136928	0.0185087	MB1_none	MB2_none	MB3_none	1.84681	0.321055	1.99923	0.083752	-0.184237	-0.00399878	0.244678
MB-7001	132	7.64979	720	-2.44689	575	-4.59708	-0.00799493	-0.00339846	-0.0579529	MB1_none	MB2_none	MB3_LF	-0.723452	-0.371911	-1.56668	-0.130762	0.0629629	-0.141523	-0.095337
MB-7002	683	-3.34351	486	-6.98774	671	-7.7228	-0.0115094	-0.0143781	0.00489533	MB1_none	MB2_none	MB3_none	-1.18652	-1.12957	0.512298	0.10362	0.33687	-0.28927	-0.194859
MB-7003	284	5.47024	214	-9.76544	167	-15.0241	-0.0899644	-0.0456329	-0.0192614	MB1_LF	MB2_LF	MB3_none	-2.93554	-1.81988	-0.96836	-0.296974	0.389062	-0.0103404	-0.300787
MB-7004	403	2.04857	241	-12.0873	431	-10.5824	-0.0245532	-0.0501549	-0.0050833	MB1_none	MB2_LF	MB3_none	-1.74452	-2.20379	-0.341489	-0.450075	-0.0651671	-0.335437	0.153184
MB-7005	41	9.93107	1032	-3.69898	747	-6.49807	-0.00869889	-0.00358429	-0.242221	MB1_none	MB2_none	MB3_LF	-0.982165	-0.533052	-2.67426	-0.287894	0.0980061	-0.0339793	-0.0110529
MB-7006	23	6.94491	390	-10.5169	310	-13.5544	-0.0437237	-0.0269665	-0.301952	MB1_LF	MB2_none	MB3_LF	-2.3628	-1.76277	-2.21493	-0.796804	0.103273	-0.282625	0.037561
MB-7007	1794	2.55688	160	16.1145	1773	6.40803	0.00361423	0.100715	-0.00142524	MB1_none	MB2_UF	MB3_none	0.85664	3.17515	-0.341272	0.90162	0.0100962	0.361427	-0.24936
MB-7008	912	6.76845	790	-13.3341	461	-19.2277	-0.0417087	-0.0168787	-0.00742155	MB1_LF	MB2_none	MB3_none	-3.13492	-1.99851	-0.993077	-0.467911	0.247022	-0.0645806	-0.332735
MB-7009	889	10.27	228	9.53863	1831	-4.39593	-0.00240083	0.0418361	-0.0115523	MB1_none	MB2_UF	MB3_none	-0.585139	1.75687	-1.5125	0.851142	0.32113	0.38627	-0.517292
MB-7010	569	1.47172	787	-5.98506	1142	-3.14001	-0.00274957	-0.00760491	-0.0025865	MB1_none	MB2_none	MB3_none	-0.445991	-0.89755	-0.231991	-0.536187	-0.200463	0.0125525	0.303031
MB-7011	1043	9.12951	704	10.5969	581	9.07027	0.0156115	0.0150524	-0.00875313	MB1_none	MB2_none	MB3_none	1.42508	1.61617	-1.31363	0.576999	0.221373	0.160821	-0.0447572
MB-7012	1749	3.02088	44	15.4541	1323	8.29785	0.00627199	0.351229	-0.0017272	MB1_none	MB2_UF	MB3_none	1.15446	4.08386	-0.404574	0.561786	-0.131195	0.482305	-0.322066
MB-7013	1541	-9.8821	1315	-4.17551	1764	0.209919	0.000119002	-0.0031753	0.00641278	MB1_none	MB2_none	MB3_none	0.0280815	-0.581419	1.3463	-0.421932	-0.233305	-0.0773367	0.223298
MB-7014	803	9.28052	1912	-0.000714329	1685	-3.95167	-0.00234521	-3.73603e-07	-0.0115573	MB1_none	MB2_none	MB3_none	-0.531888	-9.45392e-05	-1.38756	0.11132	0.228412	-0.130047	-0.244143
MB-7015	1395	2.42123	1540	5.35032	943	7.91633	0.00839483	0.00347424	-0.00173565	MB1_none	MB2_none	MB3_none	1.15583	0.728973	-0.334393	0.252147	-0.168343	-0.121995	0.12834
MB-7017	1391	5.38058	1734	5.23401	1838	-5.62864	-0.00306237	0.00301846	-0.00386814	MB1_none	MB2_none	MB3_none	-0.748844	0.70178	-0.743402	0.697803	0.358137	0.426161	-0.503609
MB-7018	619	4.17387	1268	-5.21849	705	-8.08616	-0.0114697	-0.00411553	-0.00674293	MB1_none	MB2_none	MB3_none	-1.23298	-0.730349	-0.649316	0.00109606	0.317701	-0.104257	-0.32643
MB-7019	42	10.1079	613	-8.68954	573	-11.5108	-0.0200887	-0.0141754	-0.240664	MB1_none	MB2_none	MB3_LF	-1.81247	-1.35386	-2.70433	-0.403456	0.229606	-0.00602835	-0.131374
MB-7020	420	13.5463	946	8.32919	1753	-0.487744	-0.000278234	0.00880464	-0.032253	MB1_none	MB2_none	MB3_none	-0.0653017	1.21554	-2.24266	0.481351	0.0939912	0.300277	-0.246431
MB-7022	262	7.36877	1012	-1.84515	878	-2.4742	-0.002818	-0.00182327	-0.0281251	MB1_none	MB2_none	MB3_none	-0.365054	-0.266653	-1.32333	-0.126964	0.0791762	0.0345647	-0.0197337
MB-7023	1650	7.55776	727	12.9877	1978	0.879028	0.000444402	0.0178648	-0.00458046	MB1_none	MB2_none	MB3_none	0.115816	1.97114	-1.02014	1.24254	0.464856	0.0828733	-0.521911
MB-7024	1661	2.56779	836	9.44948	108	13.0541	0.120872	0.0113032	-0.00154593	MB1_UF	MB2_none	MB3_none	2.78807	1.40437	-0.346288	0.396327	-0.0286415	-0.0172539	0.0198708
MB-7025	283	7.72615	901	-9.07328	493	-19.9114	-0.0403883	-0.0100702	-0.0273009	MB1_LF	MB2_none	MB3_none	-3.21126	-1.33362	-1.36856	0.199528	0.548578	-0.0363679	-0.514195
MB-7026	88	6.9876	933	-7.28836	653	-10.7437	-0.0164529	-0.00781174	-0.0794045	MB1_none	MB2_none	MB3_LF	-1.65758	-1.0658	-1.56066	-0.361898	0.181519	-0.281545	-0.171363
MB-7027	711	11.295	1874	2.3603	1693	-5.98014	-0.00353227	0.0012595	-0.0158861	MB1_none	MB2_none	MB3_none	-0.804403	0.31321	-1.72005	0.0618751	0.366285	0.247544	-0.461274
MB-7028	1010	10.8103	1679	5.89787	1132	6.49347	0.00573628	0.00351273	-0.0107033	MB1_none	MB2_none	MB3_none	0.923451	0.794224	-1.56271	0.0345079	0.0067006	-0.0173273	0.142483
MB-7029	67	7.66466	244	-11.4098	202	-15.5943	-0.0771993	-0.0467614	-0.114398	MB1_LF	MB2_LF	MB3_LF	-2.93773	-2.07558	-1.82288	-0.197773	0.352404	-0.122291	-0.27632
MB-7030	1715	2.57156	474	-4.09642	822	-9.39036	-0.0114238	-0.00864223	-0.00149945	MB1_none	MB2_none	MB3_none	-1.39909	-0.664873	-0.345306	-0.152965	0.165332	0.310841	-0.358184
MB-7031	1406	11.6824	10	34.8588	1713	17.1129	0.00999001	3.48588	-0.00830899	MB1_none	MB2_UF	MB3_none	2.29827	15.139	-1.6117	1.73472	-0.116183	0.254549	-0.203594
MB-7032	299	3.14429	733	-5.57124	1125	-4.84746	-0.00430885	-0.0076006	-0.010516	MB1_none	MB2_none	MB3_none	-0.689977	-0.844492	-0.551586	-0.528114	0.0947376	-0.178657	0.0440207
MB-7034	882	10.0169	1926	4.86047	1872	6.04466	0.00322899	0.00252361	-0.011357	MB1_none	MB2_none	MB3_none	0.802236	0.642647	-1.47694	-0.562913	-0.195281	-0.219432	0.29011
MB-7035	1019	4.31448	1733	-0.585159	1603	-4.04261	-0.0025219	-0.000337657	-0.00423404	MB1_none	MB2_none	MB3_none	-0.547807	-0.0784647	-0.622888	0.0860753	0.290496	-0.235554	-0.276392
MB-7036	1839	2.01313	107	16.4057	1725	6.66578	0.00386422	0.153325	-0.00109469	MB1_none	MB2_UF	MB3_none	0.894377	3.51088	-0.267811	0.86767	0.108674	0.433111	-0.300771
MB-7037	391	10.413	1833	-0.419527	1647	0.701793	0.000426104	-0.000228874	-0.0266318	MB1_none	MB2_none	MB3_none	0.094751	-0.0558348	-1.7446	-0.41526	-0.225136	-0.148874	0.367521
MB-7038	632	12.8315	1872	2.84171	1832	-9.54902	-0.00521235	0.00151801	-0.0203031	MB1_none	MB2_none	MB3_none	-1.27097	0.377147	-1.98973	0.623201	0.449352	0.292414	-0.525635
MB-7039	114	6.77247	319	-11.8093	204	-16.7823	-0.0822663	-0.0370196	-0.0594076	MB1_LF	MB2_none	MB3_LF	-3.15569	-2.04837	-1.42994	-0.3344	0.363527	-0.203945	-0.301358
MB-7040	305	14.3451	1914	-2.42417	1479	-7.8159	-0.00528459	-0.00126655	-0.0470331	MB1_none	MB2_none	MB3_LF	-1.0708	-0.320787	-2.50775	-0.27712	0.202405	-0.343747	-0.195521
MB-7041	66	7.27464	322	-12.0732	253	-15.0102	-0.0593289	-0.0374943	-0.110222	MB1_LF	MB2_none	MB3_LF	-2.71266	-2.09075	-1.73633	-0.592979	0.0536055	-0.268131	-0.00752322
MB-7042	214	9.14082	1158	2.62124	1165	1.51071	0.00129674	0.00226359	-0.0427141	MB1_none	MB2_none	MB3_LF	0.213966	0.371572	-1.70348	0.0127837	0.175036	-0.0388298	0.0824696
MB-7043	695	1.93495	258	-12.8481	213	-17.333	-0.0813755	-0.0497989	-0.0027841	MB1_LF	MB2_LF	MB3_none	-3.23299	-2.31374	-0.295687	-0.267007	0.497691	-0.0782725	-0.465183
MB-7044	171	6.67361	74	-22.9498	28	-29.505	-1.05375	-0.310132	-0.039027	MB1_LF	MB2_LF	MB3_none	-8.85449	-5.33211	-1.29795	-0.461043	0.476785	0.0520131	-0.432951
MB-7045	1230	10.748	1943	2.19009	1901	-2.18575	-0.00114979	0.00112717	-0.00873823	MB1_none	MB2_none	MB3_none	-0.289498	0.289236	-1.51066	-0.111748	-0.120764	0.0414042	0.00878922
MB-7046	1925	-0.294026	1574	7.4005	673	11.6774	0.0173512	0.00470171	0.000152741	MB1_none	MB2_none	MB3_none	1.79328	1.00531	0.0388786	0.00554268	-0.282092	-0.0529821	0.341501
MB-7048	1545	0.502525	1190	-0.992809	1020	-0.941937	-0.000923468	-0.000834294	-0.000325259	MB1_none	MB2_none	MB3_none	-0.13597	-0.140193	-0.068438	0.212328	0.188091	0.0934031	-0.128265
MB-7049	1963	2.18627	1703	10.1981	1976	3.84404	0.00194536	0.00598829	-0.00111374	MB1_none	MB2_none	MB3_none	0.506539	1.37068	-0.288341	0.698499	0.0778359	0.354651	-0.245321
MB-7050	1700	2.332	1624	2.554	1180	3.93552	0.00333519	0.00157266	-0.00137176	MB1_none	MB2_none	MB3_none	0.556393	0.345478	-0.313509	0.00327323	-0.163123	-0.029308	0.185766
MB-7051	1323	-4.65131	1862	0.694939	1613	2.44279	0.00151444	0.000373222	0.00351573	MB1_none	MB2_none	MB3_none	0.330739	0.0922966	0.647124	0.321891	0.233091	-0.26361	-0.265021
MB-7052	1852	0.281235	375	14.879	1760	6.9521	0.00395006	0.0396775	-0.000151855	MB1_none	MB2_none	MB3_none	0.930287	2.51042	-0.0373783	0.877927	0.11033	0.245211	-0.270498
MB-7053	1382	-0.667342	1556	-1.94168	1235	-1.10143	-0.000891848	-0.00124786	0.000482881	MB1_none	MB2_none	MB3_none	-0.154721	-0.264178	0.0922854	-0.393444	-0.0698698	-0.215561	0.198295
MB-7054	1675	2.9706	786	9.79088	1950	1.71216	0.00087803	0.0124566	-0.00177349	MB1_none	MB2_none	MB3_none	0.22601	1.46857	-0.400158	0.728986	0.325442	0.0595828	-0.30131
MB-7055	1249	-11.6712	1812	10.1421	1860	7.5351	0.00405113	0.00559719	0.00934446	MB1_none	MB2_none	MB3_none	1.0009	1.35189	1.6369	1.00037	-0.00654449	0.242415	-0.196686
MB-7056	850	3.30354	1260	-1.69321	1516	0.603398	0.00039802	-0.00134382	-0.00388652	MB1_none	MB2_none	MB3_none	0.0823883	-0.237181	-0.489759	-0.448818	-0.0822392	-0.174566	0.266807
MB-7057	1126	0.229422	488	-12.3464	455	-14.0703	-0.0309238	-0.0253	-0.000203749	MB1_none	MB2_none	MB3_none	-2.29896	-1.99447	-0.0326513	-0.38767	0.0477651	0.101766	-0.179739
MB-7058	25	6.96762	112	-15.314	78	-18.4432	-0.236451	-0.136732	-0.278705	MB1_LF	MB2_LF	MB3_LF	-4.23329	-3.24552	-2.16461	-0.642618	0.257636	0.0498095	-0.195317
MB-7059	1485	-0.701723	768	4.84841	526	5.5351	0.010523	0.00631304	0.000472541	MB1_none	MB2_none	MB3_none	0.883453	0.729766	0.0960847	0.179511	-0.0806739	0.133974	0.0322116
MB-7060	1894	2.75241	773	-9.18503	785	-10.3041	-0.0131263	-0.0118823	-0.00145323	MB1_none	MB2_none	MB3_none	-1.54585	-1.38115	-0.36473	-0.0335181	0.00724236	-0.302445	0.105412
MB-7061	343	10.5017	1337	-5.54498	944	-10.3068	-0.0109183	-0.00414733	-0.0306171	MB1_none	MB2_none	MB3_none	-1.50462	-0.77033	-1.79893	-0.174768	0.380859	0.0440834	-0.292705
MB-7062	187	8.14288	896	-6.39718	722	-7.20353	-0.00997719	-0.0071397	-0.0435448	MB1_none	MB2_none	MB3_LF	-1.09442	-0.941046	-1.55663	-0.510094	0.0914658	-0.085362	0.0971696
MB-7063	321	1.24428	376	-8.4464	281	-9.74462	-0.0346784	-0.0224638	-0.00387626	MB1_none	MB2_none	MB3_none	-1.72827	-1.42445	-0.215593	-0.463568	0.180456	0.0117853	-0.144546
MB-7065	1463	-1.42576	1289	2.10302	414	6.94087	0.0167654	0.00163151	0.000974543	MB1_none	MB2_none	MB3_none	1.15185	0.293651	0.195624	-0.255362	-0.245128	-0.267039	0.293468
MB-7066	1263	-3.04442	1335	-4.43648	1467	-4.66712	-0.0031814	-0.00332321	0.00241047	MB1_none	MB2_none	MB3_none	-0.640122	-0.616462	0.426315	-0.4252	-0.120465	-0.144839	0.0445649
MB-7067	1798	-0.889386	1505	3.08777	1618	-1.53373	-0.00094792	0.00205167	0.000494653	MB1_none	MB2_none	MB3_none	-0.207571	0.422025	0.118673	0.328529	0.104312	0.261443	-0.320623
MB-7068	1539	1.91141	445	12.582	1343	9.4727	0.00705339	0.0282743	-0.00124198	MB1_none	MB2_none	MB3_none	1.31517	2.06328	-0.260449	1.06685	0.178365	0.0695728	-0.212946
MB-7069	1614	-1.9532	1493	0.289118	1326	-1.07888	-0.000813636	0.000193649	0.00121016	MB1_none	MB2_none	MB3_none	-0.150055	0.0395589	0.264429	0.0936499	0.067559	0.00310331	-0.133638
MB-7070	457	6.97664	1502	-0.956035	1134	-4.56846	-0.00402863	-0.000636508	-0.0152662	MB1_none	MB2_none	MB3_none	-0.649528	-0.130703	-1.1391	0.0236592	0.267967	-0.132269	-0.281932
MB-7071	645	3.46793	736	3.10152	1406	0.402776	0.000286469	0.00421402	-0.00537663	MB1_none	MB2_none	MB3_none	0.0555667	0.469839	-0.536063	0.314421	0.269756	0.0711387	-0.209585
MB-7072	1652	-1.96948	822	8.74279	126	12.5871	0.0998979	0.010636	0.00119218	MB1_UF	MB2_none	MB3_none	2.60265	1.30261	0.265796	0.347729	-0.18996	-0.168186	0.276596
MB-7073	1809	-4.62371	1875	6.05334	1861	2.36816	0.00127252	0.00322845	0.00255595	MB1_none	MB2_none	MB3_none	0.314544	0.803218	0.616451	0.479746	-0.103836	0.0851422	-0.218271
MB-7074	207	0.428503	52	-16.3497	106	-17.3814	-0.163976	-0.314417	-0.00207006	MB1_LF	MB2_LF	MB3_none	-3.72717	-4.13786	-0.0803535	-0.612965	0.249543	-0.0916123	-0.20696
MB-7075	1502	-6.10575	656	11.3066	31	18.0966	0.58376	0.0172356	0.00406508	MB1_UF	MB2_none	MB3_none	5.26984	1.74318	0.834741	0.388935	-0.327761	-0.251833	0.360187
MB-7076	756	0.471845	1412	-0.840338	1785	1.62334	0.000909432	-0.00059514	-0.000624133	MB1_none	MB2_none	MB3_none	0.216816	-0.115864	-0.0711892	-0.25792	-0.130495	-0.127271	0.243879
MB-7077	136	7.3122	416	-12.198	763	-13.3629	-0.0175136	-0.0293221	-0.0537662	MB1_none	MB2_none	MB3_LF	-2.01331	-2.02266	-1.48844	-0.823121	0.308346	-0.254071	-0.15545
MB-7078	1667	12.1813	183	17.8779	1980	3.40958	0.00172201	0.0976932	-0.00730729	MB1_none	MB2_UF	MB3_none	0.44917	3.43179	-1.64195	1.04647	0.517615	0.0228365	-0.490962
MB-7079	1354	-0.308677	13	-24.2565	10	-31.378	-3.1378	-1.86588	0.000227974	MB1_LF	MB2_LF	MB3_none	-13.6273	-9.45691	0.0428075	-0.643485	0.506248	0.0598801	-0.484788
MB-7080	63	8.11846	1192	-1.72797	719	-4.96984	-0.00691216	-0.00144964	-0.128864	MB1_none	MB2_none	MB3_LF	-0.755541	-0.243947	-1.9595	-0.464198	-0.0480165	-0.0978036	0.185365
MB-7081	1052	7.25235	315	10.6656	1854	-0.897393	-0.000484031	0.0338591	-0.00689387	MB1_none	MB2_none	MB3_none	-0.119253	1.85406	-1.04224	0.470708	0.240819	0.381684	-0.40979
MB-7083	1707	-3.99181	1130	6.35146	110	11.0615	0.100559	0.00562076	0.0023385	MB1_UF	MB2_none	MB3_none	2.35326	0.903483	0.536354	0.1829	-0.123713	-0.108281	0.149634
MB-7084	1859	-1.4542	709	14.5453	1896	4.79091	0.00252685	0.0205152	0.000782247	MB1_none	MB2_none	MB3_none	0.634768	2.21596	0.193177	0.751597	0.130642	0.433335	-0.413233
MB-7085	843	-4.61164	810	-8.25373	1027	-7.36216	-0.00716861	-0.0101898	0.00547051	MB1_none	MB2_none	MB3_none	-1.06169	-1.23245	0.684528	-0.381036	0.0434898	-0.0293898	0.102359
MB-7086	518	10.3775	1036	8.00019	624	10.2212	0.0163801	0.00772219	-0.0200337	MB1_none	MB2_none	MB3_none	1.58809	1.15225	-1.6604	0.0888518	-0.167473	-0.0556075	0.186302
MB-7087	1793	1.46368	571	15.0367	1844	8.31262	0.00450793	0.026334	-0.000816329	MB1_none	MB2_none	MB3_none	1.10545	2.36896	-0.195375	0.878609	-0.0717309	0.268303	-0.229282
MB-7088	1286	-7.25751	1784	4.66803	1473	3.8451	0.00261039	0.00261661	0.00564348	MB1_none	MB2_none	MB3_none	0.527084	0.623518	1.01372	0.0531558	-0.0923766	0.0410949	-0.000872327
MB-7089	985	-3.9143	1256	2.90538	1614	-1.05829	-0.000655691	0.0023132	0.00397391	MB1_none	MB2_none	MB3_none	-0.143273	0.407161	0.567895	0.469317	0.215164	0.340676	-0.295918
MB-7090	1916	-1.74523	1898	3.25212	1930	0.240246	0.00012448	0.00171344	0.00091087	MB1_none	MB2_none	MB3_none	0.0317564	0.430827	0.230911	0.510662	0.0249246	0.120729	-0.0856398
MB-7091	1020	-0.672178	523	-9.12509	841	-9.62764	-0.0114478	-0.0174476	0.000658998	MB1_none	MB2_none	MB3_none	-1.42958	-1.45778	0.0970296	-0.567617	0.209238	-0.209063	-0.00278692
MB-7092	1150	-4.38024	1430	3.34962	805	8.0471	0.0099964	0.00234239	0.0038089	MB1_none	MB2_none	MB3_none	1.2027	0.461035	0.621529	0.183556	-0.0909602	0.095801	0.16914
MB-7093	452	0.240445	146	-12.4526	225	-13.9248	-0.0618881	-0.0852919	-0.000531958	MB1_LF	MB2_LF	MB3_none	-2.57101	-2.49872	-0.039329	-0.670556	0.316538	0.0561898	-0.176931
MB-7094	268	-19.0523	1796	-1.65428	1181	6.38161	0.00540356	-0.000921089	0.0710907	MB1_none	MB2_none	MB3_UF	0.902107	-0.220767	3.40768	0.261642	-0.1414	-0.0533881	0.158904
MB-7095	1324	0.376355	1576	0.779078	1502	3.78157	0.00251769	0.000494339	-0.000284256	MB1_none	MB2_none	MB3_none	0.516993	0.105815	-0.0523558	-0.0269829	-0.312063	-0.304081	0.415263
MB-7096	271	-4.14517	128	-11.7928	146	-11.4153	-0.0781868	-0.0921315	0.0152958	MB1_LF	MB2_LF	MB3_none	-2.29056	-2.43049	0.739929	-0.586779	0.274729	-0.0111022	-0.0937404
MB-7097	739	-11.5349	1737	-3.80239	1054	1.43557	0.00136202	-0.00218906	0.0156088	MB1_none	MB2_none	MB3_none	0.206249	-0.50971	1.74631	0.147572	-0.141349	-0.0936977	0.164061
MB-7099	998	4.37942	1525	5.19045	536	8.10101	0.0151138	0.00340357	-0.00438819	MB1_none	MB2_none	MB3_none	1.28912	0.708134	-0.634169	0.127342	-0.230038	0.0442112	0.202522
MB-7100	868	-7.85261	1690	4.85976	1023	11.0621	0.0108134	0.0028756	0.00904679	MB1_none	MB2_none	MB3_none	1.59615	0.653855	1.16057	0.221272	-0.27518	-0.0671342	0.319179
MB-7101	799	1.67652	271	-11.1581	792	-10.0508	-0.0126904	-0.0411739	-0.00209827	MB1_none	MB2_LF	MB3_none	-1.50583	-1.99177	-0.25085	-0.596368	-0.0663935	0.179604	0.164716
MB-7102	1645	1.00939	1640	6.76825	1487	7.27929	0.00489528	0.00412698	-0.000613613	MB1_none	MB2_none	MB3_none	0.996546	0.914325	-0.136303	-0.0943157	-0.299127	-0.0834389	0.28955
MB-7104	1500	-1.14409	1705	2.10759	1557	-3.61724	-0.00232321	0.00123613	0.000762729	MB1_none	MB2_none	MB3_none	-0.492107	0.283229	0.156442	0.0697551	0.259969	0.135869	-0.261429
MB-7106	451	-3.17379	2	-18.0591	85	-17.6313	-0.207427	-9.02957	0.00703723	MB1_LF	MB2_LF	MB3_none	-3.96865	-26.0538	0.519317	-0.566026	0.31495	0.0255173	-0.195215
MB-7107	895	-6.79015	1714	2.92635	908	8.75278	0.00963963	0.00170732	0.00758676	MB1_none	MB2_none	MB3_none	1.28505	0.392978	0.999018	-0.138313	-0.406487	0.0919543	0.357956
MB-7109	1225	0.110748	1249	9.24991	462	11.8535	0.0256569	0.00740585	-9.04069e-05	MB1_none	MB2_none	MB3_none	1.93193	1.2973	-0.0155749	0.865097	-0.235094	-0.218325	0.225681
MB-7111	1188	-5.87298	1710	2.13292	1606	0.64866	0.000403898	0.00124732	0.00494359	MB1_none	MB2_none	MB3_none	0.0878764	0.286519	0.829514	0.742933	0.248525	0.153395	-0.300628
MB-7112	1948	3.59043	69	25.5332	101	26.3434	0.260826	0.370046	-0.00184314	MB1_UF	MB2_UF	MB3_none	5.70806	6.03035	-0.474012	1.29745	-0.334962	-0.0218446	0.383591
MB-7113	1077	1.66806	318	-9.07232	385	-9.55101	-0.0248078	-0.0285293	-0.00154881	MB1_none	MB2_none	MB3_none	-1.60434	-1.57449	-0.238912	-0.350081	0.213773	-0.0941055	-0.141318
MB-7114	1640	5.1593	176	16.6005	1779	5.93032	0.00333351	0.0943213	-0.00314591	MB1_none	MB2_UF	MB3_none	0.79242	3.21064	-0.696972	0.926061	0.0291895	0.404423	-0.374177
MB-7115	944	-12.2207	1390	10.7111	394	17.2934	0.0438919	0.00770584	0.0129457	MB1_UF	MB2_none	MB3_none	2.89364	1.48004	1.78401	0.329463	-0.267143	0.20817	0.211077
MB-7116	1173	-6.7884	758	-5.18197	744	-2.74954	-0.00369562	-0.00683637	0.00578721	MB1_none	MB2_none	MB3_none	-0.415838	-0.781513	0.960533	0.0228363	0.23682	-0.126663	-0.112612
MB-7118	1181	1.0558	609	-5.95509	721	-4.40091	-0.00610389	-0.00977848	-0.000893992	MB1_none	MB2_none	MB3_none	-0.668766	-0.928768	-0.149249	-0.446103	-0.0393578	0.0234797	0.125616
MB-7119	1509	-6.87456	1479	8.97522	1739	6.05464	0.00348168	0.00606844	0.0045557	MB1_none	MB2_none	MB3_none	0.811497	1.22963	0.939249	0.519285	-0.0155828	0.184201	-0.226231
MB-7121	1437	-5.43598	1797	4.82493	1757	-3.27808	-0.00186573	0.00268499	0.00378287	MB1_none	MB2_none	MB3_none	-0.438753	0.64385	0.747696	0.498226	0.32172	0.477081	-0.435841
MB-7122	1701	-3.27874	990	-0.598713	1052	-2.66237	-0.00253077	-0.00060476	0.00192754	MB1_none	MB2_none	MB3_none	-0.382609	-0.0867988	0.440752	0.251751	-0.0024542	-0.0242898	-0.122928
MB-7123	1199	0.913241	1050	-5.92772	1481	-3.96598	-0.00267791	-0.00564545	-0.000761669	MB1_none	MB2_none	MB3_none	-0.54325	-0.852107	-0.128821	-0.32761	-0.0849866	0.0351645	0.0837075
MB-7124	1229	-1.43275	1718	0.953474	1127	7.21677	0.00640352	0.00055499	0.00116579	MB1_none	MB2_none	MB3_none	1.02696	0.128002	0.2014	-0.182334	-0.3066	-0.263678	0.454302
MB-7127	1243	0.620416	1777	3.65637	1656	3.27023	0.00197478	0.00205761	-0.000499128	MB1_none	MB2_none	MB3_none	0.441198	0.488645	-0.0870724	0.124083	0.0127318	-0.100221	0.0660694
MB-7128	910	-0.667886	417	-9.06857	587	-9.10584	-0.0155125	-0.0217472	0.000733941	MB1_none	MB2_none	MB3_none	-1.42836	-1.50314	0.0980248	-0.494575	0.194414	-0.0400155	0.00219633
MB-7130	1388	-9.30534	1484	5.14161	114	13.7604	0.120705	0.0034647	0.00670414	MB1_UF	MB2_none	MB3_none	2.90536	0.704089	1.28605	0.241367	-0.148346	0.0743899	0.100134
MB-7131	1682	2.50211	1915	7.40653	1547	12.676	0.00819395	0.00386764	-0.00148758	MB1_none	MB2_none	MB3_none	1.72602	0.980027	-0.336861	0.181827	-0.291056	-0.189414	0.392134
MB-7132	659	0.0444499	1405	-0.656967	1466	1.43079	0.000975985	-0.000467592	-6.74506e-05	MB1_none	MB2_none	MB3_none	0.19626	-0.0906437	-0.00684822	-0.303773	-0.224889	-0.0667749	0.295273
MB-7133	1013	-4.00484	1695	0.335441	1588	0.942649	0.000593608	0.0001979	0.00395344	MB1_none	MB2_none	MB3_none	0.1279	0.0451138	0.578678	0.400571	0.244671	-0.128898	-0.150754
MB-7135	1702	-8.21809	1892	3.71783	1717	4.16448	0.00242544	0.00196502	0.00482849	MB1_none	MB2_none	MB3_none	0.559116	0.492728	1.10465	0.517954	-0.262267	0.134111	0.199869
MB-7137	725	1.13684	878	-6.3316	1006	-5.34559	-0.00531371	-0.00721139	-0.00156806	MB1_none	MB2_none	MB3_none	-0.773184	-0.934189	-0.172611	-0.541238	0.0318547	-0.0869106	0.0917163
MB-7138	1387	-1.15028	1590	10.2999	900	13.8226	0.0153585	0.0064779	0.000829326	MB1_none	MB2_none	MB3_none	2.03203	1.39726	0.15899	0.894012	-0.225698	-0.0307197	0.311769
MB-7140	1191	-4.23347	1458	-2.38863	1437	-0.0425823	-2.96328e-05	-0.00163829	0.00355455	MB1_none	MB2_none	MB3_none	-0.00585701	-0.327891	0.597732	0.188085	-0.0353807	0.0862309	0.166166
MB-7141	530	-1.9877	478	-7.91134	598	-4.23561	-0.00708296	-0.0165509	0.00375038	MB1_none	MB2_none	MB3_none	-0.662477	-1.28231	0.316872	-0.275548	-0.257469	-0.273841	0.297612
MB-7142	613	-10.6929	1099	-4.61024	1551	0.867063	0.000559035	-0.00419494	0.0174436	MB1_none	MB2_none	MB3_none	0.118021	-0.658403	1.66599	0.393222	0.0793854	-0.0484844	-0.00788504
MB-7143	1708	1.83445	1822	3.53048	1155	6.01715	0.00520965	0.0019377	-0.00107403	MB1_none	MB2_none	MB3_none	0.853271	0.470249	-0.246463	0.149858	-0.131334	-0.100542	0.0930056
MB-7144	1688	-1.85301	1455	4.68639	802	6.70536	0.0083608	0.00322089	0.00109775	MB1_none	MB2_none	MB3_none	1.00273	0.643491	0.249352	0.252483	-0.253143	-0.241502	0.259129
MB-7145	1909	-2.86852	196	16.5953	1807	6.79983	0.00376305	0.0846699	0.00150263	MB1_none	MB2_UF	MB3_none	0.906714	3.14417	0.379718	0.893439	-0.159599	0.421517	-0.310292
MB-7147	1820	-3.2261	1859	5.06043	1653	7.26535	0.00439525	0.00272213	0.00177258	MB1_none	MB2_none	MB3_none	0.980434	0.672233	0.429769	0.232384	-0.0987899	-0.177964	0.126081
MB-7148	1322	0.513534	1151	0.765573	809	4.3138	0.00533226	0.000665137	-0.000388452	MB1_none	MB2_none	MB3_none	0.644255	0.108617	-0.0714541	0.0235263	-0.266136	-0.0973465	0.291583
MB-7149	1896	0.907169	755	6.96357	571	8.14675	0.0142675	0.00922328	-0.000478465	MB1_none	MB2_none	MB3_none	1.28348	1.05083	-0.120195	0.300173	-0.070193	0.0225397	0.00410027
MB-7150	1503	-0.688735	1670	-0.740009	997	0.708347	0.000710479	-0.000443119	0.00045824	MB1_none	MB2_none	MB3_none	0.102588	-0.0997239	0.094151	0.303889	0.0279882	-0.277318	0.0838275
MB-7151	1953	-2.5228	692	19.4819	1880	12.7084	0.00675981	0.028153	0.00129176	MB1_none	MB2_none	MB3_none	1.68569	2.97907	0.33295	1.28867	0.0205849	0.177866	-0.26351
MB-7152	1476	-7.40228	1783	5.95046	287	12.5023	0.0435618	0.00333733	0.00501509	MB1_UF	MB2_none	MB3_none	2.20908	0.794874	1.01441	0.183589	-0.123007	-0.107267	0.241906
MB-7153	1049	3.7707	761	6.99559	1089	9.9459	0.00913306	0.00919263	-0.00359457	MB1_none	MB2_none	MB3_none	1.42226	1.05441	-0.542111	-0.214904	-0.350656	0.0709858	0.385027
MB-7154	1449	-8.34142	1739	9.02605	1919	3.64411	0.00189896	0.00519037	0.00575667	MB1_none	MB2_none	MB3_none	0.482053	1.20975	1.14601	1.01949	0.0576726	0.196727	-0.352737
MB-7155	1933	2.39531	37	21.7624	1776	10.1125	0.00569396	0.588173	-0.00123917	MB1_none	MB2_UF	MB3_none	1.35155	6.02683	-0.316554	1.34504	0.0899019	0.255023	-0.359595
MB-7157	931	-8.49965	1465	6.08688	345	12.55	0.0363768	0.00415486	0.00912959	MB1_none	MB2_none	MB3_none	2.14767	0.835007	1.24332	-0.0578968	-0.298419	-0.0919458	0.364362
MB-7158	972	-9.08193	903	-4.92165	1069	-10.1239	-0.00947045	-0.00545034	0.00934355	MB1_none	MB2_none	MB3_none	-1.45156	-0.723164	1.32017	0.0458118	0.356609	0.359763	-0.468992
MB-7159	1951	1.67786	53	22.7407	1754	12.6371	0.00720471	0.42907	-0.00086	MB1_none	MB2_UF	MB3_none	1.69179	5.72772	-0.221467	1.21328	-0.0688495	0.438155	-0.231608
MB-7160	1552	-4.55241	831	8.04172	773	8.1806	0.0105829	0.00967715	0.00293326	MB1_none	MB2_none	MB3_none	1.23011	1.19622	0.619604	0.506996	0.191321	-0.0422153	-0.112022
MB-7161	1473	-2.56732	1818	-0.169845	927	1.73773	0.00187458	-9.3424e-05	0.00174292	MB1_none	MB2_none	MB3_none	0.254354	-0.0226294	0.351927	-0.271984	0.0379129	-0.114155	-0.0100716
MB-7162	229	5.90722	706	-3.46896	585	-4.20474	-0.00718758	-0.00491354	-0.0257957	MB1_none	MB2_none	MB3_none	-0.659917	-0.528836	-1.08714	-0.283872	-0.0902016	-0.334485	0.182255
MB-7163	445	-5.29568	38	-14.6562	137	-13.4349	-0.098065	-0.385689	0.0119004	MB1_LF	MB2_LF	MB3_none	-2.73068	-4.0291	0.868419	-0.296186	0.0783229	-0.184003	-0.00979093
MB-7164	681	-3.53757	642	-4.42333	1040	-2.49479	-0.00239883	-0.00688992	0.00519468	MB1_none	MB2_none	MB3_none	-0.359118	-0.68424	0.542276	-0.489935	-0.144613	0.0945099	0.181193
MB-7165	1879	5.14288	39	28.0176	1732	14.9116	0.00860944	0.7184	-0.00273703	MB1_none	MB2_UF	MB3_none	1.99966	7.64764	-0.682216	1.41357	-0.192885	0.172471	-0.252119
MB-7167	189	10.5021	1449	-1.29178	1128	-4.62274	-0.00409817	-0.000891495	-0.0555668	MB1_none	MB2_none	MB3_LF	-0.657742	-0.177475	-2.00355	-0.217876	0.181969	-0.183257	0.0642221
MB-7168	138	10.4554	1088	-6.60605	918	-8.56672	-0.00933194	-0.00607173	-0.0757639	MB1_none	MB2_none	MB3_LF	-1.25571	-0.944787	-2.12196	-0.314936	0.172974	0.0999073	-0.0486462
MB-7170	454	-17.7678	1386	-6.24122	1910	0.696324	0.000364567	-0.00450305	0.0391361	MB1_none	MB2_none	MB3_none	0.092169	-0.862741	2.90414	-0.414499	-0.100807	-0.197771	0.128658
MB-7171	1221	-7.86334	1746	1.63481	736	4.93409	0.00670392	0.000936318	0.00644008	MB1_none	MB2_none	MB3_none	0.74745	0.218994	1.10636	0.525583	-0.0711427	0.0721512	0.0461914
MB-7172	1401	-1.75235	1509	0.4478	728	2.24289	0.00308089	0.000296753	0.00125078	MB1_none	MB2_none	MB3_none	0.340332	0.0611816	0.241872	-0.181	-0.132234	0.0464005	0.117115
MB-7173	1129	-1.09769	1071	-2.69063	1050	-0.40507	-0.000385781	-0.00251226	0.000972266	MB1_none	MB2_none	MB3_none	-0.0582287	-0.385679	0.156164	0.0339831	-0.232215	-0.155605	0.293655
MB-7174	1677	-4.00175	1658	5.07504	1274	9.02557	0.00708444	0.00306094	0.00238625	MB1_none	MB2_none	MB3_none	1.26233	0.684579	0.538973	0.453915	0.0210579	-0.0392015	0.146105
MB-7176	1169	2.46908	860	-2.07185	965	-2.14006	-0.00221768	-0.00240913	-0.00211213	MB1_none	MB2_none	MB3_none	-0.311411	-0.306626	-0.349535	0.145028	0.244261	0.0517098	-0.138536
MB-7181	1295	-10.6947	1942	4.43507	416	15.7131	0.037772	0.00228376	0.00825843	MB1_none	MB2_none	MB3_none	2.60553	0.58576	1.49236	-0.140433	-0.203499	-0.00180902	0.289683
MB-7182	1040	-8.40732	1542	6.23084	262	12.2356	0.0467007	0.00404075	0.00808396	MB1_UF	MB2_none	MB3_none	2.19735	0.848792	1.21021	0.337895	-0.163385	-0.405397	0.239189
MB-7185	830	-7.47802	1930	-1.37073	1796	8.44742	0.00470346	-0.000710223	0.00900966	MB1_none	MB2_none	MB3_none	1.12733	-0.181187	1.11256	-0.814722	-0.423899	-0.00924694	0.449147
MB-7186	970	-8.25082	1774	6.35533	325	11.5791	0.0356279	0.00358249	0.008506	MB1_none	MB2_none	MB3_none	2.00197	0.849531	1.19972	0.580142	-0.290194	-0.198203	0.324667
MB-7187	1396	-6.76344	431	-10.4923	635	-11.467	-0.0180583	-0.024344	0.00484487	MB1_none	MB2_none	MB3_none	-1.77684	-1.72965	0.934	-0.296605	-0.00537737	0.0350669	-0.128963
MB-7188	1622	-1.19238	1755	-1.85737	1958	3.06906	0.00156745	-0.00105833	0.000735129	MB1_none	MB2_none	MB3_none	0.404906	-0.248637	0.161319	-0.215771	-0.155082	0.113167	0.25791
MB-7189	1462	-2.52224	1550	1.79414	843	4.46919	0.00530153	0.00115751	0.0017252	MB1_none	MB2_none	MB3_none	0.663383	0.244233	0.346102	0.312959	0.078783	0.0390504	-0.0610057
MB-7193	1368	7.98131	418	8.45854	539	7.99898	0.0148404	0.0202357	-0.00583429	MB1_none	MB2_none	MB3_none	1.27176	1.40147	-1.10528	0.343804	0.0697838	-0.217092	0.107517
MB-7194	1574	3.45468	1044	10.4905	190	16.6151	0.0874478	0.0100484	-0.00219484	MB1_UF	MB2_none	MB3_none	3.16657	1.50925	-0.469298	0.760051	-0.199062	-0.278767	0.206276
MB-7195	968	-0.959137	1160	-6.14604	1652	-1.61913	-0.000980103	-0.00529831	0.000990844	MB1_none	MB2_none	MB3_none	-0.218514	-0.871015	0.139506	-0.778509	-0.231927	-0.0411339	0.350514
MB-7196	1211	-6.47423	1491	5.62047	615	7.76174	0.0126207	0.0037696	0.00534618	MB1_none	MB2_none	MB3_none	1.20869	0.769169	0.911966	0.482764	0.224989	0.0246426	-0.0755189
MB-7197	716	-2.47738	1019	-2.44164	1137	2.57359	0.00226349	-0.00239612	0.00346003	MB1_none	MB2_none	MB3_none	0.365766	-0.352504	0.376864	-0.326789	-0.295072	-0.147997	0.40693
MB-7198	980	4.45501	991	5.42193	1260	3.58235	0.00284313	0.00547117	-0.00454593	MB1_none	MB2_none	MB3_none	0.501809	0.785933	-0.64682	0.270543	0.190483	0.104854	-0.236942
MB-7199	861	-7.3354	1683	0.843263	1365	6.86001	0.00502565	0.000501047	0.00851962	MB1_none	MB2_none	MB3_none	0.950283	0.11352	1.08542	-0.116818	-0.223027	-0.3189	0.218794
MB-7200	197	6.47458	995	1.22563	954	0.75913	0.000795733	0.00123179	-0.0328659	MB1_none	MB2_none	MB3_none	0.11065	0.177556	-1.2255	-0.184793	-0.137022	-0.238623	0.201808
MB-7201	1080	-7.83591	1135	-4.08728	1421	-5.88561	-0.00414188	-0.00360112	0.00725547	MB1_none	MB2_none	MB3_none	-0.810788	-0.581042	1.12187	0.0623918	0.0951459	0.274547	-0.11367
MB-7205	765	10.9883	248	10.6359	1781	-2.75299	-0.00154576	0.0428867	-0.0143639	MB1_none	MB2_UF	MB3_none	-0.367804	1.92909	-1.6549	0.565973	0.221536	0.450086	-0.45967
MB-7207	1177	2.11152	1280	1.36859	1530	-2.05017	-0.00133998	0.00106921	-0.00179399	MB1_none	MB2_none	MB3_none	-0.279581	0.191287	-0.298629	0.170596	0.245767	0.147922	-0.317549
MB-7208	1370	-11.2713	1561	10.4034	1341	12.2463	0.00913222	0.00666459	0.00822719	MB1_none	MB2_none	MB3_none	1.7006	1.41484	1.56056	0.449403	-0.191506	0.110425	0.0914772
MB-7212	586	0.181689	453	-7.62822	767	-8.56174	-0.0111626	-0.0168393	-0.000310049	MB1_none	MB2_none	MB3_none	-1.28894	-1.24728	-0.0285077	-0.501167	0.0369989	0.102118	-0.0433521
MB-7215	881	0.254075	32	-19.1559	20	-23.2825	-1.16413	-0.598622	-0.000288394	MB1_LF	MB2_LF	MB3_none	-7.77191	-5.52723	-0.0374683	-0.513383	0.403061	-0.182025	-0.317546
MB-7216	1277	-1.1309	1922	3.61119	1912	7.35053	0.00384442	0.00187887	0.00088559	MB1_none	MB2_none	MB3_none	0.972819	0.4776	0.158117	-0.051489	-0.0807862	-0.0541734	0.265871
MB-7217	377	-2.20908	96	-14.8522	118	-16.6621	-0.141204	-0.15471	0.00585964	MB1_LF	MB2_LF	MB3_none	-3.49259	-3.25395	0.372386	-0.416763	0.40414	-0.0101816	-0.334166
MB-7218	891	3.57184	1060	-6.88557	1366	-4.17449	-0.003056	-0.00649582	-0.0040088	MB1_none	MB2_none	MB3_none	-0.578213	-0.988451	-0.525863	-0.533752	-0.22946	-0.0291906	0.317614
MB-7219	559	-1.41097	494	-4.4605	579	-3.36071	-0.00580433	-0.00902936	0.0025241	MB1_none	MB2_none	MB3_none	-0.528305	-0.719142	0.223038	-0.326473	-0.182035	-0.0204154	0.171493
MB-7220	676	-2.7051	712	-5.57192	985	-5.61233	-0.00569779	-0.00782572	0.00400163	MB1_none	MB2_none	MB3_none	-0.814249	-0.848333	0.415136	-0.0425553	0.158378	-0.0854738	-0.020855
MB-7225	794	-12.1918	1750	6.19111	1726	4.21654	0.00244296	0.00353778	0.0153549	MB1_none	MB2_none	MB3_none	0.565709	0.829088	1.82591	0.489734	-0.0210009	0.30606	-0.278656
MB-7226	1872	0.395117	1031	10.8614	248	13.219	0.0533023	0.0105348	-0.000211067	MB1_UF	MB2_none	MB3_none	2.3976	1.56543	-0.0524392	0.820731	0.00798823	-0.0749363	0.182619
MB-7227	930	-1.20803	641	-3.69796	884	-3.49285	-0.00395119	-0.00576904	0.00129896	MB1_none	MB2_none	MB3_none	-0.514831	-0.572171	0.176737	-0.131159	-0.16587	-0.143112	0.135094
MB-7228	558	-1.45339	302	-15.02	229	-17.0059	-0.0742615	-0.0497351	0.00260464	MB1_LF	MB2_LF	MB3_none	-3.12969	-2.63028	0.229809	-0.401162	0.242407	-0.0758839	-0.173235
MB-7229	753	-5.03319	1591	-0.167607	1175	5.14893	0.00438206	-0.000105347	0.00668418	MB1_none	MB2_none	MB3_none	0.728379	-0.0227353	0.759834	-0.302779	-0.371721	-0.2092	0.375108
MB-7230	1718	1.5362	288	16.9008	255	20.8072	0.081597	0.0586833	-0.000894182	MB1_UF	MB2_UF	MB3_none	3.75496	2.98444	-0.206232	0.575299	-0.394112	-0.309428	0.429857
MB-7231	858	-3.92451	1794	0.719914	1744	5.26468	0.00301874	0.00040129	0.00457402	MB1_none	MB2_none	MB3_none	0.705349	0.0960884	0.581012	-0.410924	-0.210025	-0.172958	0.340516
MB-7232	1227	-3.3127	1841	-0.393804	1768	4.46742	0.00252682	-0.000213908	0.00269984	MB1_none	MB2_none	MB3_none	0.597439	-0.052381	0.465769	-0.517273	-0.312925	0.00398022	0.360321
MB-7233	1032	-4.48321	1084	-5.32449	993	-2.90656	-0.00292705	-0.00491189	0.00434419	MB1_none	MB2_none	MB3_none	-0.421196	-0.761902	0.646065	-0.323452	-0.115363	-0.13121	0.157449
MB-7234	1105	-7.4268	1527	2.18148	439	9.76567	0.0222453	0.00142861	0.00672109	MB1_none	MB2_none	MB3_none	1.60501	0.297567	1.05982	-0.0915075	-0.274747	-0.19852	0.447644
MB-7235	486	3.69144	618	-4.24098	451	-2.66871	-0.00591731	-0.00686243	-0.00759555	MB1_none	MB2_none	MB3_none	-0.436672	-0.659922	-0.59672	-0.0861354	-0.191299	0.16236	0.203433
MB-7236	1251	5.93903	1857	4.85371	1680	6.45437	0.00384189	0.00261374	-0.00474743	MB1_none	MB2_none	MB3_none	0.869094	0.644864	-0.832766	-0.260417	-0.202536	-0.017922	0.298667
MB-7237	946	0.25521	1252	-3.68464	1450	-5.41667	-0.00373564	-0.002943	-0.000269778	MB1_none	MB2_none	MB3_none	-0.744118	-0.516599	-0.0372448	0.0419591	0.246293	0.03381	-0.13689
MB-7238	1612	-3.12104	1220	5.09542	1384	3.97401	0.00287139	0.00417657	0.00193613	MB1_none	MB2_none	MB3_none	0.549448	0.716998	0.422605	0.319591	-0.0845273	-0.267139	0.144213
MB-7241	519	8.14011	1400	-0.498016	1154	0.0430368	3.72936e-05	-0.000355726	-0.0156842	MB1_none	MB2_none	MB3_none	0.00610366	-0.0687466	-1.30202	-0.171063	-0.2305	-0.0738591	0.307038
MB-7243	337	-3.27654	575	-4.87739	796	-4.22862	-0.00531233	-0.00848242	0.00972268	MB1_none	MB2_none	MB3_none	-0.633065	-0.767565	0.562972	-0.329544	-0.179022	-0.261071	0.131887
MB-7244	1297	-1.09375	515	-9.17681	622	-9.53798	-0.0153344	-0.0178191	0.00084329	MB1_none	MB2_none	MB3_none	-1.48268	-1.46966	0.152592	-0.602259	0.195085	-0.129061	-0.0696973
MB-7249	1882	1.31076	1951	2.7242	1957	5.1598	0.00263659	0.00139631	-0.000696472	MB1_none	MB2_none	MB3_none	0.680787	0.359578	-0.173839	-0.708071	-0.252437	-0.195865	0.210047
MB-7250	1504	-4.3549	1538	-3.16002	1508	-1.66091	-0.0011014	-0.00205463	0.00289555	MB1_none	MB2_none	MB3_none	-0.226946	-0.430624	0.595267	-0.126365	0.0992821	0.0191699	-0.154935
MB-7251	915	-6.71213	1398	1.59892	1492	0.668533	0.000448078	0.00114372	0.00733566	MB1_none	MB2_none	MB3_none	0.0914812	0.22076	0.984338	0.247665	0.0339835	-0.0600279	-0.0754495
MB-7252	1790	-2.62724	1868	3.48065	1842	2.27917	0.00123734	0.00186331	0.00146773	MB1_none	MB2_none	MB3_none	0.303138	0.462077	0.350768	0.622367	0.0317904	-0.0346907	-0.0474224
MB-7253	1082	4.09742	1682	5.18246	909	6.46257	0.00710954	0.00308113	-0.0037869	MB1_none	MB2_none	MB3_none	0.948656	0.697717	-0.586472	0.198242	-0.206247	-0.401601	0.261271
MB-7254	440	5.74743	1318	-3.8856	894	-5.02052	-0.0056158	-0.0029481	-0.0130623	MB1_none	MB2_none	MB3_none	-0.738779	-0.540878	-0.944249	-0.109418	0.15081	0.201171	-0.104499
MB-7256	1426	1.91989	1501	-4.44057	1147	-6.69855	-0.00584006	-0.00295841	-0.00134635	MB1_none	MB2_none	MB3_none	-0.950836	-0.607142	-0.264352	0.133608	0.0196996	0.0245511	-0.0926586
MB-7258	1884	-5.8895	635	16.6346	1772	10.4199	0.00588032	0.0261962	0.00312606	MB1_none	MB2_none	MB3_none	1.39306	2.57755	0.780981	0.879478	-0.211193	0.346413	-0.0674239
MB-7260	1143	-7.24598	1824	3.92913	1449	4.68925	0.00323619	0.00215413	0.00633944	MB1_none	MB2_none	MB3_none	0.644249	0.523271	1.02905	0.410346	0.215626	-0.134491	-0.197927
MB-7262	1713	-1.39545	1387	10.6042	855	12.0489	0.0140923	0.00764545	0.000814622	MB1_none	MB2_none	MB3_none	1.78474	1.46571	0.187409	0.707984	-0.131072	-0.23526	0.237239
MB-7263	1450	-2.97635	1597	4.51841	224	13.4497	0.0600432	0.00282931	0.00205266	MB1_UF	MB2_none	MB3_none	2.48532	0.612592	0.408878	0.149068	-0.223112	-0.276791	0.34246
MB-7264	648	-9.87103	435	-10.5062	1212	-8.90747	-0.0073494	-0.0241521	0.0152331	MB1_none	MB2_none	MB3_none	-1.25457	-1.72931	1.52474	-0.249252	0.287576	0.175298	-0.244461
MB-7266	1678	-3.35631	1788	0.635881	980	4.97691	0.00507848	0.000355638	0.00200019	MB1_none	MB2_none	MB3_none	0.722595	0.0849103	0.452007	-0.203154	-0.105832	-0.0969815	0.211703
MB-7267	1899	-3.99009	111	19.6323	1672	11.1766	0.00668455	0.176868	0.00210115	MB1_none	MB2_UF	MB3_none	1.50591	4.16863	0.528553	1.38746	0.0470452	0.435565	-0.35121
MB-7268	226	2.72845	548	-2.54974	1184	-1.35067	-0.00114077	-0.00465281	-0.0120728	MB1_none	MB2_none	MB3_none	-0.190863	-0.404318	-0.503355	-0.0710887	-0.240853	-0.180588	0.296961
MB-7269	1180	-7.80639	1222	10.0193	1837	3.43611	0.0018705	0.0081991	0.00661558	MB1_none	MB2_none	MB3_none	0.457179	1.40953	1.10365	0.941938	-0.135599	0.541492	-0.375147
MB-7270	1414	-8.80285	1871	7.56596	1698	5.94995	0.00350409	0.00404381	0.0062255	MB1_none	MB2_none	MB3_none	0.800025	1.00421	1.21349	0.724388	-0.148556	0.296756	-0.0933558
MB-7273	1556	7.98264	870	10.3601	1129	8.23319	0.00729247	0.0119081	-0.00513023	MB1_none	MB2_none	MB3_none	1.1713	1.53063	-1.08609	0.0118642	-0.144725	0.0324678	0.0640106
MB-7275	210	9.21086	1072	-4.69292	951	-8.96271	-0.00942451	-0.00437772	-0.0438612	MB1_none	MB2_none	MB3_LF	-1.30699	-0.6726	-1.72259	-0.115991	0.386803	-0.16374	-0.288109
MB-7276	495	-4.42308	627	-4.87654	890	-2.41618	-0.00271481	-0.00777758	0.00893551	MB1_none	MB2_none	MB3_none	-0.35578	-0.757116	0.712876	-0.297877	-0.137344	-0.0305482	0.232212
MB-7277	1330	-0.722036	1092	-3.61427	786	-3.23497	-0.00411574	-0.00330977	0.000542884	MB1_none	MB2_none	MB3_none	-0.485224	-0.516636	0.100381	-0.364715	-0.020118	-0.0148842	0.137924
MB-7278	848	-5.32064	330	-12.2064	712	-10.0638	-0.0141346	-0.0369891	0.00627434	MB1_none	MB2_none	MB3_none	-1.53223	-2.10488	0.789075	-0.694693	0.00191717	-0.062128	0.0416545
MB-7279	410	-20.3548	1967	5.13308	892	12.6395	0.0141698	0.0026096	0.0496459	MB1_none	MB2_none	MB3_UF	1.86054	0.676807	3.38336	0.244707	-0.281695	0.0938633	0.212485
MB-7280	974	0.229037	1048	-5.04979	1043	-3.28396	-0.00314857	-0.0048185	-0.000235151	MB1_none	MB2_none	MB3_none	-0.472522	-0.726104	-0.0332834	-0.148985	-0.136842	-0.270107	0.105764
MB-7281	1618	-5.74883	1880	-2.93895	1642	-3.12886	-0.00190552	-0.00156327	0.00355304	MB1_none	MB2_none	MB3_none	-0.422609	-0.389831	0.778031	0.145022	0.272816	0.111196	-0.318626
MB-7283	1588	-3.98629	1627	3.3543	1539	6.47197	0.00420531	0.00206165	0.00251026	MB1_none	MB2_none	MB3_none	0.881874	0.453622	0.540863	0.185795	-0.265289	-0.214388	0.345929
MB-7284	1411	3.16888	1181	-6.84372	1282	-6.07678	-0.00474007	-0.00579486	-0.00224584	MB1_none	MB2_none	MB3_none	-0.849165	-0.967432	-0.436964	-0.549896	0.214964	-0.228839	0.0525267
MB-7285	71	9.98308	955	-12.4592	321	-19.0337	-0.0592949	-0.0130463	-0.140607	MB1_LF	MB2_none	MB3_LF	-3.29791	-1.81576	-2.34197	-0.352426	0.472672	-0.213557	-0.381764
MB-7286	481	3.87544	1173	-1.64102	1215	-2.71274	-0.00223271	-0.00139899	-0.00805704	MB1_none	MB2_none	MB3_none	-0.381942	-0.232198	-0.627513	0.0109193	0.0801351	-0.161702	-0.00451762
MB-7287	1527	6.17085	839	5.88156	1070	6.14382	0.00574189	0.00701021	-0.00404116	MB1_none	MB2_none	MB3_none	0.880783	0.873645	-0.84174	0.201924	-0.112841	0.0202203	0.20653
MB-7288	190	10.5987	1554	1.39528	1246	-0.625157	-0.000501731	0.000897861	-0.0557828	MB1_none	MB2_none	MB3_LF	-0.0877082	0.18987	-2.01995	-0.113573	-0.109466	0.00747216	0.223763
MB-7289	77	9.35707	185	-14.5434	48	-22.8058	-0.475121	-0.0786132	-0.12152	MB1_LF	MB2_LF	MB3_LF	-5.89115	-2.78591	-2.15412	-0.680616	0.298888	0.0215999	-0.301683
MB-7291	428	10.1386	1782	2.51186	1925	-3.33777	-0.00173391	0.00140957	-0.0236883	MB1_none	MB2_none	MB3_none	-0.441348	0.335563	-1.67327	0.562418	0.267853	-0.0460928	-0.340667
MB-7292	698	7.87335	942	5.98192	1761	3.2143	0.00182527	0.00635023	-0.0112799	MB1_none	MB2_none	MB3_none	0.430085	0.873527	-1.20237	0.312426	0.38253	-0.250933	-0.29901
MB-7293	82	9.17777	545	-11.4723	318	-16.1325	-0.0507312	-0.0210501	-0.111924	MB1_LF	MB2_none	MB3_LF	-2.79979	-1.82077	-2.08268	-0.544333	0.326708	-0.13119	-0.209081
MB-7294	737	10.1973	1070	9.33064	122	13.0427	0.106907	0.00872022	-0.0138363	MB1_UF	MB2_none	MB3_none	2.71495	1.33765	-1.54444	0.0533926	-0.220028	0.00262593	0.329655
MB-7295	15	18.2098	1685	-4.13174	729	-11.9362	-0.0163734	-0.00245207	-1.21399	MB1_none	MB2_none	MB3_LF	-1.8108	-0.556125	-6.72432	-0.223094	0.348056	-0.267542	-0.200738
MB-7296	898	9.25951	408	12.7708	741	11.374	0.0153495	0.031301	-0.0103113	MB1_none	MB2_none	MB3_none	1.72125	2.12448	-1.36166	0.899306	0.131606	-0.18255	-0.122568
MB-7297	413	14.9765	299	14.0236	236	12.587	0.0533348	0.0469018	-0.0362626	MB1_UF	MB2_UF	MB3_none	2.3037	2.46009	-2.48636	0.414839	-0.104111	-0.13081	0.149544
MB-7298	719	7.94268	1134	5.80433	637	8.53045	0.0133916	0.00511845	-0.0110468	MB1_none	MB2_none	MB3_none	1.32116	0.825239	-1.20749	0.366884	-0.183519	-0.153659	0.185954
MB-7299	1003	6.53859	1451	4.8702	1662	1.38169	0.000831342	0.00335644	-0.00651903	MB1_none	MB2_none	MB3_none	0.186318	0.668983	-0.946147	0.286501	0.198852	-0.199441	-0.185031

## Sheet: MB1.hi.cv.genes.cv
Gene	cv
PROS1	-0.980664
PROS2P	-0.980664
AURKA	0.978963
NDN	-0.978326
CDCA5	0.976264
CDC45	0.976107
PRC1	0.975085
MFAP4	-0.973353
TGFBR2	-0.97086
NME1	0.970689
RNASEH2A	0.970432
JAM3	-0.970284
CLDN5	-0.969792
SPARCL1	-0.969752
JAM2	-0.967975
CAVIN1	-0.967782
CEP55	0.967327
CYB561	0.966935
TACO1	0.966717
ACKR1	-0.965876
MCM2	0.965766
UBE2T	0.965558
OLFML1	-0.965351
TSPAN7	-0.96527
UBE2SP1	0.965167
ZCCHC24	-0.965143
TPX2	0.96464
PTRH2	0.964361
SPRY1	-0.964135
ATAD2	0.964126
GNG11	-0.964114
LDB2	-0.964063
CXCL12	-0.964014
PCDH18	-0.963899
SRPX	-0.963837
LHFP	-0.963784
TOP2A	0.963758
TCF4	-0.963707
BIRC5	0.963478
AC026271.2	0.963466
UBE2S	0.963466
PODN	-0.963188
MIR99AHG	-0.963158
ANTXR2	-0.962532
ZWINT	0.961843
DCN	-0.961614
MSRA	-0.961573
CRYAB	-0.961486
C1S	-0.960713
PLSCR4	-0.960699
TK1	0.960693
CLEC1A	-0.960432
TSHZ2	-0.96041
CYBRD1	-0.960373
CENPX	0.960015
MRPS23	0.959751
KIF4A	0.959705
SLC25A10	0.959678
C17orf53	0.959674
AC087632.1	0.959173
RCBTB2	-0.958531
HID1	0.958234
SLIT2	-0.958158
FEN1	0.95733
PDGFRL	-0.957239
CD34	-0.957043
LAMA2	-0.956999
PAM	-0.956826
ETS2	-0.956583
FBLN2	-0.956464
FERMT2	-0.956364
C16orf59	0.956128
MIR6768	0.956128
CCL14	-0.956079
CCL15-CCL14	-0.956079
FLRT2	-0.95607
VSIR	-0.955646
MELK	0.955573
TIMELESS	0.955554
ZFP36L2	-0.955497
CKAP2L	0.955212
GLT8D2	-0.955195
CAV2	-0.954975
AC005229.1	0.954291
PDGFRA	-0.953246
ECM2	-0.953237
CRISPLD2	-0.953061
PTH1R	-0.952804
BICC1	-0.952758
CYYR1	-0.952734
DDR2	-0.952683
SUPT4H1	0.952683
CAV1	-0.9525
MRPL58	0.95199
CENPM	0.951909
FBLN5	-0.951904
FOXO1	-0.951813
ANKRD35	-0.951573
AC133555.5	0.951352
BOLA2	0.951352
BOLA2B	0.951352
RGL1	-0.950528
CCNE2	0.950503
HOXA5	-0.950472
IL33	-0.950053
NCAPG	0.950035
AUNIP	0.949619
EFEMP2	-0.949619
SVEP1	-0.949569
RACGAP1	0.949282
TSHZ3	-0.94925
DAB2	-0.949244
RECK	-0.949207
ABI3BP	-0.949171
EBF3	-0.948679
FCER1A	-0.948377
COL14A1	-0.948175
BHLHE22	-0.947943
CDCA8	0.94785
AP002004.1	-0.947435
CPNE8	-0.94732
GAS7	-0.947012
PCLAF	0.946835
DPYSL3	-0.946805
ATP6V0B	0.946342
RFTN2	-0.945794
ECE2	0.945723
PELI2	-0.945585
TRIP13	0.94554
NRP1	-0.945348
ARHGAP27P1-BPTFP1-KPNA2P3	0.945335
WLS	-0.945159
CDK6	-0.944981
AC112777.1	0.944808
UHRF1	0.944808
PLCG2	-0.944333
KPNA2P3	0.944255
AL353813.1	-0.943911
GINS2	0.943888
GSN	-0.943826
POLQ	0.943778
ENPP2	-0.94356
PLCL2	-0.943521
ADGRA2	-0.943436
RBMS3	-0.942993
MRPS7	0.942987
CDH5	-0.942978
RGMA	-0.942907
RHOJ	-0.942859
CCND2	-0.942857
ANXA1	-0.942659
CCNA2	0.942583
KCTD12	-0.942464
C20orf24	0.94245
TGIF2-C20orf24	0.94245
MAMDC2	-0.94245
OAF	-0.942156
DPT	-0.942096
CCNB2	0.942044
NPR2	-0.941983
COX6C	0.941592
PLK4	0.941332
TLE4	-0.941328
COX6A1	0.941256
COX6A1P2	0.941256
MEF2C	-0.941213
CENPF	0.941016
RFC4	0.940785
HSPB2	-0.940694
SLC9A3R1	0.940587
PDGFRB	-0.940408
S1PR1	-0.94022
GSTP1	-0.940209
DPYSL2	-0.939971
CD93	-0.939897
CNRIP1	-0.939892
COIL	0.939877
ANGPTL2	-0.93984
ZC3H12B	-0.939659
LRRC45	0.939135
MSRB3	-0.939072
FSTL1	-0.938695
CANT1	0.938307
AMZ2P1	0.938275
PDE7B	-0.93801
SNCAIP	-0.93789
EBP	0.937861
LPAR6	-0.937796
MAD2L1	0.937753
TGFB1I1	-0.937709
COX7A1	-0.937572
NME2	0.937525
GSPT2	-0.937395
MCM10	0.937379
CCDC167	0.93737
ABCA8	-0.937338
FAM110D	-0.937296
KIF20A	0.93717
PGM5	-0.937165
PPAT	0.936719
ASPM	0.936704
FXYD6	-0.936675
SRP68	0.936284
CDK1	0.936104
SFRP1	-0.936051
VWF	-0.936029
FAM162B	-0.935861
GAS1	-0.935756
GIMAP8	-0.935575
MXD4	-0.935421
AMZ2	0.935345
OXLD1	0.935185
SERPINE2	-0.934919
UBE2O	0.934721
NAALADL1	-0.934549
ISM1	-0.934398
EPAS1	-0.934342
FAM107A	-0.934182
CAVIN3	-0.934056
KNTC1	0.933774
SNRPC	0.933765
SH3PXD2A	-0.933757
CDC20	0.93365
ZBTB20	-0.93361
GIMAP6	-0.933555
SLC25A39	0.933528
FRZB	-0.933469
ANAPC11	0.933182
TMEM91	-0.933175
SGO1	0.93302
CX3CR1	-0.932482
CDO1	-0.932465
ID3	-0.932444
CCDC178	-0.932328
RMI2	0.932188
FAM43A	-0.932161
SLC35B1	0.932044
PLPP1	-0.931947
GYPC	-0.931866
CTSG	-0.931727
CLDN11	-0.931724
CCDC3	-0.931688
CDC14B	-0.931631
OSR1	-0.93101
SYDE1	-0.930834
ENOPH1	0.930712
PAPLN	-0.930687
IRAK3	-0.93044
OIP5	0.930415
SSPN	-0.930367
AC093278.2	-0.930162
AL021546.1	0.929855
C10orf10	-0.929853
AC123769.1	0.929719
TLK2	0.929719
MCM4	0.929716
HJURP	0.929497
ASF1B	0.929376
HSPB6	-0.92935
FYN	-0.929328
SH3D19	-0.929268
WDR45B	0.929246
COX17	0.92923
COX17P1	0.92923
ADRM1	0.928962
PAICS	0.928927
DUS1L	0.928812
PRKD1	-0.928763
DNAJC5	0.928683
EBF1	-0.928655
TRAM2	-0.928555
CLEC14A	-0.928454
KPNA2	0.928346
FRMD6	-0.928118
CHAF1B	0.927924
POC1A	0.927894
MEOX1	-0.927857
RUVBL1	0.927692
TEK	-0.927542
MEIS1	-0.927353
CYGB	-0.927269
CYP1B1	-0.92718
OLFML3	-0.927149
DKC1	0.92703
DSN1	0.926835
LAYN	-0.926759
SFRP2	-0.92673
RCAN2	-0.926522
H2AFZ	0.926496
MYLK	-0.926485
TOMM40	0.926313
PRNP	-0.926273
PRKCA	-0.926233
FAM171A1	-0.926208
FMOD	-0.926082
CPED1	-0.92606
GPS1	0.925839
TLCD1	0.925388
SFRP4	-0.925273
SOX7	-0.925067
CFH	-0.924998
PRDX1	0.924901
COL16A1	-0.924688
CH25H	-0.924664
NOL11	0.924554
CRY2	-0.924474
MALL	-0.924378
RNF144A	-0.924341
FOXM1	0.924324
CCNF	0.924174
EFTUD2	0.924051
SLIT3	-0.923889
CALD1	-0.923776
TSEN54	0.923644
HSPA12B	-0.923598
RNFT2	0.923562
RBMS1P1	-0.923511
FBLN1	-0.92344
E2F2	0.923408
BOC	-0.923378
AC093010.3	-0.923357
BNC2	-0.923269
C2orf40	-0.923186
ALYREF	0.923186
SCAND1	0.922809
SLC35G2	-0.92277
AC087289.3	0.922624
MRPL38	0.922624
PLPP3	-0.922521
TMEM47	-0.922292
LSM4	0.922272
HGS	0.92208
CBX7	-0.922061
DHCR7	0.922038
ESAM	-0.92173
ATP5H	0.921626
KIF2C	0.921347
TF	-0.921246
CCDC80	-0.921109
OGN	-0.920992
GAS6	-0.920933
MSI2	0.920785
LAMA4	-0.920653
EZH2	0.920607
P3H2	-0.920561
TM4SF18	-0.920537
CTSK	-0.92046
ADIPOR1	0.920319
TMEM119	-0.920119
NECTIN3	-0.919988
ST5	-0.919944
MFSD3	0.919866
AKAP13	-0.919565
RAD51AP1	0.919501
GPSM2	0.919369
SPRY2	-0.919087
EGFLAM	-0.919073
SMOC2	-0.918647
FOXN3	-0.918351
CSNK1D	0.918351
SH3KBP1	-0.918089
TIMM23	0.917961
RHPN1-AS1	0.91784
SEMA5A	-0.91776
PLEKHF1	-0.91775
DHTKD1	0.917728
TBRG4	0.917545
SNRPA1	0.917432
ADCY4	-0.917426
TUBG1	0.917385
NME1-NME2	0.91707
PTPN14	-0.916872
PELI1	-0.916832
ETS1	-0.916784
RAB3IL1	-0.916717
NFIB	-0.916711
INPP1	-0.916595
ID1	-0.91659
COL15A1	-0.916465
EVPL	0.916385
MRGPRF	-0.916116
FOXC1	-0.916091
PDCL3P5	0.915888
FARSA	0.91587
PGAM5	0.915804
SKA1	0.915782
FGD5	-0.915733
ADH1A	-0.91561
CDK5	0.915605
LIMS2	-0.915605
INMT	-0.915504
C8orf76	0.915437
HMMR	0.915271
AC093525.2	0.915232
CDC42EP5	-0.915221
FANCD2	0.914992
MEIS2	-0.91494
PIMREG	0.914721
ROMO1	0.914641
RUNX1T1	-0.914469
TACC1	-0.91445
ANKRD23	0.914447
ANKRD39	0.914447
RRP12	0.914436
RPUSD3	0.914409
GEMIN6	0.914395
MRPL28	0.914222
NUSAP1	0.914193
PKMYT1	0.914192
HTRA1	-0.913913
DENR	0.913879
CD248	-0.913805
DACT3	-0.91369
MIR6847	0.913573
STARD8	-0.913383
FAM212A	-0.913274
SPARC	-0.913252
TAGLN	-0.913119
ZMAT3	-0.913111
PKD2	-0.912972
RPS6KA2	-0.91295
HEG1	-0.91291
GSS	0.912814
NPLOC4	0.912692
CPXM2	-0.912681
EMILIN1	-0.91264
TCF7L2	-0.912484
SERPING1	-0.912257
SOX17	-0.912251
LRRC32	-0.912234
SNAI2	-0.912084
KLHL3	-0.911954
NEK2	0.911873
STAB1	-0.911863
FEZ1	-0.911859
CSE1L	0.911695
CAVIN2	-0.911542
DHX40	0.911534
ZNF423	-0.911146
TPM2	-0.910919
CHCHD4	0.910881
GJA4	-0.910844
PRR11	0.910695
METTL23	0.910666
POLR3K	0.910461
ATM	-0.910441
PRICKLE1	-0.910206
LZTS1	-0.91009
ASPSCR1	0.909843
ABCB1	-0.909804
CSF1R	-0.909791
MRPL14	0.909782
TBX15	-0.909744
SH2D3C	-0.909559
FZD4	-0.909366
ZNF385D	-0.909315
EPHA4	-0.908913
EVA1C	-0.908861
EPB41L2	-0.908738
PHLDB1	-0.908703
LIX1L	-0.908689
S100A4	-0.90841
TBC1D2B	-0.908408
RAB7B	-0.90835
TPST1	-0.908194
EHD2	-0.908089
AC002524.1	-0.90802
ICAM2	-0.907887
EMP1	-0.907808
BRI3BP	0.907797
C1R	-0.907682
LLGL2	0.907389
SMARCD2	0.90714
CPE	-0.907011
CDC25C	0.906958
UFD1	0.906845
TWIST2	-0.906844
LAMB1	-0.906798
RAE1	0.906731
MEG3	-0.906507
MATN2	-0.906479
CNN2	-0.906095
PDCL3	0.905949
RPS6KB1	0.905866
POLD2	0.905739
POLD2P1	0.905739
HSPA9	0.905738
SLC18B1	-0.905698
ATP6V0C	0.905686
PTGIS	-0.905656
ARAP3	-0.90526
SAPCD2	0.905081
NNMT	-0.90485
STIL	0.904683
ARHGEF10	-0.904657
CCDC102A	-0.904637
PSMC3IP	0.904564
NRXN2	-0.904506
GPX3	-0.904461
SOX18	-0.904263
PGP	0.904153
CCDC47	0.904149
SHANK3	-0.904125
SUV39H1	0.904068
ARHGEF39	0.903926
AGPAT4	-0.903447
PRRX1	-0.903417
PDE1A	-0.9034
RARRES2	-0.90337
PTTG3P	0.90331
ABCA6	-0.9033
KIT	-0.902976
HAGH	0.902967
MND1	0.902955
TBC1D31	0.902951
RFTN1	-0.902742
FSCN1	-0.902679
GLIPR2	-0.902673
PTGER4	-0.902498
SLC9A9	-0.902429
MFNG	-0.902412
MYH11	-0.902361
ACTA2	-0.902288
GNG2	-0.90223
SNRNP25	0.902222
GUCY1A3	-0.902047
ZNF165	0.901633
RASL12	-0.901489
PRELID3B	0.901345
ADAMTS9	-0.901261
CDT1	0.901111
HNMT	-0.901041
SPON1	-0.900792
SLC25A19	0.900476
NECAB3	0.900381
FAT1	-0.900378
MYO9A	-0.900298
CMTM3	-0.900178
ACVRL1	-0.900159
ZNF503	-0.899724
PSMB5	0.899611
AQP1	-0.899501
BCAS4	0.899476
PECAM1	-0.899473
TIMM17B	0.899313
OMD	-0.899137
SEC61A2	0.89891
MAPRE2	-0.8989
MOB3B	-0.898775
RRM2	0.898693
RRM2P3	0.898693
SLC52A2	0.898622
MRPL13	0.898437
GPIHBP1	-0.898292
MIR1182	-0.898158
C1QTNF1	-0.898034
TMEM204	-0.897668
GEM	-0.897565
ATP8B4	-0.897514
DOCK11	-0.897405
TMEM261	-0.897396
MXRA8	-0.897265
DCAF7	0.89722
CHCHD2	0.897207
CCM2L	-0.897201
LRCH2	-0.897192
LUM	-0.897179
SLC2A12	-0.897052
MAP4K4	-0.896923
RECQL4	0.896725
CYTL1	-0.896591
VCAN	-0.89659
MTMR4	0.89653
AC137723.2	0.896492
DCXR	0.896492
HABP4	-0.896486
FAM89A	-0.896482
FHL1	-0.896455
PSMD3	0.896423
RAD51C	0.896291
LTC4S	-0.896196
FNDC4	-0.896065
CCT2	0.895887
EHBP1	-0.8958
BHMT2	-0.895711
NR5A2	-0.895559
CX3CL1	-0.895541
MIR6834	0.895318
PFDN6	0.895318
DLL1	-0.895227
SQLE	0.895209
NOP53	-0.894997
SNORD23	-0.894997
POP7	0.894913
CHEK1	0.894728
KCNJ2	-0.894665
NELFE	0.894547
RBMS1	-0.89427
GRB2	0.894095
FAM72B	0.893971
FAM72C	0.893971
ARL6IP5	-0.893919
AC090825.1	-0.893696
DUSP6	-0.89321
PID1	-0.893136
REM1	-0.89309
ZEB2	-0.89296
ALDH1A1	-0.892773
NAT9	0.892602
C1RL	-0.892434
HOXA9	-0.892352
AC099850.2	0.89235
SMG8	0.89235
PBK	0.892282
BAIAP2	0.892002
PRDM8	-0.891985
RECQL5	0.89184
PSMD2	0.891716
AL121594.3	0.891684
ZYX	-0.891675
ARL6IP1	0.891633
CACHD1	-0.891502
SKA2	0.891438
IGFBP7	-0.89141
IFI16	-0.891341
GET4	0.891328
CACYBP	0.891307
PAFAH1B3	0.89119
NOTCH1	-0.89103
LRP1	-0.891027
NXN	-0.890656
MRPS11	0.890215
ADGRF5	-0.890053
CLDN3	0.889911
RALY	0.889543
CKAP5	0.8895
F13A1	-0.88941
SNCA	-0.889229
VASN	-0.889201
RNF145	-0.889007
SYNE4	0.888974
GIMAP7	-0.88897
CPEB1	-0.888931
BCAP31	0.88864
LRRN3	-0.888572
KANK3	-0.888428
TIGD5	0.888356
FAM72D	0.888097
PYCR1	0.887673
PEX13	0.887284
SVIL	-0.887255
TCF7L1	-0.887206
MYOM1	-0.886954
CRB3	0.88683
YAP1	-0.886711
CFLAR	-0.886611
PIP4K2C	0.886459
C12orf66	0.886264
WBP2	0.886245
RASIP1	-0.88608
CYC1	0.885863
SYT11	-0.88586
SLCO2A1	-0.885683
AL035456.1	0.885394
DNAJC9	0.885394
FLNC	-0.885347
TCEAL7	-0.885227
OTUB1	0.885184
FBXO6	0.885146
DAAM2	-0.884974
THBS2	-0.884943
C8orf82	0.88491
TMEM88	-0.884756
NOTCH4	-0.884744
RNF150	-0.884724
KANK2	-0.884717
C10orf35	0.884703
TTF2	0.884658
FKBP4	0.88443
MPRIP	-0.884423
DNAJA3	0.884332
THEM6	0.88433
APLNR	-0.884321
RAC3	0.88428
PRPSAP1	0.884233
TRIM37	0.884032
RETREG2	0.883984
MT1M	-0.883828
NUP85	0.883706
SNHG18	-0.883517
COL6A3	-0.883413
UBE2E3	-0.883372
NUBP2	0.883313
ME3	-0.883292
NAP1L3	-0.883183
CDK2	0.883159
NTHL1	0.88313
AC092647.5	0.883066
MRPS17	0.883066
AC004080.6	-0.883041
HOXA4	-0.883041
ARHGAP23	-0.882865
SPRED1	-0.882723
H2AFX	0.882647
C8orf33	0.882432
SSC5D	-0.882393
FXYD5	-0.882253
EXOC7	0.882074
HELLS	0.882033
TUBA1B	0.881835
FNBP1	-0.881701
ANKDD1A	-0.881701
CREB5	-0.881648
RPP21	0.881638
TRIM39-RPP21	0.881638
ZMYND19	0.881562
ANLN	0.881465
EXO1	0.881354
EPN3	0.881269
C17orf58	0.881155
CENPA	0.881152
SEPHS2	0.880905
TMEM43	-0.880875
AC092803.2	0.880844
HMGB3	0.880575
DYNLRB1	0.880558
SELP	-0.880537
MAGEF1	0.880529
FLVCR1	0.880454
RND3	-0.880351
SMARCA2	-0.880208
NOLC1	0.880166
GTPBP4	0.880154
YBX3	-0.880103
HES6	0.880067
ATP6AP1	0.880046
P4HB	0.879981
TLN1	-0.879965
FILIP1L	-0.879894
SELENOI	0.879808
COG1	0.879737
FAM72A	0.879478
KIF11	0.879319
MRPS24	0.879166
URGCP-MRPS24	0.879166
TYSND1	0.879042
TAF4	0.87898
PRKAA1	-0.878838
NLRP1	-0.878632
DTL	0.878443
ABCC5	0.878308
WDHD1	0.878246
AP1S2	-0.877944
NR2F6	0.877925
PROM1	-0.877884
NFIX	-0.877701
TRAPPC6A	0.87767
SNRPD1	0.877636
RPL26L1	0.877582
NUDT16L1	0.877527
VCL	-0.877444
FAM13A	-0.877431
PSENEN	0.877339
EMC9	0.877237
CRABP2	0.877194
MRPS12	0.876927
POLA2	0.876881
SNX3	-0.876817
TGFBR3	-0.876582
DIXDC1	-0.876553
PSMB3	0.876492
EMP3	-0.876396
H19	-0.876374
TPD52	0.876319
FLAD1	0.876213
CSRNP3	-0.876205
JAML	-0.876199
DTYMK	0.876179
CES1	-0.875736
POLR2H	0.87552
ATP5J2	0.875266
FAXDC2	-0.875037
YWHAZ	0.874981
TIE1	-0.874785
STIP1	0.874715
SFXN1	0.874458
AC093323.1	0.874374
TMEM54	0.874341
PCK2	0.874332
CDKN3	0.87424
RAI2	-0.874048
PSMD8	0.87392
KLRB1	-0.873704
NMT2	-0.873659
EIF6	0.873648
CDCA3	0.873631
NHP2	0.873565
CPNE3	0.873544
ARHGAP39	0.873502
SPC24	0.873456
LIG1	0.873079
CCL21	-0.873051
UGP2	-0.873024
NELFCD	0.872946
ARHGAP24	-0.872932
MYL9	-0.872774
COL3A1	-0.872693
FZD7	-0.872679
TBC1D7	0.872599
ZSCAN16	0.872554
MIR3658	0.872553
UCK2	0.872553
IL16	-0.872517
CENPL	0.872455
BLM	0.872448
BOLA3	0.872432
COL6A2	-0.872373
MRPL49	0.872009
AC073136.1	0.871995
METTL1	0.871959
AC009133.6	0.87183
PAGR1	0.87183
MRPS34	0.871536
PNPO	0.87153
SCRG1	-0.871529
SPON2	-0.871405
DDR1	0.871352
ATOH8	-0.871238
BHLHE41	-0.871162
YTHDF1	0.871033
RTKN	0.87081
LSM12	0.870701
TUBB6	-0.870677
BRMS1	0.870594
ANGPT1	-0.870588
MRPL17	0.870561
HMCES	0.870526
PHACTR2	-0.870417
C1QTNF5	-0.870328
REXO5	0.870327
HSF1	0.87018
TYMS	0.869999
SCD	0.869992
C6orf136	0.869756
CLMP	-0.86964
FASN	0.869615
HDGF	0.869373
AOX1	-0.869241
UNG	0.869107
ELN	-0.869029
TMEM200A	-0.869004
TTC26	0.868955
WDR86	-0.868953
ZNF521	-0.868897
TMEM191A	0.868865
TMEM191B	0.868865
TMEM191C	0.868865
CNN3	-0.868775
TNFSF12	-0.868678
APITD1-CORT	0.868631
CENPS	0.868631
C7	-0.868605
PTPRE	-0.868569
TXNIP	-0.868486
FHL3	-0.868024
CKS1B	0.867854
RAD54L	0.867752
CD1C	-0.867665
MFSD13A	0.867534
MTURN	-0.867481
GPRASP2	-0.8674
PPIL1	0.867073
SEMA6A	-0.867005
EIF2AK1	0.866915
DPP3	0.866789
ADH1B	-0.866745
U2AF2	0.866669
ENG	-0.866593
PUF60	0.866571
MRPL27	0.866557
SH3BGRL2	-0.866523
CES1P1	-0.866446
AC106730.1	-0.866281
HMGA1P2	0.866145
PSMA6	0.866102
KIAA0391	0.866017
CKS1BP2	0.865989
CKS1BP3	0.865989
CLPP	0.865924
SLC35E3	0.865906
KBTBD11-OT1	-0.865828
DYNLL2	0.865731
IGIP	-0.865464
CSGALNACT1	-0.865237
DARS2	0.86501
CENPU	0.864937
A2M	-0.86489
TICRR	0.86479
SCAMP3	0.864564
TMED9	0.864506
SLC39A11	0.864383
TMEM100	-0.864265
EFNB1	-0.864132
RASGRP3	-0.864109
PRRX2	-0.864081
MCM7	0.864038
COA3	0.864029
YDJC	0.864023
GFPT2	-0.864011
SHARPIN	0.863994
MSRB1	0.863984
PPM1F	-0.863855
PIGU	0.863804
AC087481.1	0.863787
TMEM183A	0.863787
CDKN2D	0.863714
NOV	-0.863606
NKAIN1	0.863557
TMEM104	0.863332
KLF12	-0.863325
AC005670.2	0.863041
HSPD1	0.862898
EPCAM	0.862843
CD79B	-0.862813
LEPR	-0.86274
MAPKAPK5	0.862418
NCOA7	-0.862409
PPP1R3D	0.8624
CRTAP	-0.861951
IGFBP6	-0.861912
NSDHL	0.861897
ADM5	-0.861869
FTSJ3	0.861863
GRPEL1	0.861757
TCEAL2	-0.861695
ROR1	-0.86167
CPXM1	-0.861612
EBNA1BP2	0.861552
SPOCK1	-0.861207
ESD	-0.861153
MCM3	0.861059
GPRC5A	0.861014
NEMP1	0.860913
TMEM94	0.860721
PYCR3	0.860695
RGS2	-0.860694
SMARCA4	0.860667
UBE2M	0.860654
ARHGAP15	-0.860638
TESMIN	0.860573
GPR78	-0.860566
CD302	-0.860443
AEBP1	-0.860381
PLK1	0.860306
CPZ	-0.860293
HCN3	0.860289
HSPB1	0.860254
LRRN4CL	-0.860162
LATS2	-0.860126
MED24	0.860059
NCOA6	0.860023
CEP85	0.859998
AC006011.1	0.859988
POLR2D	0.859988
HSD17B10	0.859948
LRIG3	-0.859911
TOB1	0.859898
COA4	0.859893
TM9SF1	0.859848
SLC2A4RG	0.859801
CD300LG	-0.859784
KIFC2	0.859701
EEPD1	-0.85965
TMEM141	0.859626
PDXP	0.859579
SOD3	-0.859542
MAZ	0.859445
C1QTNF4	-0.85943
MS4A7	-0.859416
TMEM243	-0.859408
RBM43	-0.859343
FAM83H	0.8593
PSMA6P1	0.859198
CNOT11	0.859134
SERPINF1	-0.859123
HLX	-0.858993
KIF15	0.858914
GGT5	-0.858763
ALDH1A3	-0.858679
NTRK2	-0.858586
FLYWCH2	0.858554
ZFHX4	-0.858468
KRT8P47	0.85844
AC013283.1	0.858314
MAPK8IP2	0.858228
TRPC1	-0.858171
TBC1D4	-0.858148
SLC25A22	0.858112
KRT8	0.858069
RPA3	0.857944

## Sheet: MB1.bicluster.genes.cv
Gene	cv
MRPL58	0.95199
MRPS7	0.942987
ATP5H	0.921626
NUP85	0.883706
TSEN54	0.923644
AC087289.3	0.922624
MRPL38	0.922624
SRP68	0.936284
NAT9	0.892602
CENPX	0.960015
ANAPC11	0.933182
TACO1	0.966717
NME1	0.970689
GGA3	0.814013
AMZ2	0.935345
NOL11	0.924554
AMZ2P1	0.938275
METTL23	0.910666
TMEM104	0.863332
OXLD1	0.935185
TK1	0.960693
KCTD2	0.816813
PTRH2	0.964361
DUS1L	0.928812
COG1	0.879737
UBE2O	0.934721
SLC9A3R1	0.940587
HID1	0.958234
NT5C	0.803844
LLGL2	0.907389
CANT1	0.938307
GPS1	0.925839
SAP30BP	0.847992
COIL	0.939877
MRPS23	0.959751
COX6A1	0.941256
COX6A1P2	0.941256
LRRC45	0.939135
ASPSCR1	0.909843
JPT1	0.82904
KPNA2	0.928346
RECQL5	0.89184
PRPSAP1	0.884233
GRB2	0.894095
SLC25A10	0.959678
BIRC5	0.963478
SLC35B1	0.932044
SUMO2	0.599662
MIF4GD	0.849799
DCAF7	0.89722
CSNK1D	0.918351
AC005837.2	0.772803
ARHGAP27P1-BPTFP1-KPNA2P3	0.945335
CYB561	0.966935
KPNA2P3	0.944255
GALK1	0.851113
NME1-NME2	0.91707
ARMC7	0.803824
EVPL	0.916385
NPLOC4	0.912692
ACOX1	0.778214
TMEM94	0.860721
EIF4A3	0.853115
WDR45B	0.929246
WBP2	0.886245
NME2	0.937525
RAC3	0.88428
AL021546.1	0.929855
EXOC7	0.882074
AC133555.5	0.951352
BOLA2	0.951352
BOLA2B	0.951352
SUPT4H1	0.952683
MRPS12	0.876927
MTMR4	0.89653
AC137723.2	0.896492
DCXR	0.896492
PHLDB1	-0.908703
SMARCD2	0.90714
TBCD	0.812203
ALYREF	0.923186
ARHGDIA	0.787245
AC123769.1	0.929719
TLK2	0.929719
INTS2	0.833425
MRPL27	0.866557
PYCR1	0.887673
C17orf80	0.844012
CCDC137	0.854592
PGS1	0.800333
TIMM17B	0.899313
COL16A1	-0.924688
ZBTB20	-0.93361
SEPT9	0.835471
RAD51C	0.896291
CDR2L	0.722439
JMJD6	0.791177
AC005000.1	0.477284
MFAP4	-0.973353
PHB	0.849266
AC099850.2	0.89235
SMG8	0.89235
ZCCHC24	-0.965143
TSSC1	0.820967
MCRIP1	0.591392
UBALD2	0.68805
DYNLL2	0.865731
HELZ	0.747267
AC093010.3	-0.923357
PRR11	0.910695
CCDC47	0.904149
TUBG1	0.917385
C12orf66	0.886264
PCYT2	0.82044
PLSCR4	-0.960699
EPN3	0.881269
DPYSL2	-0.939971
SLC25A19	0.900476
TLCD1	0.925388
FTSJ3	0.861863
P4HB	0.879981
NARF	0.77441
SNRPC	0.933765
GINS2	0.943888
FLRT2	-0.95607
GRPEL1	0.861757
LDB2	-0.964063
SPARC	-0.913252
RCBTB2	-0.958531
AC026271.2	0.963466
UBE2S	0.963466
JAM3	-0.970284
SKA2	0.891438
UBE2SP1	0.965167
DACT3	-0.91369
SH3PXD2A	-0.933757
FBLN1	-0.92344
EFEMP2	-0.949619
C16orf59	0.956128
MIR6768	0.956128
OLFML1	-0.965351
SLC25A39	0.933528
ECM2	-0.953237
CYBRD1	-0.960373
GEMIN6	0.914395
COL14A1	-0.948175
TRIM37	0.884032
TIMELESS	0.955554
PTH1R	-0.952804
RBMS3	-0.942993
NDN	-0.978326
DHX40	0.911534
TOB1	0.859898
SLC38A10	0.831462
LHFP	-0.963784
SYT11	-0.88586
SLIT2	-0.958158
AURKA	0.978963
PAICS	0.928927
BAIAP2	0.892002
HGS	0.92208
EMC6	0.839312
FBLN2	-0.956464
MIR6847	0.913573
CAVIN1	-0.967782
BYSL	0.853564
MTX1	0.818414
GAS7	-0.947012
MRPL14	0.909782
LAMA2	-0.956999
FEN1	0.95733
PRELID1	0.829047
ADRM1	0.928962
AC005229.1	0.954291
RFNG	0.824274
FOXK2	0.792932
TMEM119	-0.920119
RECK	-0.949207
MEG3	-0.906507
MAD2L1	0.937753
UBE2T	0.965558
BRI3BP	0.907797
UBE2Z	0.832269
EBF1	-0.928655
SPARCL1	-0.969752
STIP1	0.874715
CCDC167	0.93737
CD248	-0.913805
BNC2	-0.923269
PODN	-0.963188
CRISPLD2	-0.953061
PDGFRB	-0.940408
CDC25C	0.906958
MRPL55	0.785058
ATP5G1	0.723525
FLNC	-0.885347
DAB2	-0.949244
CCNE2	0.950503
RPS6KB1	0.905866
ECE2	0.945723
TRIM65	0.684785
RHOJ	-0.942859
MSRB3	-0.939072
TSHZ3	-0.94925
TGFBR2	-0.97086
SRSF2	0.792578
ZMAT3	-0.913111
RFTN2	-0.945794
KCTD12	-0.942464
ADGRA2	-0.943436
RPL26L1	0.877582
HSPD1	0.862898
OAF	-0.942156
APRT	0.677991
HSPA12B	-0.923598
TYMSOS	0.849618
ZWINT	0.961843
CDC42EP4	0.737514
HSP90AB1	0.833198
PGAM5	0.915804
AC005726.2	0.856101
SPAG5	0.856101
TRIP13	0.94554
AKAP1	0.57842
RCAN2	-0.926522
KIF4A	0.959705
AKAP13	-0.919565
PNPO	0.87153
DDX42	0.73534
CBX8	0.790952
TMEM199	0.724247
AL512353.2	0.74443
SPON1	-0.900792
RPTOR	0.786596
CCDC80	-0.921109
EFTUD2	0.924051
OGFOD3	0.823563
MRGPRF	-0.916116
TOP2A	0.963758
ROMO1	0.914641
SLIT3	-0.923889
Metazoa_SRP	0.638759
MRPS24	0.879166
URGCP-MRPS24	0.879166
FBLN5	-0.951904
AL121603.1	0.530662
TEK	-0.927542
MCM2	0.965766
EME1	0.767572
ABI3BP	-0.949171
PROS1	-0.980664
PROS2P	-0.980664
PGM5	-0.937165
PPM1F	-0.863855
FN3KRP	0.696558
BOLA3	0.872432
MTERF3	0.854273
TSHZ2	-0.96041
HTRA1	-0.913913
BICC1	-0.952758
SNRNP25	0.902222
KLHL3	-0.911954
CXCL12	-0.964014
CD93	-0.939897
LSM4	0.922272
MTX1P1	0.830092
MSI2	0.920785
HMMR	0.915271
SLC19A1	0.8316
CDCA5	0.976264
AHSA1	0.721561
TCF4	-0.963707
CLDN5	-0.969792
CCND2	-0.942857
SAPCD2	0.905081
OMD	-0.899137
TPX2	0.96464
CENPM	0.951909
NISCH	-0.810133
CEP131	0.812744
NPR2	-0.941983
PRR5L	-0.828364
FERMT2	-0.956364
PRKD1	-0.928763
GSN	-0.943826
IGDCC4	-0.825894
FRMD6	-0.928118
PRC1	0.975085
RNASEH2A	0.970432
CAV1	-0.9525
CPZ	-0.860293
FSTL1	-0.938695
DNAJA3	0.884332
ABCA6	-0.9033
AC048338.1	0.834506
SVEP1	-0.949569
ZC3H12B	-0.939659
DPYSL3	-0.946805
DPP3	0.866789
PKMYT1	0.914192
SFRP4	-0.925273
CPED1	-0.92606
SLC39A11	0.864383
FAM212A	-0.913274
EXO1	0.881354
YDJC	0.864023
C8orf76	0.915437
MRPS15	0.730223
LRRC32	-0.912234
CDH5	-0.942978
TMC6	0.749963
NDUFAF6	0.774072
PDCL3	0.905949
NEK2	0.911873
CPXM1	-0.861612
C17orf62	0.713558
NCAPG	0.950035
EIF6	0.873648
POLR3K	0.910461
DPT	-0.942096
TGFB1I1	-0.937709
RGL1	-0.950528
CDKN3	0.87424
POLE	0.842327
SNF8	0.836643
UNG	0.869107
RPL26P30	0.806093
NHP2	0.873565
RACGAP1	0.949282
PAPLN	-0.930687
MXD4	-0.935421
FHL1	-0.896455
MRPL10	0.81941
CKAP2L	0.955212
EBF3	-0.948679
MRPL28	0.914222
AL117190.1	-0.853971
HEATR6	0.827734
GNG11	-0.964114
CNRIP1	-0.939892
RUVBL1	0.927692
CCT7	0.718082
JAM2	-0.967975
TGOLN2	-0.775171
AC016700.1	0.844876
MRPL36	0.844876
AC005837.1	0.755678
PCDH18	-0.963899
BHLHE22	-0.947943
MIR6834	0.895318
PFDN6	0.895318
TLN1	-0.879965
GAS6	-0.920933
SRPX	-0.963837
LRP1	-0.891027
PRICKLE2	-0.85262
ERAL1	0.769133
PA2G4	0.849244
GPR78	-0.860566
LPP	-0.819508
VWF	-0.936029
TWIST2	-0.906844
PSMD2	0.891716
PTTG3P	0.90331
CCT3	0.828164
RHPN1-AS1	0.91784
CDC45	0.976107
PYCR3	0.860695
AC112777.1	0.944808
UHRF1	0.944808
RBM5	-0.789507
MCM10	0.937379
SYNE3	-0.846814
H2AFZ	0.926496
NOP16	0.747646
PELI2	-0.945585
EXOSC9	0.839796
C17orf53	0.959674
PDGFRL	-0.957239
TOMM40	0.926313
CHAF1B	0.927924
LUZP1	-0.853712
ATAD2	0.964126
FEZ1	-0.911859
METTL2A	0.765863
RPS6KA2	-0.91295
KIF2C	0.921347
OGN	-0.920992
NOP53	-0.894997
SNORD23	-0.894997
ANKRD40	0.714171
PRDX1	0.924901
CLPP	0.865924
BMPR2	-0.833289
DCN	-0.961614
SUMO2P3	0.662946
AC087632.1	0.959173
CEP55	0.967327
PCLAF	0.946835
CCNA2	0.942583
FOXO1	-0.951813
TBC1D2B	-0.908408
MYH11	-0.902361
AC005670.2	0.863041
EGFLAM	-0.919073
RRP12	0.914436
TRMT12	0.817493
HSPA9	0.905738
MXRA5	-0.849832
SRSF1	0.812903
NKIRAS2	0.804407
SSPN	-0.930367
PDGFRA	-0.953246
FCER1A	-0.948377
TACC1	-0.91445
PIGU	0.863804
TBRG4	0.917545
PLK4	0.941332
SEC61A2	0.89891
ACTG1	0.828507
CRY2	-0.924474
ESAM	-0.92173
CD34	-0.957043
MRPS11	0.890215
FLAD1	0.876213
HSD17B10	0.859948
ELN	-0.869029
GNG2	-0.90223
CCNF	0.924174
LPAR1	-0.84948
H2AFX	0.882647
CCL14	-0.956079
CCL15-CCL14	-0.956079
PSMB5	0.899611
PAM	-0.956826
CLIP3	-0.844797
SYNGR2	0.827987
PDE7B	-0.93801
FARSA	0.91587
AC093278.2	-0.930162
CCNB2	0.942044
LIMS2	-0.915605
PDE1A	-0.9034
CNN2	-0.906095
MRPS34	0.871536
POP7	0.894913
CENPA	0.881152
MAPKAPK5	0.862418
NDUFAB1	0.7343
AC046185.1	0.855034
CALD1	-0.923776
RMI2	0.932188
SETBP1	-0.804241
GNA13	0.789011
LPAR6	-0.937796
BHLHE41	-0.871162
OIP5	0.930415
CDH23	-0.793017
SSNA1	0.818726
GLT8D2	-0.955195
CDCA8	0.94785
KIF20A	0.93717
DKC1	0.92703
ZFP36L2	-0.955497
PGP	0.904153
TMEM261	-0.897396
CNN3	-0.868775
ANKRD23	0.914447
ANKRD39	0.914447
YIF1B	0.82854
PLPP3	-0.922521
MCM4	0.929716
ADCY4	-0.917426
RASL12	-0.901489
SNRPD2	0.69641
COA6	0.78483
SSC5D	-0.882393
CLEC1A	-0.960432
ISM1	-0.934398
MYOM1	-0.886954
PDCL3P5	0.915888
RALY	0.889543
FOXM1	0.924324
MEA1	0.81394
CH25H	-0.924664
ARHGAP20	-0.825919
RHBDF2	0.692532
RPUSD3	0.914409
IGIP	-0.865464
MSRA	-0.961573
CLEC14A	-0.928454
CLDN11	-0.931724
AF111169.2	-0.81449
VASH1	-0.81449
C1RL	-0.892434
NDUFB10	0.708293
DDR2	-0.952683
SCAMP3	0.864564
TBX15	-0.909744
CEP95	0.736884
IRAK3	-0.93044
PRICKLE1	-0.910206
PUS1	0.823955
CSE1L	0.911695
CBX6	-0.812467
DHTKD1	0.917728
POLQ	0.943778
HEG1	-0.91291
CBX7	-0.922061
SHE	-0.816486
CCDC43	0.789666
ABCA8	-0.937338
CAV2	-0.954975
FAM43A	-0.932161
CYC1	0.885863
POP1	0.620388
EXOSC5	0.831385
SUMO2P6	0.41605
ZNF423	-0.911146
OLFML3	-0.927149
SLC52A2	0.898622
TBC1D16	0.673705
ATP8B4	-0.897514
STRADA	0.844993
DSN1	0.926835
MAMDC2	-0.94245
NLRP1	-0.878632
HSPB6	-0.92935
EMC9	0.877237
HJURP	0.929497
MRPL13	0.898437
SORCS2	-0.811656
POLR2H	0.87552
CHMP6	0.779542
UNK	0.596786
PPAT	0.936719
ST5	-0.919944
NUBP2	0.883313
CCNB1	0.835159
LRRC17	-0.838978
NAALADL1	-0.934549
LSG1	0.709618
PSMC3IP	0.904564
NRP1	-0.945348
SERPINE2	-0.934919
FASN	0.869615
SORBS1	-0.80253
PLPP2	0.812651
C1S	-0.960713
TSPAN7	-0.96527
YAP1	-0.886711
PIMREG	0.914721
NOC4L	0.830312
ASPM	0.936704
PPIL1	0.867073
KANK2	-0.884717
TSEN34	0.772984
CDCA3	0.873631
KIAA1217	-0.694931
ACTA2	-0.902288
MIR4721	0.6028
TUFM	0.6028
OLFML2B	-0.805986
C1QTNF5	-0.870328
PRRX1	-0.903417
HIST1H3C	0.685478
MN1	-0.807171
DHRS13	0.839385
STARD8	-0.913383
MRPL18	0.422759
SGO1	0.93302
CENPE	0.845795
RUNX1T1	-0.914469
GET4	0.891328
DIABLO	0.806888
MCRIP2	0.833063
IGFBP6	-0.861912
PLSCR3	-0.806469
TMEM256-PLSCR3	-0.806469
CBX4	0.831886
SIDT2	-0.733757
IGF1	-0.855088
NUSAP1	0.914193
EHD2	-0.908089
LAS1L	0.815746
LAMA4	-0.920653
OTUB1	0.885184
COL6A3	-0.883413
CFH	-0.924998
COL6A1	-0.842303
MRPL17	0.870561
C20orf24	0.94245
TGIF2-C20orf24	0.94245
TRAM2	-0.928555
CAVIN2	-0.911542
PLPP1	-0.931947
NOV	-0.863606
ZMYND19	0.881562
PALLD	-0.715215
PHKA1	0.826704
TRAPPC6A	0.87767
TRIAP1	0.782699
STIL	0.904683
CDK1	0.936104
ANGPTL2	-0.93984
H2AFJ	0.85095
POC1A	0.927894
MIR3658	0.872553
UCK2	0.872553
TEX19	0.725609
SNRK	-0.751935
MMP2	-0.844421
URB1-AS1	0.741
DNAH1	-0.796864
COMMD5	0.854569
ATM	-0.910441
C1orf35	0.816104
CDT1	0.901111
AL353813.1	-0.943911
TNFSF12	-0.868678
SNX1	-0.818592
CTDSP2	-0.796376
GPIHBP1	-0.898292
PVT1	0.819454
PVT1_1	0.819454
SPRY1	-0.964135
CLPTM1L	0.791231
NDUFB11	0.83089
TRPC1	-0.858171
MND1	0.902955
LETM1	0.78382
RECQL4	0.896725
RRS1	0.809593
ARHGAP11A	0.814681
ALG3	0.84071
SAC3D1	0.816501
NELFCD	0.872946
AC008575.1	0.755631
AC008575.2	0.755631
SRP19	0.755631
CHCHD4	0.910881
PDGFD	-0.843399
GEM	-0.897565
KIAA0355	-0.813751
JAG1	-0.747784
VSIR	-0.955646
GAS1	-0.935756
PBK	0.892282
ATP6V0B	0.946342
AC100823.2	0.647496
ANTXR2	-0.962532
PSMA6P1	0.859198
SEMA5A	-0.91776
NTN4	-0.736803
USP30	0.830605
TMEM177	0.838478
EGR1	-0.857678
RNFT2	0.923562
C17orf58	0.881155
ANKDD1A	-0.881701
FKBP4	0.88443
COX17	0.92923
COX17P1	0.92923
VCL	-0.877444
PUSL1	0.792922
MEIS2	-0.91494
SELENOI	0.879808
SEPHS2	0.880905
HMGB2	0.661827
WDR86	-0.868953
AC008870.2	0.826026
UBFD1	0.826026
SPRY2	-0.919087
GTF2IRD2P1	-0.801622
SKA1	0.915782
MFRP	-0.852179
TEPSIN	0.641447
ST3GAL3	-0.427767
NEIL3	0.801864
TBCE	0.812641
SERPINF1	-0.859123
MYO9A	-0.900298
TIMM23	0.917961
RPUSD1	0.843827
COL6A2	-0.872373
ARMC6	0.791715
NOTCH4	-0.884744
AIFM1	0.787638
CPSF6	0.78895
SH3D19	-0.929268
VAMP1	-0.845342
ACVRL1	-0.900159
SFRP2	-0.92673
KNTC1	0.933774
TMEM191A	0.868865
TMEM191B	0.868865
TMEM191C	0.868865
FRZB	-0.933469
PSMB3	0.876492
ALDH1A2	-0.812794
PDCD2L	0.836751
FGD5	-0.915733
B3GNTL1	0.635599
COL5A1	-0.749822
RAB7B	-0.90835
WDYHV1	0.807623
HAX1	0.744242
FMNL3	-0.754079
METTL26	0.77318
COA4	0.859893
CDC20	0.93365
TTI1	0.825691
NAP1L3	-0.883183
PLEKHH2	-0.841805
DIXDC1	-0.876553
ACKR1	-0.965876
RGCC	-0.838706
TMEM97	0.838923
FANCI	0.823917
BGN	-0.763318
MEF2C	-0.941213
USP5	0.7868
PSMD8	0.87392
DDX23	0.772895
CYGB	-0.927269
GLI2	-0.85579
ARMCX4	-0.644477
IL33	-0.950053
AC006011.1	0.859988
POLR2D	0.859988
DDIAS	0.833569
INPP1	-0.916595
SPG20	-0.830003
YWHAZ	0.874981
CCT2	0.895887
TMEM208	0.79967
TUBD1	0.491212
RAI2	-0.874048
GRINA	0.831898
LIG1	0.873079
ZNF593	0.784173
PIK3IP1	-0.835804
CACNA1C	-0.76675
TMEM204	-0.897668
SNRPD1	0.877636
SPRED1	-0.882723
GRWD1	0.798669
ARL6IP1	0.891633
CACYBP	0.891307
INMT	-0.915504
DHX40P1	0.758858
SNAI2	-0.912084
C8orf33	0.882432
RFC5	0.814746
EEPD1	-0.85965
SMARCA2	-0.880208
LTC4S	-0.896196
CTGF	-0.820391
NBL1	-0.823084
IQGAP2	-0.739396
MIR99AHG	-0.963158
AC135586.2	0.844432
CDC14B	-0.931631
PDCD5	0.723762
ZNF532	-0.799987
PEA15	-0.783279
CENPF	0.941016
CCDC8	-0.841988
NTHL1	0.88313
VCAN	-0.89659
ABCB9	0.853318
CCDC178	-0.932328
AHCY	0.827879
AL356299.2	0.827879
ZEB2	-0.89296
CCT5	0.825857
DTYMK	0.876179
PPM1M	-0.819186
THRA	-0.691576
DEPDC1	0.818319
AC243547.3	-0.852765
POLR3GL	-0.852765
CD302	-0.860443
CX3CR1	-0.932482
KLF13	-0.850213
CDH11	-0.849069
DNAAF5	0.756595
IFFO1	-0.847198
ID3	-0.932444
GRK5	-0.835165
FMOD	-0.926082
GRASP	-0.804551
ZFP36	-0.830561
CLPTM1	0.850973
PSMB4	0.815143
RAD54L	0.867752
LOXL1	-0.758813
COX6C	0.941592
FXYD6	-0.936675
AC018512.1	0.853192
ELL3	0.853192
IL17D	-0.844504
ARID5B	-0.847818
RAB3IL1	-0.916717
TRAPPC5	0.731132
FES	-0.8341
CDC25A	0.849196
EPS15	-0.773318
PTGIS	-0.905656
FAM110D	-0.937296
BOC	-0.923378
COL3A1	-0.872693
NREP	-0.836675
CCPG1	-0.565213
TMEM43	-0.880875
EBP	0.937861
GTPBP4	0.880154
C2orf40	-0.923186
CKAP5	0.8895
CENPU	0.864937
FAM162B	-0.935861
RSAD1	0.5027
ESRP1	0.850475
VDAC1	0.675274
ENOPH1	0.930712
DNM1	-0.651014
SULT2B1	0.827208
SHARPIN	0.863994
CGNL1	-0.666858
U2AF2	0.866669
PLK1	0.860306
JMJD4	0.653568
ACO1	-0.791015
TPM1	-0.665375
CDO1	-0.932465
FAM72D	0.888097
CYYR1	-0.952734
UFD1	0.906845
FIGNL2	-0.797813
FBN1	-0.826639
GOSR2	0.780445
AC008763.3	0.7104
MELK	0.955573
BUB1B	0.815412
BUB1B-PAK6	0.815412
FAM83H	0.8593
ADGRF5	-0.890053
ZNF106	-0.723472
CFAP69	-0.767533
WLS	-0.945159
SORBS3	-0.851434
NFKB1	-0.857838
AC022400.6	-0.668064
TCEAL7	-0.885227
C1orf43	0.837806
MSANTD2	-0.810503
TPI1	0.753824
SOX7	-0.925067
F13A1	-0.88941
CNIH4	0.651661
CLMP	-0.86964
JUP	0.80385
ISOC2	0.474058
MRPL53	0.83517
CD300LG	-0.859784
LRRC59	0.420883
COL5A2	-0.792943
SLC1A5	0.619078
MED13P1	0.741724
DNPEP	0.737019
NPEPPS	0.677169
KIF18A	0.775802
TEX2	0.807201
KCNMB1	-0.83157
SIK3	-0.74962
METTL1	0.871959
MRPS2	0.526791
ENPP2	-0.94356
CCDC146	-0.607122
FAM83D	0.785521
SNRPB	0.794508
SNCAIP	-0.93789
ASF1B	0.929376
RMDN1	0.801935
COL18A1	-0.825664
LSM12	0.870701
GFPT2	-0.864011
CMAHP	-0.848912
RNF213	0.775011
TLE4	-0.941328
KIF11	0.879319
ZFP37	-0.843098
SOX17	-0.912251
HMBOX1	-0.707084
BRIX1	0.630424
RCC1	0.800508
NARFL	0.793575
TBC1D3P1-DHX40P1	0.795843
SDHAF4	0.661117
MTDH	0.683508
HIST1H3J	0.835034
BAZ2B	-0.80248
C16orf91	0.816017
ATP2B4	-0.723777
TPM2	-0.910919
AXL	-0.838018
S1PR1	-0.94022
CHST7	-0.840511
CNTNAP1	-0.838716
RPL29	0.83197
TAGLN	-0.913119
PEAR1	-0.826711
HSP90AA1	0.55978
MARF1	-0.743394
PSENEN	0.877339
GALNT15	-0.808181
PRELID3B	0.901345
PPM1G	0.806627
AC009133.6	0.87183
PAGR1	0.87183
FLVCR1	0.880454
PLPP7	-0.855171
LCAT	-0.730849
STAMBP	0.828976
HSPB2	-0.940694
PDZRN3	-0.855867
CCDC3	-0.931688
LAPTM4B	0.474824
ETS2	-0.956583
ID1	-0.91659
JMJD1C	-0.852854
DLL1	-0.895227
GNG12	-0.810936
LRR1	0.760227
MAFB	-0.804631
MRPL41	0.741506
ARHGEF10	-0.904657
ZFHX4	-0.858468
HIST1H2BM	0.760899
ATXN1	-0.76992
HMGA1	0.83844
COL15A1	-0.916465
LMOD1	-0.849933
MAZ	0.859445
TPST1	-0.908194
ARL6IP5	-0.893919
PTPRE	-0.868569
NR2C2AP	0.843725
OSR1	-0.93101
TRIM47	0.383039
PLCL2	-0.943521
EBF2	-0.845422
PARPBP	0.83786
NID1	-0.815103
BHMT2	-0.895711
CBX2	0.652085
GMPSP1	0.856665
KIFC2	0.859701
TMEM47	-0.922292
TICRR	0.86479
ROR2	-0.73619
CYTH3	-0.820399
LEPR	-0.86274
ADIPOR1	0.920319
AUNIP	0.949619
JAZF1	-0.82135
GLRX2	0.811586
ADH1A	-0.91561
MIS18A	0.856339
LAMB1	-0.906798
ZNF165	0.901633
E2F6P2	0.765855
BCAP31	0.88864
LAMP5	-0.70106
MTFR1	0.857567
DOCK1	-0.809481
ZDHHC24	0.728608
OGT	-0.7708
LARP1	0.844314
ZFPM2	-0.824286
KLF9	-0.776479
SOX18	-0.904263
CILP	-0.805654
APEX2	0.839808
NUAK1	-0.840468
HEYL	-0.592806
CNN1	-0.831856
ECT2	0.85391
CMTM3	-0.900178
MASTL	0.817604
DNAJC7	0.575339
CHCHD2	0.897207
LAMTOR2	0.785852
KIF15	0.858914
RHNO1	0.749865
CSF1R	-0.909791
HBP1	-0.783427
CD1C	-0.867665
GNG7	-0.84981
CCDC142	0.770676

## Sheet: MB1.allgenome.cv
Gene	CV
7SK	0.481921
A1BG	-0.0668566
A1CF	0.437383
A2M	-0.86489
A2ML1	0.0482186
A3GALT2	0.272347
A4GALT	-0.69247
A4GNT	0.399973
AA06	0.131992
AAAS	0.401834
AACS	0.808006
AACSP1	0.2597
AADAC	-0.337605
AADACL2	0.0752237
AADACL3	0.0517375
AADACL4	-0.0791342
AADAT	-0.221627
AAED1	-0.731862
AAK1	-0.486726
AAMP	0.689279
AANAT	0.0135243
AAR2	0.778384
AARD	0.471192
AARS	0.386576
AARS2	0.0807031
AARSD1	0.646233
AASDH	-0.0175331
AASDHPPT	0.0866546
AASS	-0.799555
AATBC	0.258524
AATF	0.610484
AATK	0.415585
ABAT	0.227364
ABBA01000935.2	-0.0616829
ABBA01031674.1	0.0359139
ABCA1	-0.687283
ABCA10	-0.736588
ABCA11P	-0.700868
ABCA12	0.506153
ABCA13	0.0250916
ABCA2	0.398266
ABCA3	0.730152
ABCA4	-0.0567328
ABCA5	0.619572
ABCA6	-0.9033
ABCA7	0.241564
ABCA8	-0.937338
ABCA9	-0.84219
ABCB1	-0.909804
ABCB10	0.481654
ABCB11	0.0583866
ABCB4	-0.350634
ABCB5	-0.245789
ABCB6	0.77934
ABCB7	-0.336758
ABCB8	0.413755
ABCB9	0.853318
ABCC1	0.375048
ABCC10	0.222549
ABCC11	0.543132
ABCC12	0.309405
ABCC13	0.385713
ABCC2	0.332643
ABCC3	0.0186056
ABCC4	-0.710744
ABCC5	0.878308
ABCC6	0.279989
ABCC8	-0.187759
ABCC9	-0.501302
ABCD1	0.593504
ABCD1P2	0.346835
ABCD2	0.160235
ABCD3	0.725002
ABCD4	-0.0242938
ABCE1	0.64648
ABCF1	0.757143
ABCF2	0.414207
ABCF3	0.784372
ABCG1	0.631322
ABCG2	-0.673276
ABCG4	0.359735
ABCG5	0.255939
ABCG8	0.0367549
ABHD1	-0.110717
ABHD10	0.315226
ABHD11	0.820892
ABHD12	0.733394
ABHD12B	-0.0559653
ABHD13	0.336362
ABHD14A	-0.193723
ABHD14B	0.097445
ABHD15	0.156435
ABHD16B	0.411307
ABHD17A	0.384199
ABHD17AP1	0.0837083
ABHD17AP3	0.181906
ABHD17AP4	0.283757
ABHD17AP5	0.283757
ABHD17AP7	0.469129
ABHD17AP8	0.469129
ABHD17AP9	0.469129
ABHD17B	-0.585617
ABHD17C	0.381521
ABHD18	0.0271113
ABHD2	0.66786
ABHD3	0.481975
ABHD4	0.285674
ABHD5	0.585505
ABHD6	-0.514207
ABHD8	0.10137
ABI1	-0.182308
ABI2	0.193663
ABI3	-0.530464
ABI3BP	-0.949171
ABL1	-0.610075
ABL2	-0.171348
ABLIM1	-0.845224
ABLIM2	-0.779514
ABLIM3	0.240741
ABO	-0.091405
ABR	-0.42477
ABRA	0.299408
ABRACL	0.0493225
ABT1	0.614802
ABTB1	-0.716904
ABTB2	0.202296
AC000058.1	-0.110162
AC000111.1	0.175718
AC000120.1	-0.263192
AC000403.1	0.0831264
AC002064.1	0.186446
AC002070.1	0.0573251
AC002075.2	-0.224422
AC002090.1	0.182927
AC002094.3	0.347342
AC002383.1	-0.0285285
AC002407.1	0.0122385
AC002428.1	0.0247895
AC002454.1	-0.475773
AC002460.1	0.245139
AC002472.2	0.243919
AC002480.3	-0.411289
AC002480.4	-0.0999895
AC002504.1	0.426437
AC002524.1	-0.90802
AC002525.1	-0.0212199
AC002545.1	0.459133
AC003035.2	0.220678
AC003042.1	0.0460722
AC003075.1	-0.114212
AC003101.1	0.265758
AC003984.1	0.408575
AC003985.2	0.413705
AC003986.2	0.0210667
AC004009.2	-0.236356
AC004057.1	0.302961
AC004076.1	0.0801323
AC004080.3	0.0262583
AC004080.6	-0.883041
AC004158.1	0.00422001
AC004160.1	-0.070905
AC004223.3	0.360764
AC004224.2	0.0636646
AC004231.1	-0.100649
AC004448.1	-0.0294984
AC004449.1	-0.00656757
AC004522.1	0.0241549
AC004552.1	0.302961
AC004554.2	0.162953
AC004656.1	-0.405166
AC004706.3	0.296681
AC004706.4	0.4632
AC004801.1	0.812542
AC004801.5	0.152281
AC004803.1	0.00863914
AC004805.1	-0.73056
AC004825.2	-0.645945
AC004832.3	0.783088
AC004837.1	0.324735
AC004840.1	0.125136
AC004853.1	0.389231
AC004882.1	0.143726
AC004890.1	0.475255
AC004890.2	-0.333369
AC004893.2	0.273122
AC004899.1	-0.467364
AC004908.2	0.278364
AC004918.1	-0.252097
AC004918.2	-0.252097
AC004924.1	0.123963
AC004925.1	0.188414
AC004930.1	0.310008
AC004936.1	0.379766
AC004944.1	-0.384666
AC004951.4	0.442136
AC004980.4	0.707547
AC004987.2	0.115209
AC004997.1	-0.0899212
AC005000.1	0.477284
AC005017.1	0.676758
AC005020.2	0.420105
AC005090.1	-0.146758
AC005156.1	0.0199006
AC005162.2	0.251444
AC005229.1	0.954291
AC005229.2	0.28154
AC005255.1	0.171053
AC005256.1	0.275083
AC005261.4	0.00213576
AC005262.1	0.301337
AC005281.1	0.180156
AC005324.3	-0.00644607
AC005324.4	0.0647771
AC005357.2	0.512829
AC005363.1	0.565212
AC005381.1	0.374877
AC005394.2	0.374877
AC005410.2	-0.470216
AC005412.1	0.245565
AC005476.2	0.391498
AC005486.1	-0.10742
AC005498.2	0.110219
AC005515.1	0.108581
AC005520.1	0.29128
AC005520.4	0.0848491
AC005521.1	-0.0263851
AC005538.2	0.0360437
AC005562.1	-0.0305599
AC005562.2	0.251027
AC005586.2	0.474325
AC005592.1	0.242338
AC005632.4	-0.0347179
AC005670.2	0.863041
AC005703.1	-0.196036
AC005703.2	0.2112
AC005726.2	0.856101
AC005753.1	0.230197
AC005772.1	-0.075817
AC005779.2	0.145937
AC005822.1	0.308477
AC005828.4	0.317887
AC005829.1	0.677049
AC005829.2	-0.0399238
AC005833.1	0.161603
AC005837.1	0.755678
AC005837.2	0.772803
AC005840.2	0.318529
AC005842.1	0.293922
AC005863.1	0.000578334
AC005885.1	0.209309
AC005899.4	-0.319365
AC005906.1	0.169017
AC005912.1	-0.576485
AC005920.1	0.344741
AC005962.1	0.169898
AC006001.3	0.239664
AC006011.1	0.859988
AC006026.1	0.0667477
AC006030.1	-0.164455
AC006037.1	-0.259645
AC006058.1	0.0647486
AC006058.2	0.411622
AC006206.1	0.353865
AC006231.1	0.663803
AC006252.1	0.353097
AC006305.3	0.215874
AC006335.3	0.185871
AC006372.1	0.18764
AC006387.1	-0.0256261
AC006449.6	0.701143
AC006449.9	0.701143
AC006450.1	0.0934909
AC006450.3	0.206258
AC006453.2	-0.431783
AC006455.3	0.0648301
AC006455.4	0.0648301
AC006455.5	-0.376059
AC006460.2	0.362647
AC006463.2	0.320966
AC006504.5	-0.204337
AC006504.7	0.512829
AC006538.2	0.638874
AC006547.2	0.540603
AC006967.1	-0.0530497
AC006978.1	-0.140578
AC006994.2	-0.179183
AC007000.3	0.637158
AC007003.1	0.284165
AC007029.1	0.590311
AC007068.1	-0.0719357
AC007106.1	0.108446
AC007128.1	-0.0088744
AC007192.1	0.0267978
AC007216.4	-0.0357169
AC007229.1	-0.0127705
AC007249.2	-0.346153
AC007255.1	0.194448
AC007255.2	-0.0756019
AC007318.1	0.737218
AC007319.1	-0.133795
AC007325.2	-0.473438
AC007325.4	0.731376
AC007333.1	0.109787
AC007342.5	0.091947
AC007349.1	0.30635
AC007349.3	0.298767
AC007359.1	0.00858799
AC007364.1	-0.199787
AC007365.3	-0.127085
AC007368.1	0.536395
AC007368.2	0.536395
AC007368.4	0.209309
AC007381.1	0.0832174
AC007405.3	-0.19375
AC007422.1	0.254378
AC007431.2	-0.219243
AC007490.1	0.642235
AC007495.2	0.196586
AC007537.1	0.0147761
AC007537.4	0.0147761
AC007557.1	0.277548
AC007569.1	-0.102515
AC007603.2	-0.0488191
AC007614.4	-0.0251695
AC007614.5	0.128596
AC007663.1	0.184479
AC007681.1	0.127939
AC007683.1	0.396408
AC007728.2	0.0545639
AC007731.1	0.187658
AC007731.2	0.251272
AC007731.3	0.481961
AC007744.1	-0.602018
AC007749.1	0.303391
AC007842.1	0.644785
AC007842.2	0.644785
AC007861.1	-0.273371
AC007876.1	0.195587
AC007881.1	0.00578746
AC007907.1	-0.162169
AC007938.1	-0.294848
AC007953.1	0.203463
AC007966.1	0.182563
AC007969.1	0.153938
AC008014.1	0.12943
AC008035.1	-0.171881
AC008038.1	-0.470062
AC008073.3	-0.161974
AC008079.1	-0.458112
AC008080.1	-0.0259957
AC008080.2	0.437964
AC008083.1	0.109586
AC008115.1	-0.271067
AC008124.1	-0.193181
AC008132.1	0.280716
AC008155.2	0.0508116
AC008163.1	0.193131
AC008164.1	0.127902
AC008175.1	0.00858799
AC008269.1	0.426959
AC008269.2	0.192692
AC008393.1	0.268789
AC008393.2	0.603748
AC008393.3	0.268789
AC008438.2	0.352119
AC008443.4	0.131171
AC008443.5	0.305993
AC008443.7	0.0560852
AC008464.1	0.0973022
AC008543.1	-0.0200959
AC008555.2	0.0748505
AC008560.1	0.186739
AC008575.1	0.755631
AC008575.2	0.755631
AC008619.1	0.0916467
AC008663.2	-0.0449344
AC008687.1	0.00407509
AC008687.7	-0.23093
AC008695.1	0.0744149
AC008696.1	-0.021339
AC008700.1	0.259087
AC008708.1	-0.255985
AC008735.6	0.26089
AC008738.2	-0.319142
AC008738.7	-0.493664
AC008739.1	0.318626
AC008739.6	0.318626
AC008746.4	-0.0986418
AC008752.2	0.00696905
AC008753.2	0.365194
AC008758.1	-0.00207769
AC008758.3	-0.35415
AC008758.4	-0.35415
AC008763.3	0.7104
AC008770.3	0.117943
AC008780.2	0.279745
AC008808.2	0.167719
AC008852.1	0.0741255
AC008870.2	0.826026
AC008878.2	0.1599
AC008878.3	-0.683858
AC008939.1	-0.0315215
AC008957.3	-0.459205
AC008984.2	0.0648821
AC008984.4	0.0648821
AC008991.1	-0.0462456
AC009021.2	-0.79305
AC009033.1	0.136195
AC009039.2	-0.196267
AC009041.2	0.144679
AC009052.1	0.484546
AC009053.1	-0.0507948
AC009053.2	0.433995
AC009053.4	0.0171114
AC009086.3	0.418238
AC009088.3	-0.393569
AC009090.4	-0.0576817
AC009091.1	0.123624
AC009093.3	-0.0128583
AC009101.1	0.213983
AC009108.4	-0.00577623
AC009119.2	-0.0378002
AC009121.2	-0.0604528
AC009133.6	0.87183
AC009136.2	-0.0588006
AC009159.1	0.266859
AC009159.3	-0.579096
AC009163.2	-0.268924
AC009163.5	-0.232614
AC009171.2	0.487566
AC009226.1	-0.237345
AC009237.14	0.230191
AC009237.3	0.0771994
AC009244.1	-0.466183
AC009245.1	-0.594171
AC009302.1	0.0932612
AC009336.2	-0.249906
AC009413.1	-0.785666
AC009498.1	-0.00783254
AC009505.1	-0.186463
AC009623.1	0.430511
AC009652.2	0.421838
AC009654.1	0.382325
AC009690.1	-0.493415
AC009690.3	0.539272
AC009779.3	-0.788606
AC009803.2	-0.329687
AC009950.1	-0.285446
AC009963.2	-0.308015
AC010099.4	0.342285
AC010132.3	0.577955
AC010132.4	0.360618
AC010149.1	0.107477
AC010163.2	0.219839
AC010183.1	0.0321162
AC010186.2	0.0368276
AC010186.4	0.0368276
AC010198.1	-0.197201
AC010201.2	-0.138484
AC010266.2	0.110049
AC010271.1	-0.117931
AC010306.1	0.424945
AC010307.4	0.402425
AC010320.2	0.377145
AC010323.1	0.790513
AC010326.2	-0.0427653
AC010327.4	0.599579
AC010327.5	0.492797
AC010395.1	0.159256
AC010422.6	-0.184995
AC010445.1	-0.0754549
AC010451.1	0.357984
AC010460.3	-0.0596182
AC010463.1	0.670827
AC010468.1	-0.0681106
AC010478.1	0.527662
AC010486.1	0.174229
AC010501.1	-0.00470334
AC010507.2	-0.0342838
AC010547.4	-0.00946796
AC010547.5	0.0298427
AC010615.3	0.105682
AC010615.4	-0.504377
AC010619.1	-0.74244
AC010624.1	0.293921
AC010634.1	0.292904
AC010636.2	-0.0899794
AC010724.3	-0.0793333
AC010729.1	0.176845
AC010731.1	-0.0213583
AC010733.1	0.164534
AC010745.1	0.207387
AC010754.1	-0.204622
AC010776.3	0.139073
AC010969.1	0.151068
AC010973.2	0.681026
AC010975.1	0.228873
AC010980.1	-0.100584
AC010982.1	0.322104
AC010999.1	0.239712
AC011005.1	0.577623
AC011008.2	-0.333521
AC011124.1	-0.359037
AC011124.2	0.221407
AC011195.2	0.132065
AC011247.1	-0.612017
AC011295.1	0.0540047
AC011295.2	-0.0855067
AC011298.1	0.528698
AC011306.1	-0.144748
AC011330.1	0.263002
AC011346.1	0.354764
AC011362.1	0.267971
AC011389.1	0.19196
AC011410.1	0.0105761
AC011444.3	0.0521594
AC011462.1	0.233782
AC011467.3	0.280891
AC011473.4	-0.10408
AC011483.1	0.482986
AC011484.1	-0.302365
AC011487.1	-0.635572
AC011487.2	0.393601
AC011498.1	0.25312
AC011498.5	0.355269
AC011504.1	0.224927
AC011511.1	0.83318
AC011511.4	0.652371
AC011595.2	-0.509618
AC011604.2	0.114612
AC011611.2	-0.101078
AC011676.3	0.199405
AC011747.1	0.344585
AC011752.1	-0.117477
AC011815.1	0.224662
AC011815.3	0.0912763
AC011824.2	0.147806
AC011840.1	0.277205
AC011840.4	-0.0555162
AC011891.2	-0.293966
AC011939.1	0.250256
AC011978.2	0.371897
AC011979.1	-0.681385
AC011995.1	-0.00328221
AC011995.2	0.265228
AC012055.1	0.00513849
AC012081.1	0.206955
AC012085.1	0.595588
AC012184.2	-0.0954435
AC012186.2	0.6109
AC012306.2	-0.106511
AC012313.3	0.0399508
AC012317.1	0.499071
AC012354.1	0.0445321
AC012355.1	-0.380483
AC012414.7	0.301301
AC012451.1	-0.00704131
AC012462.1	0.443488
AC012462.2	0.173273
AC012464.1	0.060821
AC012531.2	0.131849
AC012560.1	0.0170329
AC012615.1	0.303154
AC012651.1	-0.529701
AC013268.1	-0.270211
AC013268.6	-0.495131
AC013269.1	0.0592733
AC013269.2	0.192854
AC013271.1	0.201409
AC013283.1	0.858314
AC013394.1	0.090094
AC013402.2	-0.126511
AC013404.1	-0.727401
AC013451.2	-0.0391864
AC013460.1	-0.0980857
AC013489.1	0.568499
AC013509.1	0.0424635
AC013546.1	0.0789513
AC013701.1	0.64504
AC013727.1	0.181836
AC013727.2	0.181836
AC013733.1	0.0972565
AC013762.1	0.0335963
AC015522.1	0.307385
AC015524.1	-0.203609
AC015688.5	-0.109512
AC015795.1	0.438739
AC015802.6	0.523502
AC015813.1	0.319434
AC015813.2	0.319434
AC015813.4	0.753765
AC015818.2	-0.151866
AC015819.2	0.280744
AC015871.5	-0.124207
AC015908.4	0.0866271
AC015911.1	-0.092235
AC015922.4	-0.467775
AC015936.1	0.259588
AC015961.1	-0.0036083
AC015967.1	-0.00723674
AC016180.1	-0.0203165
AC016205.1	0.0562559
AC016257.1	0.138261
AC016397.2	-0.0858223
AC016550.2	-0.0411562
AC016582.3	-0.0431709
AC016583.1	0.322884
AC016588.2	-0.46395
AC016596.1	0.593834
AC016687.3	-0.108587
AC016700.1	0.844876
AC016705.2	0.34781
AC016712.1	-0.718294
AC016734.1	0.514602
AC016734.2	0.305201
AC016739.1	-0.238317
AC016747.4	-0.159903
AC016757.1	0.156456
AC016769.1	0.0333345
AC016813.1	-0.0518049
AC016831.1	-0.0603611
AC016831.5	-0.672309
AC016876.1	0.327592
AC016876.2	0.0712757
AC016877.3	0.146095
AC016894.1	-0.321912
AC016924.1	0.199068
AC016968.1	0.257666
AC016991.1	-0.246863
AC016994.1	0.236459
AC017048.1	-0.0267805
AC017048.3	0.164425
AC017053.1	0.213071
AC017071.1	0.248748
AC017100.2	0.255191
AC018358.1	0.223105
AC018359.1	0.17164
AC018437.1	-0.478697
AC018463.1	0.316072
AC018470.1	-0.133433
AC018512.1	0.853192
AC018554.1	-0.189515
AC018618.1	0.00381766
AC018630.6	-0.491915
AC018638.4	0.0852202
AC018638.6	0.0628483
AC018638.8	0.34982
AC018641.1	0.167498
AC018645.3	0.21801
AC018647.1	0.069701
AC018688.1	0.159018
AC018697.1	0.343236
AC018716.2	-0.167763
AC018730.1	0.227107
AC018738.1	-0.373477
AC018755.2	0.0849016
AC018761.5	0.528512
AC018793.1	0.17788
AC018793.2	0.384676
AC018793.3	0.384676
AC018793.4	0.363587
AC018793.5	0.209683
AC018797.2	0.155392
AC018804.1	-0.510623
AC018868.1	-0.250035
AC019080.1	-0.443764
AC019084.1	0.369237
AC019097.1	0.319707
AC019117.1	-0.246494
AC019173.1	-0.186214
AC019176.2	-0.0952784
AC019183.1	0.264021
AC019197.1	-0.113322
AC019235.2	0.0358256
AC019254.1	0.106263
AC019257.2	0.184711
AC019257.5	0.184711
AC019294.1	0.263716
AC019322.1	0.0179076
AC020551.1	0.552745
AC020604.1	0.288289
AC020612.3	0.203802
AC020688.1	0.191444
AC020703.1	0.28462
AC020704.1	0.350229
AC020741.1	0.25965
AC020743.2	-0.133934
AC020897.1	0.00299925
AC020905.1	-0.443287
AC020907.2	-0.810839
AC020915.1	0.125266
AC020922.1	0.0156671
AC020978.6	0.320617
AC021078.1	0.507354
AC021087.2	-0.132998
AC021087.3	0.135338
AC021106.3	0.222285
AC021146.14	0.249971
AC021146.4	-0.0461413
AC021146.7	0.249971
AC021355.1	-0.32861
AC021483.2	0.195978
AC021534.1	0.107589
AC021594.2	0.369425
AC021683.2	0.191472
AC021739.3	0.0527441
AC021820.1	0.40401
AC022007.1	0.243248
AC022092.1	0.316248
AC022118.1	0.282969
AC022149.1	-0.739271
AC022167.2	0.785566
AC022167.4	0.36611
AC022188.1	0.297873
AC022210.1	0.375395
AC022240.1	0.113133
AC022257.1	0.064161
AC022294.1	0.235798
AC022296.2	-0.0543193
AC022335.1	0.114612
AC022400.3	0.11929
AC022400.6	-0.668064
AC022417.1	-0.168624
AC022424.1	0.276461
AC022483.1	0.341061
AC022486.1	0.184876
AC022498.1	-0.298835
AC022513.1	0.28835
AC022690.2	0.204642
AC022748.1	0.216775
AC022762.2	0.238314
AC022784.6	-0.0334229
AC022880.1	0.325621
AC022884.1	0.166808
AC022893.2	-0.272266
AC022905.1	0.199006
AC022915.2	0.264889
AC022916.1	0.184053
AC023024.2	0.462459
AC023034.2	-0.23135
AC023051.1	0.0315002
AC023055.1	0.477013
AC023078.6	-0.189747
AC023090.2	0.238547
AC023115.1	-0.248476
AC023157.2	0.647975
AC023202.1	0.122788
AC023245.2	0.291273
AC023283.1	0.299244
AC023300.1	-0.118008
AC023300.3	-0.118008
AC023301.1	0.315326
AC023469.2	0.431191
AC023490.2	0.0606957
AC023490.3	0.223841
AC023509.3	-0.16504
AC023590.1	0.494466
AC023669.1	-0.0442849
AC023794.1	-0.526254
AC023794.3	-0.806981
AC023794.5	0.232023
AC023796.1	0.408058
AC023824.3	0.00287912
AC023824.5	-0.0587383
AC023827.1	-0.0894353
AC023886.2	0.782643
AC023908.3	0.71064
AC024132.1	0.00198477
AC024132.3	0.077994
AC024257.5	-0.13792
AC024270.1	0.129824
AC024270.2	0.291749
AC024293.1	0.206686
AC024337.1	-0.119893
AC024341.1	0.187085
AC024559.1	0.17294
AC024560.1	-0.19391
AC024575.1	0.0226609
AC024592.3	0.592735
AC024601.1	0.116666
AC024610.2	0.256307
AC024909.1	0.370072
AC024937.2	-0.132998
AC024940.1	-0.134949
AC024940.5	-0.182513
AC024940.6	0.0362138
AC025031.1	0.22055
AC025048.6	0.0910856
AC025125.1	-0.0833861
AC025164.2	0.283867
AC025171.1	0.244894
AC025171.2	-0.485679
AC025171.4	-0.392393
AC025183.3	0.12788
AC025188.1	-0.00191551
AC025271.4	-0.223204
AC025272.1	-0.265688
AC025278.2	-0.194742
AC025278.3	0.0913459
AC025279.1	-0.547915
AC025287.1	-0.232614
AC025428.1	-0.0518104
AC025437.5	-0.096485
AC025470.1	0.263484
AC025518.1	0.320966
AC025518.2	0.320966
AC025524.2	0.0421156
AC025588.3	0.109477
AC025674.2	-0.306817
AC025674.3	-0.306817
AC025754.1	0.157431
AC025754.2	-0.0918063
AC025773.1	-0.0203345
AC025884.1	-0.0112493
AC025947.1	0.344883
AC026116.1	0.0505645
AC026120.1	-0.217481
AC026167.1	0.199314
AC026271.1	0.381455
AC026271.2	0.963466
AC026271.4	-0.771134
AC026333.4	0.372157
AC026336.5	0.360174
AC026353.1	0.247955
AC026355.1	0.396444
AC026362.1	0.642398
AC026366.1	0.389684
AC026369.8	0.142578
AC026396.1	0.154308
AC026398.1	0.184852
AC026403.1	-0.186873
AC026410.3	0.312067
AC026412.2	-0.132998
AC026422.1	0.54206
AC026461.1	-0.75067
AC026462.2	0.139723
AC026468.1	-0.0128583
AC026469.1	0.226497
AC026470.3	0.0399853
AC026523.1	0.0455431
AC026688.2	0.0165548
AC026748.1	0.135773
AC026748.2	0.135773
AC026782.2	0.12538
AC026786.1	0.269357
AC026790.1	0.141254
AC026801.3	0.410384
AC026887.1	0.138232
AC026954.2	0.135278
AC026956.1	0.594709
AC026992.2	0.110137
AC027031.1	-0.232196
AC027031.2	-0.855302
AC027088.3	0.426175
AC027228.3	-0.144409
AC027279.2	-0.254821
AC027309.3	0.155777
AC027458.1	0.173877
AC027514.2	0.044155
AC027559.1	-0.80518
AC027612.1	0.392529
AC027612.3	0.170721
AC027682.1	0.472013
AC027804.1	-0.129221
AC027807.1	0.209337
AC034102.1	0.413841
AC034199.1	0.234119
AC034205.2	0.359653
AC034226.1	0.263049
AC034229.6	0.0666099
AC036101.1	0.447955
AC037441.1	0.255879
AC037471.1	0.0503841
AC037471.2	-0.0712961
AC037482.2	0.212082
AC037482.3	0.432611
AC039056.1	0.0786456
AC040162.1	-0.0877571
AC040162.2	-0.599297
AC040162.3	0.31534
AC040168.1	0.196586
AC040174.1	0.288751
AC040963.1	-0.138905
AC041040.2	0.487833
AC044787.1	-0.510404
AC044797.1	0.608695
AC044860.1	0.242471
AC046168.1	-0.0110496
AC046168.2	0.123558
AC046185.1	0.855034
AC046195.2	0.202414
AC048338.1	0.834506
AC048341.2	-0.524093
AC048383.1	0.132501
AC048387.1	0.460824
AC051618.1	0.422549
AC053481.5	0.131197
AC055733.4	0.240206
AC055758.2	0.0961214
AC055855.1	-0.809723
AC055876.1	0.209214
AC060764.1	0.336776
AC060814.2	0.301301
AC060834.1	0.258522
AC060835.1	0.252647
AC061965.1	0.354893
AC061999.1	0.2656
AC062017.1	0.240799
AC063977.1	0.0337803
AC064799.1	-0.575347
AC064805.1	0.452599
AC064807.2	0.199914
AC064853.2	-0.158257
AC067852.3	-0.137495
AC067852.5	-0.137495
AC067940.1	0.366824
AC067956.1	0.345457
AC067968.1	0.272722
AC067969.1	0.122769
AC068057.1	0.353792
AC068189.1	0.284543
AC068205.1	0.0699536
AC068279.1	0.0488309
AC068385.1	-0.132813
AC068473.3	0.0115575
AC068473.6	0.0115575
AC068490.1	-0.043018
AC068492.1	0.0831607
AC068522.1	0.278074
AC068533.2	-0.0869617
AC068533.4	0.517853
AC068535.1	0.296045
AC068587.2	0.123963
AC068587.6	-0.123639
AC068594.2	0.126041
AC068594.4	0.126041
AC068620.2	0.157201
AC068620.4	0.104978
AC068633.1	-0.119871
AC068643.1	0.0225462
AC068700.1	0.237016
AC068775.2	-0.0338929
AC068860.1	0.390749
AC068870.1	-0.0178465
AC068880.1	0.328972
AC068880.5	0.156862
AC068946.1	-0.170672
AC069120.1	0.408438
AC069120.2	0.72204
AC069133.1	0.303459
AC069213.1	0.0657196
AC069222.1	0.271922
AC069224.1	-0.188492
AC069272.1	0.218549
AC069281.2	-0.350127
AC069287.1	0.0722397
AC072052.1	-0.26474
AC073046.1	-0.0796069
AC073072.2	0.293373
AC073091.1	-0.178004
AC073094.1	0.205736
AC073107.1	0.0521211
AC073107.2	0.365998
AC073135.2	0.139399
AC073135.5	0.0560852
AC073136.1	0.871995
AC073176.1	0.0342069
AC073188.1	0.0648301
AC073188.4	0.0648301
AC073188.6	0.0480164
AC073195.1	0.506655
AC073210.1	0.365998
AC073210.2	0.589225
AC073263.1	0.523668
AC073264.2	0.177926
AC073264.3	-0.116925
AC073283.2	-0.0130141
AC073310.1	-0.01945
AC073314.1	0.0305344
AC073316.1	-0.626548
AC073335.2	-0.162459
AC073342.3	0.273361
AC073343.1	0.56643
AC073346.2	-0.17782
AC073348.1	0.241952
AC073389.1	0.0922557
AC073464.2	0.169196
AC073465.2	0.685074
AC073475.1	0.293316
AC073529.1	0.010593
AC073534.1	0.0699299
AC073548.1	0.523405
AC073585.1	0.444118
AC073610.2	-0.682813
AC073621.1	-0.52951
AC073636.1	0.13428
AC073648.1	0.0217908
AC073648.4	0.123963
AC073861.1	-0.468747
AC073864.1	0.298335
AC073869.2	0.375173
AC073896.1	0.479645
AC073913.2	0.0554154
AC074029.4	0.352662
AC074033.1	-0.790039
AC074050.2	-0.248451
AC074085.2	-0.232482
AC074257.1	0.295292
AC074351.1	0.0731494
AC078788.1	-0.195617
AC078814.1	-0.395084
AC078814.4	0.190566
AC078819.1	0.595588
AC078842.2	-0.151369
AC078845.1	0.0963193
AC078867.1	0.236868
AC078881.1	0.0290251
AC078883.2	0.36079
AC078899.1	0.40857
AC079089.1	0.286909
AC079089.2	0.0920501
AC079140.4	0.0232318
AC079160.1	0.422472
AC079228.1	0.724798
AC079310.1	0.146081
AC079362.1	0.0020934
AC079384.1	0.22982
AC079447.1	0.529418
AC079466.1	0.210662
AC079584.1	0.207749
AC079594.2	0.075617
AC079612.1	0.0404683
AC079630.1	0.0846329
AC079630.2	-0.0575087
AC079753.1	0.182564
AC079763.1	0.382028
AC079776.1	0.161893
AC079776.4	0.154143
AC079789.1	0.324812
AC079793.1	0.233687
AC079799.1	0.209712
AC079906.1	0.0708847
AC079907.2	0.109562
AC079922.2	0.370315
AC079949.1	0.169706
AC079949.2	0.46327
AC080023.1	0.376964
AC080023.2	-0.240221
AC080100.1	-0.2304
AC080129.2	0.482079
AC082651.3	0.162541
AC083864.3	0.404632
AC083867.1	-0.163103
AC083873.1	0.105496
AC083899.1	0.099501
AC083902.2	0.446881
AC083906.2	-0.108836
AC083964.2	-0.0979638
AC084033.2	-0.481577
AC084033.4	-0.481577
AC084048.1	0.292416
AC084116.1	-0.120659
AC084117.1	0.669277
AC084200.1	0.146598
AC084262.1	-0.101124
AC084357.3	0.219358
AC084876.2	0.567109
AC087045.3	0.187084
AC087203.2	0.418516
AC087289.3	0.922624
AC087379.2	0.719183
AC087380.1	0.151099
AC087386.2	-0.0640631
AC087439.2	0.291858
AC087481.1	0.863787
AC087498.2	-0.05233
AC087498.4	0.246558
AC087632.1	0.959173
AC087650.1	0.0971658
AC087672.3	-0.0989068
AC087742.1	-0.54451
AC087762.2	0.284928
AC087763.1	0.187217
AC087857.1	0.0367427
AC087878.1	0.0511943
AC090103.1	0.243042
AC090114.3	0.757573
[truncated: 21,956 more rows]

## Sheet: MB1.all.metab.genes.cv
Gene	CV
[truncated: 2,038 more rows]

[truncated: 8 more sheets: MB2.hi.cv.genes.cv, MB2.bicluster.genes.cv, MB2.allgenome.cv, MB2.all.metab.genes.cv, MB3.hi.cv.genes.cv, MB3.bicluster.genes.cv, MB3.allgenome.cv, MB3.all.metab.genes.cv]
