# Supplementary material for: Multistate Gene Cluster Switches Determine the Adaptive Mitochondrial and Metabolic Landscape of Breast Cancer
Source: Cancer Res. 2024 Jun 26;84(17):2911–25. doi: 10.1158/0008-5472.CAN-23-3172 (PMC11372374; doi:10.1158/0008-5472.CAN-23-3172)
Supplement: Supplementary Table S2 [file can-23-3172_supplementary_table_s2_suppst2.xlsx]

## Sheet: Title and legend
Table S2. PARADIGM concepts and clusters
PARADIGM concepts in the clusters obtained following hierachical clustering of the top 250 most variable PARADIGM concepts across the bicluster switches in the TCGA BRCA dataset. For visualisation of the clusters see Figre 3A.

## Sheet: PARADIGM concpets and clusters
paradigm concepts	Pcluster
MYC/Max_(complex)	P1
MIR17_(miRNA)	P1
MIR429_(miRNA)	P1
MIR9-3_(miRNA)	P1
MIR338_(miRNA)	P1
MIR141_(miRNA)	P1
MIR200A_(miRNA)	P1
MYC	P1
MYC/Max/TRRAP/TIP60/TIP49A/TIP49B/BAF53_(complex)	P1
Myc/Max_heterodimer_(complex)	P1
CDCA7	P1
MYC/Max/P-TEFb_(complex)	P1
TAF4B	P1
RCC1	P1
FOXM1	P2
E2F1/DP_(complex)	P2
E2F1	P2
MYB	P2
Cell_cycle_promoting_E2Fs_(family)	P2
E2F-1/DP-1_(complex)	P2
5_8_S_rRNA_(rna)	P2
RBL1	P2
E2F3	P2
E2F1-3_(family)	P2
E2F3/DP_(complex)	P2
E2F2	P2
XBP1-2	P2
DP-1_E2F1_complex_(complex)	P2
E2F1-3/DP_(complex)	P2
E2F3/DP/TFE3_(complex)	P2
ribosome_biogenesis_(abstract)	P2
NEK2	P2
CCNB2	P2
CENPF	P2
CCNA2	P2
phospho-E2F1/E2F3_(family)	P2
E2F1/E2F3_(family)	P2
E2F-1/p107_(complex)	P2
SKP2	P2
CDK1	P2
CCNB1	P2
RANBP1	P2
TK1	P2
E2F1/DP/TopBP1_(complex)	P2
E2F4/DP2/p107-p130_(complex)	P2
CDC6	P2
DP_(family)	P2
CKS1B	P2
MYBL2	P2
MCM4	P2
ATF6	P2
Cyclin_B_(family)	P2
Cyclin_B1/2_(family)	P2
AURKB	P2
H2AFZ	P2
Myb/CYP-40_(complex)	P2
PCNA	P2
FOXA2	P3
FOXA3	P3
FOXA1	P3
FOXA2-3_(family)	P3
FOXA_(family)	P3
FOXA1-2_(family)	P3
DLEU1_(rna)	P4
DLEU2_(rna)	P4
MIR26A2_(miRNA)	P4
MIR26B_(miRNA)	P4
MIR23B_(miRNA)	P4
MIR26A1_(miRNA)	P4
MIRLET7G_(miRNA)	P4
MIR22_(miRNA)	P4
MIR146A_(miRNA)	P4
E2/ERA_(dimer)/AIB1_(complex)	P4
E2/ERA_(dimer)_(complex)	P4
ESR1	P4
ATF2_(dimer)/ER_alpha_(complex)	P4
Estrogen/Estrogen/ER_alpha/ER_alpha_(complex)	P4
E2/ERA_(complex)	P4
JUN/FOS_(complex)	P5
JUN	P5
JUN/ATF2_(complex)	P5
NOTCH4_(rna)	P5
FOS	P5
JUN_(dimer)_(complex)	P5
AP1_(complex)	P5
JUN/FOS/NFAT1-c-4_(complex)	P5
JUN/JUN-FOS_(complex)	P5
ERK1-2_(family)	P5
macrophage_activation_(abstract)	P5
endothelial_cell_morphogenesis_(abstract)	P5
regulation_of_vascular_smooth_muscle_contraction_(abstract)	P5
platelet_activating_factor_biosynthetic_process_(abstract)	P5
JUN-FOS_(family)	P5
ATF2/c-Jun_(complex)	P5
AP-1(cJun_cFos)_phosphorylated_(complex)	P5
c-JUN/ATF-2_(complex)	P5
AP-1_heterodimer_(complex)	P5
JUN/FOS/ER_alpha_(complex)	P5
ATF2/JUN_(complex)	P5
AP-1_heterodimer_phosphorylated_(complex)	P5
JUN/FOS/NFAT1_(complex)	P5
NFAT1/JUN/FOS_(complex)	P5
ATF2/JUN/ER_alpha_(complex)	P5
natural_killer_cell_mediated_cytotoxicity_(abstract)	P5
E2/ERA_(dimer)/JUN_(complex)	P5
MAPK1	P5
cortisol/GR_alpha_(monomer)/JUN/FOS_(complex)	P5
EGR1	P5
Nrf2/bZip_(complex)	P5
cell_cycle_(abstract)	P5
Fra2/JUN_(complex)	P5
ERM/c-JUN_(complex)	P5
JUN/ATF3_(complex)	P5
positive_regulation_of_axon_extension_(abstract)	P5
bZip_(family)	P5
MAPK3	P5
JUN/JUN-FOS/JAB1_(complex)	P5
DUSP1	P5
JUN/FOS/TCF4/beta_catenin_(complex)	P5
JUN/FOSB_(complex)	P5
JUN/JUN-FOS/BAG1_(complex)	P5
regulation_of_cell_cycle_(abstract)	P5
ERK1-2/ELK1_(complex)	P5
JUN/FOS/RACO-1_(complex)	P5
TAp63g_(tetramer)_(complex)	P6
dNp63a_(tetramer)_(complex)	P6
TP63-5	P6
TP63	P6
TAp63a_(tetramer)_(complex)	P6
TP63-2	P6
MIR130B_(miRNA)	P6
TAp63g_(tetramer)/SP1_(complex)	P6
p53_(tetramer)_(complex)	P7
PPARA_RXRA_Coactivator_Complex_(complex)	P7
HIF1A/ARNT_(complex)	P7
ETS1	P7
LEF1/beta_catenin_(complex)	P7
STAT6_(dimer)_(complex)	P7
NFATC2	P7
anoikis_(abstract)	P7
Cytokine_(rna)	P7
STAT6	P7
ATF2	P7
TCF4E/beta_catenin_(complex)	P7
HIF2A/ARNT_(complex)	P7
p-ARNTL_p-CLOCK/NPAS2_DNA_(complex)	P7
STAT6/STAT6_(complex)	P7
TCF4/beta_catenin_(complex)	P7
HIF1A	P7
cortisol/GR_alpha_(monomer)_(complex)	P7
NFAT1_(cleaved)_(family)	P7
LEF1/beta_catenin/PITX2_(complex)	P7
NR3C1	P7
CD40LG	P7
PRDM1	P7
cortisol/GR_alpha_(dimer)_(complex)	P7
LEF1	P7
LEF1/beta_catenin/CDX1_(complex)	P7
STAT6/STAT6_(cleaved)_(complex)	P7
cortisol/glucocorticoid_receptor/cortisol/glucocorticoid_receptor_(complex)	P7
STAT6_(dimer)/ETS1_(complex)	P7
beta-catenin/LEF1_(complex)	P7
SP1	P7
NFAT1-c-4_(family)	P7
TGFB2	P7
EGR2	P7
SRF(dimer)/MAL(dimer)_(complex)	P7
HIF-1-alpha/ARNT_(complex)	P7
SERPINE1	P7
IL12/IL12R/TYK2/JAK2_(complex)	P8
IL23/IL23R/JAK2/TYK2_(complex)	P8
STAT4_(dimer)_(complex)	P8
positive_regulation_of_humoral_immune_response_(abstract)	P8
keratinocyte_proliferation_(abstract)	P8
positive_regulation_of_chronic_inflammatory_response_(abstract)	P8
DNA_damage_(abstract)	P8
STAT5_(dimer)_(complex)	P8
MIR34A_(miRNA)	P8
APOBEC3G_(family)	P8
APOBEC3G	P8
SPI1	P8
CD4-positive_CD25-positive_alpha-beta_regulatory_T_cell_lineage_commitment_(abstract)	P8
NFAT1/FOXP3_(complex)	P8
STAT4	P8
STAT5A	P8
APOBEC3G-3	P8
IL12RB1	P8
T-helper_1_cell_differentiation_(abstract)	P8
JAK2	P8
IL23R	P8
IL-12/IL-12R_(complex)	P8
IRF1	P8
TYK2	P8
IL-12R_(complex)	P8
IL12B	P8
STAT4_(dimer)/JUN_(complex)	P8
IL23/IL23R/JAK2/TYK2/SOCS3_(complex)	P8
IL12/IL12R/TYK2/JAK2/SOCS1_(complex)	P8
IFNG	P8
FOXP3	P8
CCL4	P8
IL12/IL12R/TYK2/JAK2/SPHK2_(complex)	P8
IL12Rbeta1/TYK2_(complex)	P8
TBX21	P8
GZMA	P8
IL23R/JAK2_(complex)	P8
Nmi/STAT5_(complex)	P8
EOMES	P8
positive_regulation_of_T_cell_mediated_cytotoxicity_(abstract)	P8
T_cell_proliferation_(abstract)	P8
CD3E	P8
CCL2	P8
IL-12R/TYK2/JAK2_(complex)	P8
IL12RB2	P8
IL2RA	P8
IL-12/IL-12R/TYK2/JAK2_(complex)	P8
GZMB	P8
regulation_of_isotype_switching_to_IgG_isotypes_(abstract)	P8
IL12Rbeta2/JAK2_(complex)	P8
IL18RAP	P8
PRF1	P8
positive_regulation_of_natural_killer_cell_mediated_cytotoxicity_(abstract)	P8
TNF	P8
CEBPB	P9
Fra1/JUN_(complex)	P9
FOSL1	P9
NFKBIB	P9
CEBPB_(dimer)_(complex)	P9
ATF4	P9
MYC/Max/MIZ-1_(complex)	P9
ZBTB17	P9
TP53	P9
osteoclast_differentiation_(abstract)	P9
NFKBIA	P9
RELA/p50_(complex)	P9
negative_regulation_of_DNA_binding_(abstract)	P9
TERF2	P10
EDC4	P10
ATP6V0D1	P10
POLR2C	P10
GATA1	P11
HES1	P11
HES7	P11
Myb/GATA1_(complex)	P11
TAp73a_(tetramer)_(complex)	P11
HNF1A	P11
HES1/Myb_(complex)	P11
SREBP_(family)	P11
SREBF2	P11
NCOR2	P11
