# Supplementary material for: Multistate Gene Cluster Switches Determine the Adaptive Mitochondrial and Metabolic Landscape of Breast Cancer
Source: Cancer Res. 2024 Jun 26;84(17):2911–25. doi: 10.1158/0008-5472.CAN-23-3172 (PMC11372374; doi:10.1158/0008-5472.CAN-23-3172)
Supplement: Supplementary Table S3 [file can-23-3172_supplementary_table_s3_suppst3.xlsx]

## Sheet: Title and legend
Table S3. Breast cancer cell line scoring results
Results of custom point scoring algorithm to assess the position of breast cancer cell lines in the MB1, MB2 and MB3 biclusters
Point Score Description
The method was developed to detect samples where all the genes in set A are regulated in one direction (up or down) and all the genes in set B are regulated in the opposite direction.
A point scoring metric can be written as follows:
· For each sample cell line, start off with a score of 0.
· For all of the genes in set A add 1 to score if expression value is greater than average, minus 1 if it is below average.
· For all of the genes in set B minus 1 if expression value is greater than average, add 1 if it is below average.
The maximum score is equal to the total number of genes in both sets A and B. The score is then normalised to be between -100 and 100. If the score of the sample is very high then the genes in set A are being up regulated and the genes in set B are being down regulated. If the score is very negative we have the reverse situation.
Calculation of the P values:
The score from two randomly chosen gene sets is expected to be normally distributed (by the Central Limit Theorem) with the expected score as the mean. The P values for our chosen gene sets can then be found by comparison to the normal distribution calculated from random permutations of gene sets of the same size from sets A and B. Note that this distribution needs to be calculated for every samp…
If a sample has a significant adjusted p-value (<0.05) it tells us that our chosen gene sets A and B are significantly different from random permutations, indicating that if the score is positive set A is significantly up regulated and set B significantly down regulated in the sample. Conversely, if negative set A is significantly down regulated and set B up regulated in the sample.
The scores are based on RNAseq data obtained from CCLE (https://doi.org/10.1038%2Fs41586-019-1186-3) for the listed BRCA cell lines

## Sheet: CCLE_RNASeq_scores and p-values
Cell_line	MB1_forks	MB1.bc.CCLE	MB1.bc.CCLE.p	MB2.bc.CCLE	MB2.bc.CCLE.p	MB3.bc.CCLE	MB3.bc.CCLE.p
AU565	-	9.1	0.0610785	18.9796	2.68857e-06	4.69388	1
BT20	-	2.5	0.162676	14.6939	1	-4.4898	1
BT474	-	10.5	4.0561e-05	7.34694	0.0277375	2.04082	1
BT483	-	-1.7	0.0161019	-8.16327	3.92144e-07	6.12245	1
BT549	-	-6.1	0.000738015	15.7143	0.00752081	-8.36735	0.0475771
CAL120	-	-6.9	0.020627	10.2041	0.0146244	-7.34694	0.266741
CAL148	-	13.9	6.2395e-05	12.449	0.0247362	8.77551	0.10186
CAL51	-	-2.3	3.64857e-12	10.4082	0.0128845	1.02041	1
CAL851	-	-36.5	2.04561e-15	-30.4082	0.139695	-7.95918	0.408762
CAMA1	-	22.3	3.30499e-06	9.18367	1	12.449	0.00264604
DU4475	-	-3.3	0.617761	-2.65306	1	-3.46939	1
EFM192A	-	15.3	1.25677e-12	-4.08163	1	0.408163	1
EFM19	-	-7.7	0.216799	-11.6327	0.0905282	0.612245	1
HCC1143	LF	2.1	0.00473995	-3.06122	6.89477e-08	1.42857	1
HCC1187	-	-19.3	4.12832e-19	-2.2449	0.0864516	-3.87755	1
HCC1395	-	-3.5	0.000738015	4.08163	0.80234	-1.63265	1
HCC1419	-	14.1	1.40249e-05	-6.12245	0.0864516	2.44898	1
HCC1428	-	29.1	0	10	1	-0.204082	1
HCC1500	-	23.3	3.65539e-06	12.8571	1	-1.42857	1
HCC1569	-	6.1	0.806268	20.4082	7.64114e-05	-1.22449	1
HCC1599	-	5.9	0.0270579	13.4694	5.17418e-06	-3.67347	1
HCC1806	-	-36.5	1.25068e-18	-37.551	1.28481e-08	-3.26531	1
HCC1937	-	11.9	0.806268	14.0816	1	3.06122	1
HCC1954	-	16.1	0.617761	21.4286	0.883706	-7.95918	0.0167687
HCC202	-	23.7	5.68989e-13	3.06122	1	14.0816	0.000199925
HCC2157	-	7.5	0.0004181	14.6939	1.66113e-09	4.89796	1
HCC2218	-	0.7	1.0602e-11	-12.0408	0.0226838	1.42857	1
HCC38	-	9.1	0.0561637	5.10204	3.92144e-07	-2.2449	1
HCC70	-	-14.1	6.37347e-16	-1.63265	0.00219173	-7.34694	0.0819217
HDQP1	-	-42.5	6.02632e-33	-38.3673	1.73475e-11	-5.71429	1
HMC18	-	2.5	0.00452118	6.93878	3.11626e-06	-1.63265	1
HMEL	-	-37.1	2.40799e-47	-21.0204	9.05805e-13	1.02041	1
HS578T	LF	-41.3	9.1576e-47	-14.6939	0.000749242	-4.4898	1
JIMT1	-	3.9	0.617761	6.93878	0.286332	2.44898	1
KPL1	-	16.9	3.96202e-08	4.28571	1	11.2245	0.00373544
MCF7	UF	24.1	0	5.91837	0.0761561	2.65306	1
MDA134VI	-	-2.5	0.0418343	-1.63265	0.0905282	-5.71429	0.660244
MDA157	-	6.5	0.806268	10.2041	1	-7.34694	0.134307
MDA175VII	-	-18.7	1.39246e-09	-27.7551	5.19995e-15	4.4898	1
MDA231	-	-2.3	0.216799	2.04082	1	-4.89796	1
MDA361	-	24.9	0.00014539	16.5306	1	10.8163	0.0163115
MDA415	-	-19.5	5.11479e-09	-13.4694	0.0353118	0.816327	1
MDA436	LF	-12.1	8.59835e-11	21.0204	2.17617e-05	-3.87755	1
MDA453	-	28.9	0	13.4694	0.000150828	10.2041	0.0128643
MDA468	-	0.7	0.0536928	14.0816	0.968753	-4.69388	1
SKBR3	-	7.7	3.72863e-07	9.59184	3.29853e-08	6.32653	0.299835
T47D	UF	16.9	1.12735e-08	-9.79592	0.00149768	6.12245	0.636916
UACC812	-	-10.5	0.806268	-29.7959	1.93908e-08	7.7551	0.0410042
UACC893	-	5.3	0.130297	14.0816	5.34146e-06	-7.55102	0.263247
ZR751	-	17.7	0.00220668	13.0612	1	-2.04082	1
ZR7530	-	-12.9	0.0418343	-24.6939	1.82252e-07	-3.06122	1
