# Supplementary material for: Multistate Gene Cluster Switches Determine the Adaptive Mitochondrial and Metabolic Landscape of Breast Cancer
Source: Cancer Res. 2024 Jun 26;84(17):2911–25. doi: 10.1158/0008-5472.CAN-23-3172 (PMC11372374; doi:10.1158/0008-5472.CAN-23-3172)
Supplement: Supplementary Table S4 [file can-23-3172_supplementary_table_s4_suppst4.xlsx]

## Sheet: Title and legend
Table S4. TCGA BRCA sample classification data with histological, genetic and transcriptomic features
Integration of TCGA BRCA dataset Mcbiclust data with histopathological, genetic and transcriptomic data obtained from (Heng. Et al. 2017, https://doi.org/10.1002/path.4847)

## Sheet: TCGA.all.biclusters.RNAseq.df2
X	sample	MB1.pc1	MB1.index	MB1.fork	MB2.pc1	MB2.index	MB3.fork	MB3.pc1	MB3.index	MB2.fork	PAM50	LumA	LumB	epi_area	inflam	lcis	apo_feat	dcis	epi_tube	lymp	necrosis	nuc_pleo	fib_focus	mitosis	gene_exp	hist_type	Row.names	Gene.Expression.File		miRNA.Clusters	methylation.Clusters	RPPA.Clusters	CN.Clusters	Proliferation	Tumor.Purity	chr13q14_DEL	RB1_MUT	RB1_DEL.MUT	chr17q21_DEL	BRCA1_MUT	BRCA1_DEL.MUT	chr17q11.2.q12.17q21.1_AMP	ERBB2_MUT	ERBB2_AMP.MUT	chr7q36.1_DEL	MLL3_MUT	MLL3_DEL.MUT	chr10q23.31_DEL	PTEN_MUT
TCGA-AR-A0TU-01A-31R-A109-07	TCGA-AR-A0TU	14.0086	919	None	46.3156	3	None	-1.70325	900	Upper	Basal	-0.744154	-0.0587275	25-75% (Moderate)	Absent	Absent	Absent	Present	10-75% (Moderately Differentiated	Absent	Absent	Moderate Increase in Size	Absent	>10 per 10 HPF (High)	unc.edu.2877059f-b560-413b-b8be-40d9fde8fbcf.1170685.rsem.genes.normalized_results	Invasive Ductal Carcinoma	TCGA.AR.A0TU	unc.edu.2877059f-b560-413b-b8be-40d9fde8fbcf.1170685.rsem.genes.normalized_results		Missing	5	Basal	4	0.712332	0.74
TCGA-A2-A4RY-01A-31R-A266-07	TCGA-A2-A4RY	-35.5017	120	Lower	-33.5049	4	Upper	9.91684	7	Lower	Normal	0.621032	-0.656471	25-75% (Moderate)	Absent	Present	Absent	Absent	<10% (poorly Differentiated	Absent	Absent	Moderate Increase in Size	Absent	0-5 per 10 high powered fields, HPF (Low)	unc.edu.51d9b960-276a-4c7b-b135-f2f8c05f3bd6.1950371.rsem.genes.normalized_results	Invasive Lobular Carcinoma	TCGA.A2.A4RY	unc.edu.51d9b960-276a-4c7b-b135-f2f8c05f3bd6.1950371.rsem.genes.normalized_results		Missing	Missing	Missing	Missing	-0.976732		0	0	0	0	0	0	0	0	0	0	0	0	0	0
TCGA-BH-A28O-01A-11R-A22K-07	TCGA-BH-A28O	-38.0727	103	Lower	-39.1258	5	Upper	6.97391	130	Lower	Normal	0.60922	-0.642353	<25% (Low)	Absent	Present	Absent	Absent	<10% (poorly Differentiated	Absent	Absent	Moderate Increase in Size	Absent	0-5 per 10 high powered fields, HPF (Low)	unc.edu.7fdcbf9d-e485-4b2b-8b9e-dba41ceed97b.1807382.rsem.genes.normalized_results	Invasive Lobular Carcinoma	TCGA.BH.A28O	unc.edu.7fdcbf9d-e485-4b2b-8b9e-dba41ceed97b.1807382.rsem.genes.normalized_results		Missing	Missing	Missing	Missing	-0.967146	0.9	0	0	0	0	0	0	0	0	0	0	0	0	0	0
TCGA-D8-A4Z1-01A-21R-A266-07	TCGA-D8-A4Z1	-33.023	109	Lower	-32.8703	6	Upper	7.50551	5	Lower	LumA	0.678944	-0.585402	25-75% (Moderate)	Absent	Absent	Absent	Absent	<10% (poorly Differentiated	Absent	Absent	Small Regular Nuclei	Absent	0-5 per 10 high powered fields, HPF (Low)	unc.edu.e6dbaf07-3551-4c73-a2f2-f1bea4fa8e72.1989506.rsem.genes.normalized_results	Invasive Lobular Carcinoma	TCGA.D8.A4Z1	unc.edu.e6dbaf07-3551-4c73-a2f2-f1bea4fa8e72.1989506.rsem.genes.normalized_results		Missing	Missing	Missing	Missing	-0.871617		0	0	0	0	0	0	0	0	0	0	0	0	0	0
TCGA-LL-A440-01A-11R-A24H-07	TCGA-LL-A440	-32.1423	154	Lower	-32.6852	7	Upper	6.18136	215	Lower	LumA	0.559088	-0.544106	25-75% (Moderate)	Absent	Present	6-50% (Moderate)	Absent	<10% (poorly Differentiated	Absent	Absent	Moderate to Marked Variation in Size	Absent	0-5 per 10 high powered fields, HPF (Low)	unc.edu.f34965fe-e7d5-48bd-b0a0-575cbd895c5a.1859242.rsem.genes.normalized_results	Invasive Lobular Carcinoma	TCGA.LL.A440	unc.edu.f34965fe-e7d5-48bd-b0a0-575cbd895c5a.1859242.rsem.genes.normalized_results		Missing	Missing	Missing	Missing	-0.83935		0	0	0	0	0	0	0	0	0	0	0	0	0	0
TCGA-GM-A3XL-01A-11R-A22U-07	TCGA-GM-A3XL	20.7185	526	None	42.6027	8	None	9.06544	430	Upper	Basal	-0.672509	-0.154862	>75% (High)	Present	Absent	Absent	Absent	<10% (poorly Differentiated	Absent	Present	Moderate to Marked Variation in Size	Absent	>10 per 10 HPF (High)	unc.edu.29c98197-249e-45c9-96dc-34dfb4ac1430.1858650.rsem.genes.normalized_results	Invasive Ductal Carcinoma	TCGA.GM.A3XL	unc.edu.29c98197-249e-45c9-96dc-34dfb4ac1430.1858650.rsem.genes.normalized_results		Missing	Missing	Missing	Missing	0.50716	0.66	0	0	0	0	0	0	0	0	0	0	0	0	1	0
TCGA-A2-A0CO-01A-13R-A22K-07	TCGA-A2-A0CO	-29.9058	201	Lower	-35.0051	11	Upper	8.09102	119	Lower	LumA	0.668764	-0.505882	25-75% (Moderate)	Absent	Present	Absent	Absent	<10% (poorly Differentiated	Absent	Absent	Small Regular Nuclei	Absent	0-5 per 10 high powered fields, HPF (Low)	unc.edu.cb2d5668-d44b-49dc-8941-79615d2fb6c2.1771993.rsem.genes.normalized_results	Invasive Lobular Carcinoma	TCGA.A2.A0CO	unc.edu.cb2d5668-d44b-49dc-8941-79615d2fb6c2.1771993.rsem.genes.normalized_results		Missing	Missing	Missing	Missing	-0.922339	0.63	0	0	0	0	0	0	0	0	0	0	0	0	0	0
TCGA-E2-A3DX-01A-21R-A213-07	TCGA-E2-A3DX	-28.2328	71	Lower	-32.5596	13	Upper	2.52272	162	Lower	LumA	0.761729	-0.438463	25-75% (Moderate)	Present	Present	Absent	Present	<10% (poorly Differentiated	Absent	Absent	Moderate to Marked Variation in Size	Absent	0-5 per 10 high powered fields, HPF (Low)	unc.edu.2424c058-78c6-41dd-86e9-efcd61b72add.1384266.rsem.genes.normalized_results	Invasive Lobular Carcinoma	TCGA.E2.A3DX	unc.edu.2424c058-78c6-41dd-86e9-efcd61b72add.1384266.rsem.genes.normalized_results		Missing	Missing	Missing	Missing	-0.944602	0.29	0	0	0	0	0	0	0	0	0	0	0	0	0	0
TCGA-AC-A3HN-01A-11R-A213-07	TCGA-AC-A3HN	-24.9379	51	Lower	-23.3621	15	Upper	4.37629	112	Lower	LumA	0.625546	-0.283457	25-75% (Moderate)	Absent	Absent	Absent	Absent	<10% (poorly Differentiated	Absent	Absent	Small Regular Nuclei	Absent	0-5 per 10 high powered fields, HPF (Low)	unc.edu.79a14838-69d2-4c73-83a7-b57ff6ecdd79.1384621.rsem.genes.normalized_results	Invasive Lobular Carcinoma	TCGA.AC.A3HN	unc.edu.79a14838-69d2-4c73-83a7-b57ff6ecdd79.1384621.rsem.genes.normalized_results		Missing	Missing	Missing	Missing	-0.739005	0.46	0	0	0	0	0	0	0	0	0	0	0	0	0	0
TCGA-A2-A3Y0-01A-11R-A239-07	TCGA-A2-A3Y0	17.2407	532	None	33.3882	16	None	11.8377	365	Upper	Basal	-0.606435	-0.226026	>75% (High)	Present	Absent	Absent	Present	<10% (poorly Differentiated	Absent	Present	Moderate to Marked Variation in Size	Absent	>10 per 10 HPF (High)	unc.edu.9a9d7ee5-e3fa-491f-ab5b-0ab69652b8a5.1806831.rsem.genes.normalized_results	Invasive Ductal Carcinoma	TCGA.A2.A3Y0	unc.edu.9a9d7ee5-e3fa-491f-ab5b-0ab69652b8a5.1806831.rsem.genes.normalized_results		Missing	Missing	Missing	Missing	0.44351	0.37	0	0	0	0	0	0	0	0	0	0	0	0	1	0
TCGA-A2-A0EW-01A-21R-A115-07	TCGA-A2-A0EW	-35.4909	12	Lower	-30.7537	17	Lower	-2.37959	58	Lower	LumA	0.731573	-0.519712	25-75% (Moderate)	Absent	Absent	Absent	Absent	<10% (poorly Differentiated	Absent	Absent	Moderate to Marked Variation in Size	Absent		unc.edu.5bf6cf0d-8d00-4a50-b239-4b9d8f3e51b9.1136679.rsem.genes.normalized_results	Other	TCGA.A2.A0EW	unc.edu.5bf6cf0d-8d00-4a50-b239-4b9d8f3e51b9.1136679.rsem.genes.normalized_results		6	2	ReacI	2	-0.927085	0.46	0	0	0	0	0	0	0	0	0	0	0	0	0	0
TCGA-B6-A0RE-01A-11R-A056-07	TCGA-B6-A0RE	1.75248	898	None	25.8676	19	None	1.29032	688	Upper	Basal	-0.598752	-0.26617	25-75% (Moderate)	Absent	Absent	Absent	Present	<10% (poorly Differentiated	Absent	Absent	Moderate to Marked Variation in Size	Absent	>10 per 10 HPF (High)	unc.edu.ad46ed65-3cc2-4956-9d90-3e1edca24417.1153901.rsem.genes.normalized_results	Invasive Ductal Carcinoma	TCGA.B6.A0RE	unc.edu.ad46ed65-3cc2-4956-9d90-3e1edca24417.1153901.rsem.genes.normalized_results		4	5	Missing	1	0.290372	0.64	0	0	0	0	0	0	0	0	0	0	0	0	0	0
TCGA-A2-A0YK-01A-22R-A109-07	TCGA-A2-A0YK	-42.6461	1	Lower	-28.6991	20	Lower	-5.36766	56	Lower	Normal	0.47419	-0.58521	25-75% (Moderate)	Absent	Absent	Absent	Present	10-75% (Moderately Differentiated	Absent	Absent	Small Regular Nuclei	Absent	0-5 per 10 high powered fields, HPF (Low)	unc.edu.ae614f7b-b310-4c60-bd50-9e02be984943.1171593.rsem.genes.normalized_results	Invasive Lobular Carcinoma	TCGA.A2.A0YK	unc.edu.ae614f7b-b310-4c60-bd50-9e02be984943.1171593.rsem.genes.normalized_results		6	1	ReacII	5	-0.845271	0.36	0	0	0	0	0	0	0	0	0	0	0	0	0	0
TCGA-A2-A0ES-01A-11R-A115-07	TCGA-A2-A0ES	-40.9661	9	Lower	-30.5617	21	Lower	-7.03114	29	Lower	LumA	0.597215	-0.586747	<25% (Low)	Present	Absent	Absent	Present	>75% (Well Differentiated	Present	Absent	Moderate Increase in Size	Multiple Fibrotic Foci	0-5 per 10 high powered fields, HPF (Low)	unc.edu.698c9928-1aa8-4b48-9048-5675e5943c22.1133945.rsem.genes.normalized_results	Mixed	TCGA.A2.A0ES	unc.edu.698c9928-1aa8-4b48-9048-5675e5943c22.1133945.rsem.genes.normalized_results		6	1	ReacII	4	-0.838709	1	0	0	0	0	0	0	0	0	0	0	0	0	0	0
TCGA-E2-A14N-01A-31R-A137-07	TCGA-E2-A14N	2.37057	983	None	37.2121	22	None	-9.00001	780	Upper	Basal	-0.697671	-0.191068	>75% (High)	Present	Absent	Absent	Absent	<10% (poorly Differentiated	Absent	Present	Moderate to Marked Variation in Size	Absent	>10 per 10 HPF (High)	unc.edu.6e45dd01-225d-4871-9a3a-f591808ad234.1133882.rsem.genes.normalized_results	Invasive Ductal Carcinoma	TCGA.E2.A14N	unc.edu.6e45dd01-225d-4871-9a3a-f591808ad234.1133882.rsem.genes.normalized_results		6	5	Missing	4	0.53225	0.21	0	0	0	0	0	0	0	1	1	1	0	1	1	0
TCGA-AC-A2FK-01A-12R-A180-07	TCGA-AC-A2FK	-44.7152	23	Lower	-38.3763	23	Lower	-4.31682	91	Lower	Normal	0.601921	-0.597983	>75% (High)	Absent	Absent	Absent	Absent	<10% (poorly Differentiated	Present	Absent	Moderate Increase in Size	Absent	0-5 per 10 high powered fields, HPF (Low)	unc.edu.1fff796f-626b-4408-9fd1-4fea54e153a6.1298007.rsem.genes.normalized_results	Invasive Lobular Carcinoma	TCGA.AC.A2FK	unc.edu.1fff796f-626b-4408-9fd1-4fea54e153a6.1298007.rsem.genes.normalized_results		Missing	Missing	Missing	Missing	-0.936722	0.93	0	0	0	0	0	0	0	0	0	0	0	0	0	0
TCGA-E9-A22G-01A-11R-A157-07	TCGA-E9-A22G	2.9217	988	None	38.4493	24	None	-1.14563	990	Upper	Basal	-0.700552	-0.102809	25-75% (Moderate)	Present	Absent	Absent	Present	<10% (poorly Differentiated	Absent	Present	Moderate to Marked Variation in Size	Absent	>10 per 10 HPF (High)	unc.edu.88d93dca-ffae-4d57-9a60-346aec436543.1119349.rsem.genes.normalized_results	Invasive Ductal Carcinoma	TCGA.E9.A22G	unc.edu.88d93dca-ffae-4d57-9a60-346aec436543.1119349.rsem.genes.normalized_results		Missing	3	Missing	1	0.567565	0.9	0	0	0	0	0	0	0	0	0	0	0	0	0	0
TCGA-BH-A1FH-01A-12R-A13Q-07	TCGA-BH-A1FH	-42.6316	30	Lower	-36.897	25	Lower	-6.06631	105	Lower	LumA	0.661369	-0.624586	<25% (Low)	Absent	Absent	Absent	Absent	<10% (poorly Differentiated	Present	Absent	Moderate Increase in Size	Absent	0-5 per 10 high powered fields, HPF (Low)	unc.edu.1b831e2d-c265-4eac-aee0-248493a14218.1170323.rsem.genes.normalized_results	Invasive Ductal Carcinoma	TCGA.BH.A1FH	unc.edu.1b831e2d-c265-4eac-aee0-248493a14218.1170323.rsem.genes.normalized_results		6	1	Missing	4	-0.989771	0.18	0	0	0	0	0	0	0	0	0	0	0	0	0	0
TCGA-EW-A1IX-01A-12R-A144-07	TCGA-EW-A1IX	-16.2533	144	Lower	-27.9766	26	Lower	1.8807	193	Lower	LumA	0.855174	-0.208643	25-75% (Moderate)	Absent	Absent	Absent	Present	<10% (poorly Differentiated	Absent	Absent	Moderate Increase in Size		0-5 per 10 high powered fields, HPF (Low)	unc.edu.b908cd1b-b274-4b23-9cd5-b59d93a7a6c2.1120832.rsem.genes.normalized_results	Other	TCGA.EW.A1IX	unc.edu.b908cd1b-b274-4b23-9cd5-b59d93a7a6c2.1120832.rsem.genes.normalized_results		4	1	Missing	4	-0.840172	0.55	0	0	0	0	0	0	0	0	0	0	0	0	0	0
TCGA-B6-A0IJ-01A-11R-A034-07	TCGA-B6-A0IJ	2.7495	921	None	32.6851	27	None	1.27282	655	Upper	Basal	-0.702857	-0.168691	25-75% (Moderate)	Present	Absent	>50% (Marked)	Absent	<10% (poorly Differentiated	Absent	Present	Moderate to Marked Variation in Size	Absent	>10 per 10 HPF (High)	unc.edu.f77e9ef0-0a62-426b-98d9-6813edeb63a5.1155316.rsem.genes.normalized_results	Invasive Ductal Carcinoma	TCGA.B6.A0IJ	unc.edu.f77e9ef0-0a62-426b-98d9-6813edeb63a5.1155316.rsem.genes.normalized_results		5	5	Basal	3	0.445247	0.4	0	0	0	0	0	0	0	0	0	0	1	1	0	0
TCGA-EW-A1J2-01A-21R-A13Q-07	TCGA-EW-A1J2	-27.9192	22	Lower	-29.269	28	Lower	-5.74234	41	Lower	LumA	0.742041	-0.415126	25-75% (Moderate)	Absent	Present	Absent	Absent	<10% (poorly Differentiated	Absent	Absent	Moderate Increase in Size	Absent	0-5 per 10 high powered fields, HPF (Low)	unc.edu.5a6b6013-11d0-498d-a014-3ea8e14c61d5.1130929.rsem.genes.normalized_results	Invasive Lobular Carcinoma	TCGA.EW.A1J2	unc.edu.5a6b6013-11d0-498d-a014-3ea8e14c61d5.1130929.rsem.genes.normalized_results		6	2	Missing	2	-1.00306	0.52	0	0	0	0	0	0	0	0	0	0	0	0	0	0
TCGA-A2-A0T6-01A-11R-A084-07	TCGA-A2-A0T6	-20.9153	67	Lower	-30.879	29	Lower	-3.50699	85	Lower	LumA	0.608355	-0.0228091	25-75% (Moderate)	Absent	Absent	Absent	Absent	10-75% (Moderately Differentiated	Absent	Absent	Moderate Increase in Size	Absent	0-5 per 10 high powered fields, HPF (Low)	unc.edu.e3639f71-cfe7-46c7-8390-73f8043ac6b0.1152015.rsem.genes.normalized_results	Invasive Lobular Carcinoma	TCGA.A2.A0T6	unc.edu.e3639f71-cfe7-46c7-8390-73f8043ac6b0.1152015.rsem.genes.normalized_results		2	4	ReacI	2	-0.711941	0.55	0	0	0	0	0	0	0	1	1	0	0	0	0	0
TCGA-D8-A1JH-01A-11R-A13Q-07	TCGA-D8-A1JH	-23.849	18	Lower	-24.3576	31	Lower	-5.10422	62	Lower	LumA	0.827035	-0.266651	25-75% (Moderate)	Present	Absent	1-5% (Minimum)	Present	10-75% (Moderately Differentiated	Present	Absent	Moderate to Marked Variation in Size	Multiple Fibrotic Foci	6-10 per 10 HPF (Medium)	unc.edu.00a3c8f4-bd75-4aa8-abb7-21005b1a5ad8.1121475.rsem.genes.normalized_results	Invasive Ductal Carcinoma	TCGA.D8.A1JH	unc.edu.00a3c8f4-bd75-4aa8-abb7-21005b1a5ad8.1121475.rsem.genes.normalized_results		6	4	Missing	1	-0.814142	0.62	0	0	0	0	0	0	0	0	0	0	0	0	0	0
TCGA-D8-A1JU-01A-11R-A13Q-07	TCGA-D8-A1JU	-33.6584	21	Lower	-41.3242	32	Lower	-8.6859	10	Lower	LumA	0.842785	-0.287107	<25% (Low)	Absent	Present	Absent	Present	>75% (Well Differentiated	Absent	Present	Moderate Increase in Size	Multiple Fibrotic Foci	0-5 per 10 high powered fields, HPF (Low)	unc.edu.8e10b30e-5789-4ad4-a70b-c7a86927ac6b.1121506.rsem.genes.normalized_results	Mixed	TCGA.D8.A1JU	unc.edu.8e10b30e-5789-4ad4-a70b-c7a86927ac6b.1121506.rsem.genes.normalized_results		6	5	Missing	2	-0.984485	0.43	0	0	0	0	0	0	0	0	0	0	0	0	0	0
TCGA-D8-A1Y3-01A-11R-A157-07	TCGA-D8-A1Y3	34.9694	44	Upper	30.4394	33	None	3.49493	576	Upper	LumB	-0.633421	0.352317	>75% (High)	Absent	Absent	Absent	Present	<10% (poorly Differentiated	Present	Absent	Moderate to Marked Variation in Size	Absent	>10 per 10 HPF (High)	unc.edu.e65be669-85f6-4a00-8c0f-3ee7d0fb8bf9.1110903.rsem.genes.normalized_results	Invasive Ductal Carcinoma	TCGA.D8.A1Y3	unc.edu.e65be669-85f6-4a00-8c0f-3ee7d0fb8bf9.1110903.rsem.genes.normalized_results		Missing	3	Missing	4	0.523819	0.71	0	0	0	0	0	0	0	0	0	0	0	0	0	0
TCGA-BH-A0DV-01A-21R-A12P-07	TCGA-BH-A0DV	-39.8943	45	Lower	-38.9498	34	Lower	-5.7762	226	Lower	LumA	0.705354	-0.471212	<25% (Low)	Absent	Absent	Absent	Absent	>75% (Well Differentiated	Absent	Absent	Moderate to Marked Variation in Size	Absent	0-5 per 10 high powered fields, HPF (Low)	unc.edu.09f570eb-a751-41db-9511-300be228f24e.1124615.rsem.genes.normalized_results	Mixed	TCGA.BH.A0DV	unc.edu.09f570eb-a751-41db-9511-300be228f24e.1124615.rsem.genes.normalized_results		6	1	ReacII	3	-0.910257	0.31	0	0	0	0	0	0	0	0	0	0	1	1	0	0
TCGA-E2-A1IJ-01A-11R-A144-07	TCGA-E2-A1IJ	-23.6056	129	Lower	-25.6924	35	Lower	0.134568	98	Lower	LumA	0.726098	-0.413397	25-75% (Moderate)	Absent	Present	Absent	Absent	<10% (poorly Differentiated	Absent	Absent	Moderate Increase in Size	Absent	0-5 per 10 high powered fields, HPF (Low)	unc.edu.14404fa2-adc4-4ecd-b4ee-5f4a75b54ff2.1116700.rsem.genes.normalized_results	Invasive Lobular Carcinoma	TCGA.E2.A1IJ	unc.edu.14404fa2-adc4-4ecd-b4ee-5f4a75b54ff2.1116700.rsem.genes.normalized_results		4	4	Missing	3	-0.857285	0.61	0	0	0	0	0	0	0	0	0	0	0	0	1	0
TCGA-AC-A2FO-01A-11R-A180-07	TCGA-AC-A2FO	-25.1498	38	Lower	-25.6231	37	Lower	-2.44505	100	Lower	LumA	0.716303	-0.266747	25-75% (Moderate)	Absent	Present	Absent	Absent	<10% (poorly Differentiated	Absent	Absent	Small Regular Nuclei	Absent	0-5 per 10 high powered fields, HPF (Low)	unc.edu.bd07aa68-708b-4bd3-88b9-78a8b9e298f5.1322045.rsem.genes.normalized_results	Invasive Lobular Carcinoma	TCGA.AC.A2FO	unc.edu.bd07aa68-708b-4bd3-88b9-78a8b9e298f5.1322045.rsem.genes.normalized_results		Missing	Missing	Missing	Missing	-0.892188	0.38	0	0	0	0	0	0	0	0	0	0	0	0	0	0
TCGA-BH-A18T-01A-11R-A12D-07	TCGA-BH-A18T	10.0348	841	None	35.376	38	None	-1.3364	917	Upper	Basal	-0.643697	-0.158223	>75% (High)	Absent	Absent	Absent	Absent	<10% (poorly Differentiated	Absent	Present	Moderate to Marked Variation in Size	Absent	>10 per 10 HPF (High)	unc.edu.733890d7-6557-454e-8697-fe9c619874e3.1132912.rsem.genes.normalized_results	Invasive Ductal Carcinoma	TCGA.BH.A18T	unc.edu.733890d7-6557-454e-8697-fe9c619874e3.1132912.rsem.genes.normalized_results		2	5	ReacII	1	0.344715	0.7	0	0	0	0	0	0	0	0	0	0	0	0	1	0
TCGA-BH-A1FB-01A-11R-A13Q-07	TCGA-BH-A1FB	-35.2807	7	Lower	-26.6429	39	Lower	-8.75746	28	Lower	LumA	0.712365	-0.544778	<25% (Low)	Absent	Absent	1-5% (Minimum)	Present	>75% (Well Differentiated	Absent	Absent	Moderate to Marked Variation in Size	Multiple Fibrotic Foci	0-5 per 10 high powered fields, HPF (Low)	unc.edu.5b262ec0-72f2-4c54-820e-a39afad67212.1287302.rsem.genes.normalized_results	Invasive Ductal Carcinoma	TCGA.BH.A1FB	unc.edu.5b262ec0-72f2-4c54-820e-a39afad67212.1287302.rsem.genes.normalized_results		6	1	Missing	4	-0.892878	0.32
TCGA-BH-A0B9-01A-11R-A056-07	TCGA-BH-A0B9	1.31801	973	None	29.1185	40	None	1.65318	776	Upper	Basal	-0.568115	-0.258007	>75% (High)	Present	Absent	Absent	Present	<10% (poorly Differentiated	Absent	Present	Moderate to Marked Variation in Size	Absent	>10 per 10 HPF (High)	unc.edu.d5c39754-79c3-432c-b496-34a394662e17.1675649.rsem.genes.normalized_results	Invasive Ductal Carcinoma	TCGA.BH.A0B9	unc.edu.d5c39754-79c3-432c-b496-34a394662e17.1675649.rsem.genes.normalized_results		5	5	Basal	1	0.297561	0.62	0	0	0	0	0	0	0	0	0	0	0	0	0	0
TCGA-BH-A0W5-01A-11R-A109-07	TCGA-BH-A0W5	-16.5387	115	Lower	-18.4265	42	Lower	-0.596857	131	Lower	LumA	0.57407	-0.451621	25-75% (Moderate)	Present	Absent	Absent	Present	>75% (Well Differentiated	Absent	Absent	Moderate Increase in Size	Multiple Fibrotic Foci	0-5 per 10 high powered fields, HPF (Low)	unc.edu.91e55e6f-b884-4112-8d3f-a9f8974dd63b.1120566.rsem.genes.normalized_results	Invasive Ductal Carcinoma	TCGA.BH.A0W5	unc.edu.91e55e6f-b884-4112-8d3f-a9f8974dd63b.1120566.rsem.genes.normalized_results		4	1	LumA	4	-0.761697	0.33	0	0	0	0	0	0	0	0	0	0	0	0	0	0
TCGA-D8-A145-01A-11R-A115-07	TCGA-D8-A145	-27.4137	56	Lower	-24.7673	43	Lower	1.22449	204	Lower	LumA	0.673373	-0.422137	>75% (High)	Absent	Absent	Absent	Absent	10-75% (Moderately Differentiated	Absent	Absent	Small Regular Nuclei	Absent	0-5 per 10 high powered fields, HPF (Low)	unc.edu.6223244a-ed38-46b5-8e65-cc8e4926c809.1141964.rsem.genes.normalized_results	Invasive Ductal Carcinoma	TCGA.D8.A145	unc.edu.6223244a-ed38-46b5-8e65-cc8e4926c809.1141964.rsem.genes.normalized_results		6	2	ReacI	1	-0.848889	0.38	0	0	0	0	0	0	0	0	0	0	0	0	0	0
TCGA-A2-A0D0-01A-11R-A00Z-07	TCGA-A2-A0D0	12.2857	920	None	41.1604	44	None	4.18304	745	Upper	Basal	-0.670396	-0.199712	25-75% (Moderate)	Present	Absent	Absent	Absent	<10% (poorly Differentiated	Absent	Present	Moderate to Marked Variation in Size	Absent	>10 per 10 HPF (High)	unc.edu.bd51f90a-ec67-4a7d-87bf-9d85acd65d51.1173496.rsem.genes.normalized_results	Invasive Ductal Carcinoma	TCGA.A2.A0D0	unc.edu.bd51f90a-ec67-4a7d-87bf-9d85acd65d51.1173496.rsem.genes.normalized_results		5	5	Basal	1	0.567353	0.69	0	0	0	0	0	0	0	0	0	0	0	0	0	0
TCGA-A2-A0EN-01A-13R-A084-07	TCGA-A2-A0EN	-21.0627	61	Lower	-23.5202	45	Lower	-2.70946	153	Lower	LumA	0.607875	-0.0687155	<25% (Low)	Absent	Absent	Absent	Absent	<10% (poorly Differentiated	Absent	Absent	Moderate Increase in Size	Absent	0-5 per 10 high powered fields, HPF (Low)	unc.edu.3ac4a6fe-9d2b-4c95-a74a-525b0328c7ed.1153981.rsem.genes.normalized_results	Invasive Lobular Carcinoma	TCGA.A2.A0EN	unc.edu.3ac4a6fe-9d2b-4c95-a74a-525b0328c7ed.1153981.rsem.genes.normalized_results		2	1	Missing	2	-0.761473	0.41	0	0	0	0	0	0	0	0	0	0	1	1	0	0
TCGA-D8-A27I-01A-11R-A16F-07	TCGA-D8-A27I	-30.4286	42	Lower	-26.3466	46	Lower	-3.06214	88	Lower	LumA	0.662713	-0.511549												unc.edu.6e144eb1-f9c3-4cb1-9e69-28c63ca7e4d1.1120369.rsem.genes.normalized_results	Invasive Lobular Carcinoma	TCGA.D8.A27I	unc.edu.6e144eb1-f9c3-4cb1-9e69-28c63ca7e4d1.1120369.rsem.genes.normalized_results		Missing	1	Missing	3	-0.919688	0.27	0	0	0	0	0	0	0	0	0	0	0	0	1	0
TCGA-AN-A0AT-01A-11R-A034-07	TCGA-AN-A0AT	7.05189	945	None	32.7764	47	None	-0.224105	974	Upper	Basal	-0.642065	-0.227179	25-75% (Moderate)	Present	Absent	Absent	Present	<10% (poorly Differentiated	Absent	Present	Moderate to Marked Variation in Size	Multiple Fibrotic Foci	>10 per 10 HPF (High)	unc.edu.edda9023-a8d9-45dc-af21-5bba663967e4.1158433.rsem.genes.normalized_results	Invasive Ductal Carcinoma	TCGA.AN.A0AT	unc.edu.edda9023-a8d9-45dc-af21-5bba663967e4.1158433.rsem.genes.normalized_results		Missing	5	Basal	1	0.441363	0.65	0	0	0	0	0	0	0	0	0	0	0	0	1	0
TCGA-GM-A4E0-01A-12R-A266-07	TCGA-GM-A4E0	-31.7513	291	Lower	-38.3177	48	Upper	7.74776	298	Lower	LumA	0.647251	-0.472557	25-75% (Moderate)	Absent	Absent	Absent	Absent	<10% (poorly Differentiated	Absent	Absent	Moderate Increase in Size	Absent	0-5 per 10 high powered fields, HPF (Low)	unc.edu.da8c1ab5-7b67-4ebc-b854-cc45eaec8ee0.1987600.rsem.genes.normalized_results	Invasive Lobular Carcinoma	TCGA.GM.A4E0	unc.edu.da8c1ab5-7b67-4ebc-b854-cc45eaec8ee0.1987600.rsem.genes.normalized_results		Missing	Missing	Missing	Missing	-0.872077		0	0	0	0	0	0	0	0	0	0	0	0	0	1
TCGA-BH-A0H5-01A-21R-A115-07	TCGA-BH-A0H5	-21.6252	111	Lower	-15.0724	49	Lower	-1.69665	116	Lower	LumA	0.535462	-0.350492	25-75% (Moderate)	Present		Absent		<10% (poorly Differentiated		Absent	Moderate to Marked Variation in Size	Absent	0-5 per 10 high powered fields, HPF (Low)	unc.edu.e5378cd0-4045-4afe-8157-7187b3d294ef.1138485.rsem.genes.normalized_results	Mixed	TCGA.BH.A0H5	unc.edu.e5378cd0-4045-4afe-8157-7187b3d294ef.1138485.rsem.genes.normalized_results		3	1	Basal	1	-0.633833	0.38	0	0	0	0	0	0	0	0	0	0	0	0	0	1
TCGA-AR-A1AQ-01A-11R-A12P-07	TCGA-AR-A1AQ	-3.32782	859	None	22.9035	50	None	-3.42294	691	Upper	Basal	-0.625354	-0.261369	>75% (High)	Present	Absent	Absent	Absent	<10% (poorly Differentiated	Absent	Present	Moderate to Marked Variation in Size	Absent	>10 per 10 HPF (High)	unc.edu.747f56be-2fdd-4eb8-99a7-34afd923d8e1.1133424.rsem.genes.normalized_results	Invasive Ductal Carcinoma	TCGA.AR.A1AQ	unc.edu.747f56be-2fdd-4eb8-99a7-34afd923d8e1.1133424.rsem.genes.normalized_results		3	5	Basal	1	0.538385	0.46	0	1	1	0	0	0	0	0	0	0	0	0	0	0
TCGA-A2-A0EP-01A-52R-A22U-07	TCGA-A2-A0EP	-25.8208	196	Lower	-25.336	51	Upper	4.66414	232	Lower	LumA	-0.0635294	-0.0211765	<25% (Low)	Absent	Present	Absent	Absent	<10% (poorly Differentiated	Absent	Absent	Moderate Increase in Size	Multiple Fibrotic Foci	0-5 per 10 high powered fields, HPF (Low)	unc.edu.b1dbf4a7-16f8-49bc-a89f-aeac729e3c3c.1807506.rsem.genes.normalized_results	Invasive Lobular Carcinoma	TCGA.A2.A0EP	unc.edu.b1dbf4a7-16f8-49bc-a89f-aeac729e3c3c.1807506.rsem.genes.normalized_results		Missing	Missing	Missing	Missing	-0.302076	1	0	0	0	0	0	0	0	0	0	0	0	0	0	0
TCGA-A8-A07O-01A-11R-A00Z-07	TCGA-A8-A07O	16.412	876	None	34.4111	52	None	-3.50108	936	Upper	Basal	-0.743866	0.0485474	25-75% (Moderate)	Present	Absent	Absent	Absent	<10% (poorly Differentiated	Absent	Present	Moderate to Marked Variation in Size	Absent	>10 per 10 HPF (High)	unc.edu.0b743ba9-a340-46a0-9276-a5ddd3ee69d6.1114431.rsem.genes.normalized_results	Invasive Ductal Carcinoma	TCGA.A8.A07O	unc.edu.0b743ba9-a340-46a0-9276-a5ddd3ee69d6.1114431.rsem.genes.normalized_results		4	5	Basal	1	0.485906	0.55	0	0	0	0	0	0	0	0	0	0	0	0	0	0
TCGA-AC-A2FF-01A-11R-A17B-07	TCGA-AC-A2FF	-39.4858	13	Lower	-29.2402	53	Lower	-8.8888	43	Lower	LumA	0.257911	-0.523745												unc.edu.3610639e-d947-446f-8483-86be65c80ed3.1127026.rsem.genes.normalized_results	Invasive Lobular Carcinoma	TCGA.AC.A2FF	unc.edu.3610639e-d947-446f-8483-86be65c80ed3.1127026.rsem.genes.normalized_results		Missing	1	Missing	1	-0.673846	0.95	0	0	0	0	0	0	0	0	0	0	0	0	0	1
TCGA-A2-A25A-01A-12R-A16F-07	TCGA-A2-A25A	-44.5538	3	Lower	-25.4402	54	Lower	-6.77086	9	Lower	Normal	0.294406	-0.463529	25-75% (Moderate)	Absent	Present	Absent	Absent	<10% (poorly Differentiated	Absent	Absent	Moderate Increase in Size	Multiple Fibrotic Foci	0-5 per 10 high powered fields, HPF (Low)	unc.edu.50c720f4-dbcb-4b8b-9808-d130f5197d27.1105073.rsem.genes.normalized_results	Invasive Lobular Carcinoma	TCGA.A2.A25A	unc.edu.50c720f4-dbcb-4b8b-9808-d130f5197d27.1105073.rsem.genes.normalized_results		Missing	4	Missing	2	-0.559717	0.39	0	0	0	0	0	0	0	0	0	0	0	0	0	0
TCGA-AC-A23G-01A-11R-A213-07	TCGA-AC-A23G	-26.2738	202	Lower	-27.2754	55	Upper	3.83206	211	Lower	LumA	0.39419	-0.547083	25-75% (Moderate)	Absent	Absent	6-50% (Moderate)	Absent	<10% (poorly Differentiated	Absent	Absent	Moderate Increase in Size	Absent	0-5 per 10 high powered fields, HPF (Low)	unc.edu.3cd0b704-99b5-401b-8f52-daead9359692.1374212.rsem.genes.normalized_results	Invasive Lobular Carcinoma	TCGA.AC.A23G	unc.edu.3cd0b704-99b5-401b-8f52-daead9359692.1374212.rsem.genes.normalized_results		Missing	Missing	Missing	Missing	-0.718863	0.22	0	0	0	0	0	0	0	0	0	0	0	0	0	0
TCGA-C8-A12K-01A-21R-A115-07	TCGA-C8-A12K	1.26459	903	None	27.6911	56	None	-4.33822	746	Upper	Basal	-0.737719	-0.126531	25-75% (Moderate)	Absent	Absent	Absent	Absent	<10% (poorly Differentiated	Absent	Present	Moderate to Marked Variation in Size	Absent	>10 per 10 HPF (High)	unc.edu.0ef00203-8a0a-4d04-aa1e-c1164958d8ec.1143076.rsem.genes.normalized_results	Invasive Ductal Carcinoma	TCGA.C8.A12K	unc.edu.0ef00203-8a0a-4d04-aa1e-c1164958d8ec.1143076.rsem.genes.normalized_results		3	5	Basal	1	0.580341	0.53	0	0	0	0	0	0	0	0	0	0	0	0	0	0
TCGA-AN-A0FN-01A-11R-A034-07	TCGA-AN-A0FN	-26.1104	81	Lower	-27.9787	57	Lower	-7.46853	150	Lower	LumA	0.283745	0.229388	<25% (Low)	Absent	Present	Absent	Absent	<10% (poorly Differentiated	Absent	Absent	Moderate Increase in Size	Absent	0-5 per 10 high powered fields, HPF (Low)	unc.edu.4aac7c40-db6b-4648-a82a-7bf397de913a.1150928.rsem.genes.normalized_results	Mixed	TCGA.AN.A0FN	unc.edu.4aac7c40-db6b-4648-a82a-7bf397de913a.1150928.rsem.genes.normalized_results		4	1	Missing	1	-0.42318	0.25	0	0	0	0	0	0	0	0	0	0	0	0	0	0
TCGA-E2-A14Y-01A-21R-A12D-07	TCGA-E2-A14Y	6.39653	996	None	33.0946	59	None	-5.713	927	Upper	Basal	-0.418487	-0.249652	>75% (High)	Present	Absent	Absent	Present	<10% (poorly Differentiated	Present	Present	Moderate to Marked Variation in Size	Absent	>10 per 10 HPF (High)	unc.edu.3ea70053-af2a-4fec-9416-d18b6156f516.1130290.rsem.genes.normalized_results	Invasive Ductal Carcinoma	TCGA.E2.A14Y	unc.edu.3ea70053-af2a-4fec-9416-d18b6156f516.1130290.rsem.genes.normalized_results		5	2	ReacII	2	0.288397	0.79	0	0	0	0	0	0	1	0	1	0	0	0	0	0
TCGA-D8-A146-01A-31R-A115-07	TCGA-D8-A146	-20.0126	86	Lower	-19.9378	60	Lower	-1.29397	107	Lower	LumA	0.680672	-0.244562	25-75% (Moderate)	Absent	Absent	Absent	Present	10-75% (Moderately Differentiated	Absent	Absent	Moderate Increase in Size	Absent	>10 per 10 HPF (High)	unc.edu.69f535c7-8f70-4efc-98bc-7f99924d7db1.1142155.rsem.genes.normalized_results	Invasive Ductal Carcinoma	TCGA.D8.A146	unc.edu.69f535c7-8f70-4efc-98bc-7f99924d7db1.1142155.rsem.genes.normalized_results		Missing	Missing	Missing	Missing	-0.748561	0.37	0	0	0	0	0	0	0	0	0	0	0	0	0	0
TCGA-BH-A0DT-01A-21R-A12D-07	TCGA-BH-A0DT	-21.7366	28	Lower	-17.1301	61	Lower	-3.07858	66	Lower	LumA	0.707659	-0.325714	25-75% (Moderate)	Absent	Present	Absent	Present	>75% (Well Differentiated	Present	Absent	Moderate Increase in Size	Absent	0-5 per 10 high powered fields, HPF (Low)	unc.edu.75ba5803-449e-4770-8105-b675af8e6907.1130886.rsem.genes.normalized_results	Invasive Ductal Carcinoma	TCGA.BH.A0DT	unc.edu.75ba5803-449e-4770-8105-b675af8e6907.1130886.rsem.genes.normalized_results		6	1	LumA	2	-0.75076	0.42	0	0	0	0	0	0	0	0	0	0	0	0	0	0
TCGA-A2-A0CM-01A-31R-A034-07	TCGA-A2-A0CM	1.96917	824	None	23.5619	62	None	-1.27058	664	Upper	Basal	-0.617191	-0.222185	25-75% (Moderate)	Present	Absent	Absent	Absent	<10% (poorly Differentiated	Absent	Present	Moderate to Marked Variation in Size	Multiple Fibrotic Foci	>10 per 10 HPF (High)	unc.edu.62dd11c2-2271-45e7-b753-d0f0d79fdf23.1157441.rsem.genes.normalized_results	Invasive Ductal Carcinoma	TCGA.A2.A0CM	unc.edu.62dd11c2-2271-45e7-b753-d0f0d79fdf23.1157441.rsem.genes.normalized_results		4	4	Basal	4	0.452871	0.37	0	0	0	0	0	0	0	0	0	0	0	0	0	0
TCGA-A2-A0YD-01A-11R-A109-07	TCGA-A2-A0YD	-22.4118	62	Lower	-23.8761	63	Lower	-0.903775	121	Lower	LumA	0.665594	-0.11952	25-75% (Moderate)	Absent	Present	Absent	Absent	<10% (poorly Differentiated	Absent	Absent	Moderate Increase in Size	Absent	0-5 per 10 high powered fields, HPF (Low)	unc.edu.c1190b96-b6cf-4cd5-8c4e-bc57d964a557.1143954.rsem.genes.normalized_results	Invasive Lobular Carcinoma	TCGA.A2.A0YD	unc.edu.c1190b96-b6cf-4cd5-8c4e-bc57d964a557.1143954.rsem.genes.normalized_results		4	1	LumA	2	-0.607638	0.5	0	0	0	0	0	0	0	0	0	0	0	0	0	0
TCGA-AC-A2B8-01A-11R-A17B-07	TCGA-AC-A2B8	-19.6955	76	Lower	-21.3435	64	Lower	-4.34709	111	Lower	LumA	0.627659	-0.0769748	25-75% (Moderate)	Absent	Absent	Absent	Absent	<10% (poorly Differentiated	Absent	Absent	Moderate Increase in Size	Absent	0-5 per 10 high powered fields, HPF (Low)	unc.edu.ed74a7e1-90de-4943-9ca2-e7f94a5540e4.1105106.rsem.genes.normalized_results	Invasive Lobular Carcinoma	TCGA.AC.A2B8	unc.edu.ed74a7e1-90de-4943-9ca2-e7f94a5540e4.1105106.rsem.genes.normalized_results		Missing	1	Missing	2	-0.745307	0.53	0	0	0	0	0	0	0	0	0	0	0	0	0	0
TCGA-E2-A1LI-01A-12R-A157-07	TCGA-E2-A1LI	2.42191	961	None	30.0031	66	None	-5.33113	704	Upper	Basal	-0.730996	-0.0805282	25-75% (Moderate)	Present	Absent	Absent	Present	<10% (poorly Differentiated	Absent	Present	Moderate to Marked Variation in Size	Absent	>10 per 10 HPF (High)	unc.edu.fa643dcc-4f4c-44d0-9f4d-199de04f8d2b.1105297.rsem.genes.normalized_results	Invasive Ductal Carcinoma	TCGA.E2.A1LI	unc.edu.fa643dcc-4f4c-44d0-9f4d-199de04f8d2b.1105297.rsem.genes.normalized_results		Missing	4	Missing	3	0.497999	0.37	0	0	0	0	0	0	0	0	0	0	0	0	0	0
TCGA-BH-A1FC-01A-11R-A13Q-07	TCGA-BH-A1FC	14.3489	899	None	36.7567	68	None	-1.10895	959	Upper	Basal	-0.806867	0.111164	25-75% (Moderate)	Present	Absent	Absent	Absent	<10% (poorly Differentiated	Absent	Absent	Moderate to Marked Variation in Size	Absent	>10 per 10 HPF (High)	unc.edu.42e2160c-07b5-4be6-a989-1e3474926d2a.1123062.rsem.genes.normalized_results	Other	TCGA.BH.A1FC	unc.edu.42e2160c-07b5-4be6-a989-1e3474926d2a.1123062.rsem.genes.normalized_results		3	4	Missing	4	0.736127	0.49	1	0	1	0	0	0	0	0	0	0	0	0	0	0
TCGA-D8-A27L-01A-11R-A16F-07	TCGA-D8-A27L	-18.7718	89	Lower	-20.1338	69	Lower	-1.31637	113	Lower	LumA	0.657143	-0.394478	25-75% (Moderate)	Absent	Absent	Absent	Present	10-75% (Moderately Differentiated	Absent	Absent	Moderate to Marked Variation in Size	Absent	0-5 per 10 high powered fields, HPF (Low)	unc.edu.de27ab29-90b0-4d13-8102-1c2bebc4c29a.1120544.rsem.genes.normalized_results	Invasive Ductal Carcinoma	TCGA.D8.A27L	unc.edu.de27ab29-90b0-4d13-8102-1c2bebc4c29a.1120544.rsem.genes.normalized_results		Missing	1	Missing	4	-0.864107	0.73	0	0	0	0	0	0	0	0	0	0	0	0	0	1
TCGA-GM-A2DI-01A-31R-A18M-07	TCGA-GM-A2DI	-25.3036	91	Lower	-19.9232	70	Lower	-2.00703	264	Lower	LumA	0.562737	-0.45527	25-75% (Moderate)	Present	Absent	Absent	Present	10-75% (Moderately Differentiated	Absent	Absent	Moderate to Marked Variation in Size	Absent	>10 per 10 HPF (High)	unc.edu.c50e1f9f-6059-4609-876d-938efb8a784e.1257821.rsem.genes.normalized_results	Invasive Ductal Carcinoma	TCGA.GM.A2DI	unc.edu.c50e1f9f-6059-4609-876d-938efb8a784e.1257821.rsem.genes.normalized_results		Missing	Missing	Missing	Missing	-0.693178	0.22	0	0	0	0	0	0	0	0	0	0	0	0	0	0
TCGA-D8-A141-01A-11R-A115-07	TCGA-D8-A141	-10.5902	193	Lower	-18.4975	71	Lower	-0.983887	108	Lower	LumA	0.23563	0.0665066	>75% (High)	Present	Absent	>50% (Marked)	Absent	10-75% (Moderately Differentiated	Absent	Absent	Moderate Increase in Size	Absent	0-5 per 10 high powered fields, HPF (Low)	unc.edu.cb6c668a-ff24-4ebe-99f7-0c24fcf17c32.1142814.rsem.genes.normalized_results	Invasive Ductal Carcinoma	TCGA.D8.A141	unc.edu.cb6c668a-ff24-4ebe-99f7-0c24fcf17c32.1142814.rsem.genes.normalized_results		4	1	Missing	2	-0.483221	0.27	0	0	0	0	0	0	0	0	0	0	0	0	0	0
TCGA-A2-A0T0-01A-22R-A084-07	TCGA-A2-A0T0	15.0341	813	None	23.5106	72	None	0.605399	890	Upper	Basal	-0.676062	-0.0518127	25-75% (Moderate)	Present	Absent	Absent	Absent	<10% (poorly Differentiated	Present	Present	Moderate to Marked Variation in Size	Absent	>10 per 10 HPF (High)	unc.edu.7e073ecd-452a-4cba-9dfd-8601f3245721.1152165.rsem.genes.normalized_results	Invasive Ductal Carcinoma	TCGA.A2.A0T0	unc.edu.7e073ecd-452a-4cba-9dfd-8601f3245721.1152165.rsem.genes.normalized_results		5	5	Basal	1	0.374246	0.57	0	0	0	0	0	0	0	0	0	0	0	0	1	0
TCGA-A7-A3J1-01A-11R-A213-07	TCGA-A7-A3J1	-15.7539	199	Lower	-23.4569	73	Upper	7.17636	257	Lower	LumA	0.655798	-0.0818727	25-75% (Moderate)	Absent	Present	Absent	Absent	<10% (poorly Differentiated	Absent	Absent	Moderate Increase in Size	Absent	0-5 per 10 high powered fields, HPF (Low)	unc.edu.3b042185-867f-492b-a448-7c51e05f9b42.1386209.rsem.genes.normalized_results	Invasive Lobular Carcinoma	TCGA.A7.A3J1	unc.edu.3b042185-867f-492b-a448-7c51e05f9b42.1386209.rsem.genes.normalized_results		Missing	Missing	Missing	Missing	-0.770657	0.55	0	0	0	0	0	0	0	0	0	0	0	0	0	0
TCGA-AC-A2FG-01A-11R-A17B-07	TCGA-AC-A2FG	-31.0287	32	Lower	-25.642	74	Lower	-1.63898	78	Lower	LumA	0.66934	-0.396687	25-75% (Moderate)	Absent	Absent	Absent	Absent	<10% (poorly Differentiated	Absent	Absent	Small Regular Nuclei	Absent	0-5 per 10 high powered fields, HPF (Low)	unc.edu.c4cc228f-ab41-4779-b405-175618e5f77c.1125559.rsem.genes.normalized_results	Invasive Lobular Carcinoma	TCGA.AC.A2FG	unc.edu.c4cc228f-ab41-4779-b405-175618e5f77c.1125559.rsem.genes.normalized_results		Missing	1	Missing	2	-0.942736	0.56	0	0	0	0	0	0	0	0	0	0	0	0	0	0
TCGA-D8-A1XL-01A-11R-A14M-07	TCGA-D8-A1XL	23.3769	84	Upper	18.4093	75	None	2.89958	577	Upper	LumB	-0.315246	0.476687	>75% (High)	Present	Absent	Absent	Absent	<10% (poorly Differentiated	Absent	Present	Moderate to Marked Variation in Size	Multiple Fibrotic Foci	>10 per 10 HPF (High)	unc.edu.26f5aec2-a2d8-4151-b975-33d7518e36d0.1117936.rsem.genes.normalized_results	Invasive Ductal Carcinoma	TCGA.D8.A1XL	unc.edu.26f5aec2-a2d8-4151-b975-33d7518e36d0.1117936.rsem.genes.normalized_results		7	1	Missing	1	0.179779	0.56	0	0	0	0	0	0	0	0	0	0	0	0	0	0
TCGA-B6-A0IH-01A-11R-A115-07	TCGA-B6-A0IH	-34.3215	40	Lower	-36.747	76	None	-1.37881	316	Lower	LumA	0.761921	-0.472749	<25% (Low)	Absent	Absent	Absent	Absent	<10% (poorly Differentiated	Absent	Absent	Small Regular Nuclei	Absent	0-5 per 10 high powered fields, HPF (Low)	unc.edu.76fabc98-ad85-4315-8653-4028e24cd2ff.1141632.rsem.genes.normalized_results	Invasive Lobular Carcinoma	TCGA.B6.A0IH	unc.edu.76fabc98-ad85-4315-8653-4028e24cd2ff.1141632.rsem.genes.normalized_results		6	4	Missing	2	-1.03609	0.27	0	0	0	0	0	0	0	0	0	0	0	0	0	0
TCGA-BH-A0EA-01A-11R-A115-07	TCGA-BH-A0EA	-27.0648	73	Lower	-36.3405	77	Lower	1.39383	167	Lower	LumA	0.705258	-0.424634	<25% (Low)	Absent	Present	Absent	Present	>75% (Well Differentiated	Present	Absent	Moderate Increase in Size	Absent	0-5 per 10 high powered fields, HPF (Low)	unc.edu.ca71ca96-cbb7-4eab-9487-251dda34e107.1141604.rsem.genes.normalized_results	Invasive Ductal Carcinoma	TCGA.BH.A0EA	unc.edu.ca71ca96-cbb7-4eab-9487-251dda34e107.1141604.rsem.genes.normalized_results		6	1	ReacI	2	-0.980136	0.61	0	0	0	0	0	0	0	0	0	0	0	0	0	0
TCGA-E9-A1RB-01A-11R-A157-07	TCGA-E9-A1RB	14.2557	605	None	19.4021	78	None	-5.19	823	Upper	LumB	-0.648884	0.422329	25-75% (Moderate)	Present	Absent	Absent	Present	<10% (poorly Differentiated	Absent	Present	Moderate to Marked Variation in Size	Multiple Fibrotic Foci	>10 per 10 HPF (High)	unc.edu.7e2a8676-10a4-4abf-b153-2255e06bcb40.1169545.rsem.genes.normalized_results	Other	TCGA.E9.A1RB	unc.edu.7e2a8676-10a4-4abf-b153-2255e06bcb40.1169545.rsem.genes.normalized_results		Missing	1	Missing	4	0.428174	0.56	1	0	1	0	0	0	0	0	0	0	0	0	0	0
TCGA-E2-A1II-01A-11R-A144-07	TCGA-E2-A1II	-0.250561	994	None	30.1794	80	None	-5.45939	832	Upper	Basal	-0.614406	-0.236014	>75% (High)	Present	Absent	Absent	Absent	<10% (poorly Differentiated	Absent	Present	Moderate to Marked Variation in Size	Absent	>10 per 10 HPF (High)	unc.edu.f7a5cfcb-623c-4858-ba32-e6ca63c75d2a.1117102.rsem.genes.normalized_results	Invasive Ductal Carcinoma	TCGA.E2.A1II	unc.edu.f7a5cfcb-623c-4858-ba32-e6ca63c75d2a.1117102.rsem.genes.normalized_results		5	5	Missing	2	0.396551	0.47	0	0	0	0	0	0	0	0	0	0	0	0	0	0
TCGA-BH-A1F6-01A-11R-A13Q-07	TCGA-BH-A1F6	-6.17587	901	None	17.8628	82	None	-2.63411	848	Upper	Basal	-0.567827	-0.299208	25-75% (Moderate)	Absent	Absent	>50% (Marked)	Present	<10% (poorly Differentiated	Present	Present	Moderate to Marked Variation in Size	Multiple Fibrotic Foci	>10 per 10 HPF (High)	unc.edu.5f5a884c-ffbd-401a-8689-baded1bdbe50.1289271.rsem.genes.normalized_results	Invasive Ductal Carcinoma	TCGA.BH.A1F6	unc.edu.5f5a884c-ffbd-401a-8689-baded1bdbe50.1289271.rsem.genes.normalized_results		Missing	Missing	Missing	Missing	0.217252	0.44	0	0	0	0	0	0	0	0	0	0	0	0	0	0
TCGA-AC-A2FB-01A-11R-A17B-07	TCGA-AC-A2FB	-29.3403	79	Lower	-19.4712	83	Lower	-7.50536	57	Lower	LumA	0.491092	-0.425786	>75% (High)	Present	Absent	Absent	Absent	<10% (poorly Differentiated	Absent	Absent	Moderate Increase in Size	Absent	6-10 per 10 HPF (Medium)	unc.edu.f18b2ff7-eddb-40b5-9bbe-7ef09787ddef.1126386.rsem.genes.normalized_results	Invasive Lobular Carcinoma	TCGA.AC.A2FB	unc.edu.f18b2ff7-eddb-40b5-9bbe-7ef09787ddef.1126386.rsem.genes.normalized_results		Missing	1	Missing	3	-0.851031	0.23	0	0	0	0	0	0	1	0	1	0	0	0	0	0
TCGA-A2-A04T-01A-21R-A034-07	TCGA-A2-A04T	-2.09561	989	None	27.3833	84	None	-0.491373	918	Upper	Basal	-0.624298	-0.294886	25-75% (Moderate)	Present	Absent	Absent	Absent	10-75% (Moderately Differentiated	Absent	Present	Moderate to Marked Variation in Size	Absent	>10 per 10 HPF (High)	unc.edu.79d7a589-60bd-4b4a-89c1-d557fe24c733.1175675.rsem.genes.normalized_results	Invasive Ductal Carcinoma	TCGA.A2.A04T	unc.edu.79d7a589-60bd-4b4a-89c1-d557fe24c733.1175675.rsem.genes.normalized_results		5	5	Basal	1	0.376498	0.61	0	0	0	0	0	0	0	0	0	0	0	0	0	0
TCGA-AR-A24O-01A-11R-A169-07	TCGA-AR-A24O	-36.4073	10	Lower	-22.0824	85	Lower	-11.3288	20	Lower	LumA	0.339256	-0.172245	25-75% (Moderate)	Absent	Absent	Absent	Absent	<10% (poorly Differentiated	Absent	Absent	Moderate Increase in Size	Absent	0-5 per 10 high powered fields, HPF (Low)	unc.edu.2cd8167d-d35f-43e8-927f-cd7decebd9cf.1144084.rsem.genes.normalized_results	Mixed	TCGA.AR.A24O	unc.edu.2cd8167d-d35f-43e8-927f-cd7decebd9cf.1144084.rsem.genes.normalized_results		7	1	Missing	2	-0.432152	0.4	0	0	0	0	0	0	0	0	0	0	0	0	0	0
TCGA-A1-A0SP-01A-11R-A084-07	TCGA-A1-A0SP	-6.96709	905	None	18.1611	86	None	1.93004	792	Upper	Basal	-0.568403	-0.362017	>75% (High)	Present	Absent	Absent	Present	<10% (poorly Differentiated	Absent	Present	Moderate to Marked Variation in Size	Absent	>10 per 10 HPF (High)	unc.edu.f091d050-4847-4d4d-b94c-1efacecdef6b.1152654.rsem.genes.normalized_results	Invasive Ductal Carcinoma	TCGA.A1.A0SP	unc.edu.f091d050-4847-4d4d-b94c-1efacecdef6b.1152654.rsem.genes.normalized_results		Missing	Missing	Missing	Missing	0.262933	0.46	0	0	0	0	0	0	0	0	0	0	0	0	0	0
TCGA-EW-A1P7-01A-21R-A144-07	TCGA-EW-A1P7	-32.5036	163	Lower	-18.9986	88	None	-0.470399	486	Lower	Normal	-0.109724	-0.625546	<25% (Low)	Present	Absent	Absent	Present	<10% (poorly Differentiated	Absent	Absent	Moderate Increase in Size	Multiple Fibrotic Foci	6-10 per 10 HPF (Medium)	unc.edu.e11a1fd3-d409-4e09-a8ab-5d0afb455263.1170492.rsem.genes.normalized_results	Invasive Ductal Carcinoma	TCGA.EW.A1P7	unc.edu.e11a1fd3-d409-4e09-a8ab-5d0afb455263.1170492.rsem.genes.normalized_results		3	5	Missing	1	-0.452569	0.3	1	0	1	0	0	0	0	0	0	0	0	0	0	0
TCGA-B6-A0IQ-01A-11R-A034-07	TCGA-B6-A0IQ	-1.54788	1001	None	26.2026	89	None	7.05859	638	Upper	Basal	-0.614886	-0.296711	>75% (High)	Present	Absent	Absent	Absent	<10% (poorly Differentiated	Absent	Present	Moderate to Marked Variation in Size	Absent	>10 per 10 HPF (High)	unc.edu.2e9c893c-1d72-49a7-8755-1ede20b26fcf.1151907.rsem.genes.normalized_results	Invasive Ductal Carcinoma	TCGA.B6.A0IQ	unc.edu.2e9c893c-1d72-49a7-8755-1ede20b26fcf.1151907.rsem.genes.normalized_results		5	5	Basal	1	0.382581	0.54	1	0	1	0	0	0	0	0	0	0	0	0	0	0
TCGA-A2-A1G6-01A-11R-A13Q-07	TCGA-A2-A1G6	-43.6075	25	Lower	-37.519	90	Lower	-11.3778	2	Lower	Normal	0.627851	-0.565522	25-75% (Moderate)	Absent	Absent	>50% (Marked)	Absent	>75% (Well Differentiated	Absent	Absent	Moderate to Marked Variation in Size	Multiple Fibrotic Foci	6-10 per 10 HPF (Medium)	unc.edu.8b216b0f-1881-45de-a4ae-78dfd87764fe.1674666.rsem.genes.normalized_results	Invasive Ductal Carcinoma	TCGA.A2.A1G6	unc.edu.8b216b0f-1881-45de-a4ae-78dfd87764fe.1674666.rsem.genes.normalized_results		6	5	Missing	1	-0.943737	0.99	0	0	0	0	0	0	0	0	0	0	0	0	0	0
TCGA-A8-A07R-01A-21R-A034-07	TCGA-A8-A07R	13.0435	930	None	31.897	91	None	-5.38795	993	Upper	Basal	-0.597599	-0.311501	25-75% (Moderate)	Absent	Absent	>50% (Marked)	Absent	<10% (poorly Differentiated	Present	Present	Moderate to Marked Variation in Size	Multiple Fibrotic Foci	>10 per 10 HPF (High)	unc.edu.ce045098-cbfb-4c73-9bbe-6a1d677ae0b0.1178056.rsem.genes.normalized_results	Invasive Ductal Carcinoma	TCGA.A8.A07R	unc.edu.ce045098-cbfb-4c73-9bbe-6a1d677ae0b0.1178056.rsem.genes.normalized_results		4	5	Basal	3	0.347661	0.77	0	0	0	0	0	0	0	0	0	0	1	1	0	0
TCGA-BH-A1EU-01A-11R-A137-07	TCGA-BH-A1EU	-35.5459	4	Lower	-27.839	92	Lower	-13.8479	26	Lower	LumA	0.601056	-0.170516	25-75% (Moderate)	Absent	Absent	Absent	Absent	<10% (poorly Differentiated	Absent	Absent	Moderate Increase in Size	Absent	0-5 per 10 high powered fields, HPF (Low)	unc.edu.9e12314d-d1f0-44be-93f7-e50a56f86b46.1125719.rsem.genes.normalized_results	Mixed	TCGA.BH.A1EU	unc.edu.9e12314d-d1f0-44be-93f7-e50a56f86b46.1125719.rsem.genes.normalized_results		6	1	Missing	1	-0.620874	0.33	0	0	0	0	0	0	0	0	0	0	0	0	0	0
TCGA-BH-A0H3-01A-11R-A12P-07	TCGA-BH-A0H3	-28.4863	14	Lower	-25.6362	93	Lower	-7.5993	40	Lower	LumA	0.677119	-0.363073	25-75% (Moderate)	Absent	Absent	Absent	Present	>75% (Well Differentiated			Small Regular Nuclei	Absent	0-5 per 10 high powered fields, HPF (Low)	unc.edu.4baa8edc-9ab0-4cd6-b316-dfe1ff7c1f4d.1122867.rsem.genes.normalized_results	Invasive Ductal Carcinoma	TCGA.BH.A0H3	unc.edu.4baa8edc-9ab0-4cd6-b316-dfe1ff7c1f4d.1122867.rsem.genes.normalized_results		6	2	Missing	2	-0.939231	0.52	0	0	0	0	0	0	0	0	0	0	0	0	0	0
TCGA-AN-A0AK-01A-21R-A00Z-07	TCGA-AN-A0AK	36.6913	78	Upper	31.8504	94	None	3.62498	922	Upper	LumB	-0.56533	0.506363	>75% (High)	Present	Absent	Absent	Absent	<10% (poorly Differentiated	Absent	Present	Moderate to Marked Variation in Size	Absent	6-10 per 10 HPF (Medium)	unc.edu.5cf8f64b-a9f4-4903-9e24-5d0be19e5d44.1184332.rsem.genes.normalized_results	Invasive Ductal Carcinoma	TCGA.AN.A0AK	unc.edu.5cf8f64b-a9f4-4903-9e24-5d0be19e5d44.1184332.rsem.genes.normalized_results		1	4	Basal	1	0.447277	0.68	0	0	0	0	0	0	0	0	0	0	0	0	0	1
TCGA-A2-A0YL-01A-21R-A109-07	TCGA-A2-A0YL	-33.3596	36	Lower	-18.3259	95	Lower	-5.52597	81	Lower	LumA	0.158415	-0.511549		Absent	Absent	6-50% (Moderate)	Absent	<10% (poorly Differentiated		Absent	Moderate Increase in Size	Absent	0-5 per 10 high powered fields, HPF (Low)	unc.edu.32cfb4f4-1de9-4937-8cfa-dc6c37081583.1144774.rsem.genes.normalized_results	Invasive Lobular Carcinoma	TCGA.A2.A0YL	unc.edu.32cfb4f4-1de9-4937-8cfa-dc6c37081583.1144774.rsem.genes.normalized_results		6	1	ReacI	2	-0.607052	0.33	0	0	0	0	0	0	0	0	0	0	0	0	0	0
TCGA-D8-A1XK-01A-21R-A14M-07	TCGA-D8-A1XK	4.95487	997	None	37.3594	97	None	-4.85484	813	Upper	Basal	-0.601633	-0.241104	>75% (High)	Absent	Absent	Absent	Absent	<10% (poorly Differentiated	Absent	Present	Moderate to Marked Variation in Size	Absent	>10 per 10 HPF (High)	unc.edu.e4edbc10-8939-4bbf-befa-ee44229e4394.1135762.rsem.genes.normalized_results	Invasive Ductal Carcinoma	TCGA.D8.A1XK	unc.edu.e4edbc10-8939-4bbf-befa-ee44229e4394.1135762.rsem.genes.normalized_results		5	5	Missing	1	0.53936	0.46	0	0	0	0	0	0	0	0	0	0	0	0	0	1
TCGA-BH-A0E9-01B-11R-A115-07	TCGA-BH-A0E9	-34.714	34	Lower	-23.4586	98	Lower	-2.29079	210	Lower	LumA	0.562257	-0.445474	<25% (Low)	Absent	Present	Absent	Absent	<10% (poorly Differentiated	Absent	Absent	Moderate Increase in Size	Absent	0-5 per 10 high powered fields, HPF (Low)	unc.edu.bfc39e77-7a26-4699-a4a3-217d4ea9425b.1142509.rsem.genes.normalized_results	Invasive Lobular Carcinoma	TCGA.BH.A0E9	unc.edu.bfc39e77-7a26-4699-a4a3-217d4ea9425b.1142509.rsem.genes.normalized_results		6	1	ReacI	3	-0.829378	0.24	0	0	0	0	0	0	0	0	0	0	0	0	0	1
TCGA-BH-A0BO-01A-23R-A12D-07	TCGA-BH-A0BO	-33.7227	69	Lower	-33.1662	99	Lower	-5.41973	200	Lower	LumA	0.692485	-0.496567	25-75% (Moderate)	Absent	Absent	Absent	Absent	<10% (poorly Differentiated	Absent	Absent	Moderate Increase in Size	Absent	0-5 per 10 high powered fields, HPF (Low)	unc.edu.682a9c8d-8174-4435-9ec8-cb2d58bbe6d5.1136685.rsem.genes.normalized_results	Mixed	TCGA.BH.A0BO	unc.edu.682a9c8d-8174-4435-9ec8-cb2d58bbe6d5.1136685.rsem.genes.normalized_results		6	1	ReacI	1	-0.984791	0.28	0	0	0	0	0	0	0	0	0	0	0	0	0	0
TCGA-EW-A1P8-01A-11R-A144-07	TCGA-EW-A1P8	-5.88324	946	None	22.1677	100	None	1.91797	777	Upper	Basal	-0.6509	-0.249556	>75% (High)	Absent	Absent	Absent	Absent	<10% (poorly Differentiated	Absent	Present	Moderate to Marked Variation in Size	Absent	>10 per 10 HPF (High)	unc.edu.d763ccd4-4a11-4e84-b0a6-1b42da020ce4.1102655.rsem.genes.normalized_results	Invasive Ductal Carcinoma	TCGA.EW.A1P8	unc.edu.d763ccd4-4a11-4e84-b0a6-1b42da020ce4.1102655.rsem.genes.normalized_results		5	5	Missing	3	0.359643	0.68	0	0	0	0	0	0	0	0	0	0	0	0	1	0
TCGA-A2-A3KC-01A-11R-A213-07	TCGA-A2-A3KC	-25.1958	118	Lower	-19.0398	101	Upper	5.34372	222	Lower	LumA	0.421945	-0.301513	25-75% (Moderate)	Absent	Absent	Absent	Absent	<10% (poorly Differentiated	Absent	Absent	Moderate Increase in Size	Multiple Fibrotic Foci	0-5 per 10 high powered fields, HPF (Low)	unc.edu.7bbe4637-394e-42c0-af7d-6184c3f48916.1380228.rsem.genes.normalized_results	Invasive Lobular Carcinoma	TCGA.A2.A3KC	unc.edu.7bbe4637-394e-42c0-af7d-6184c3f48916.1380228.rsem.genes.normalized_results		Missing	Missing	Missing	Missing	-0.759821	0.5	0	0	0	0	0	0	0	0	0	0	1	1	0	0
TCGA-E2-A573-01A-11R-A29R-07	TCGA-E2-A573	-0.192173	835	None	24.6105	102	None	2.90733	608	Upper	Basal	-0.681441	-0.182137	25-75% (Moderate)	Present	Absent	Absent	Absent	<10% (poorly Differentiated	Absent	Present	Moderate to Marked Variation in Size	Absent	>10 per 10 HPF (High)	unc.edu.be17bc7b-550a-461b-9f7b-2a5845cc12b2.2045044.rsem.genes.normalized_results	Invasive Ductal Carcinoma	TCGA.E2.A573	unc.edu.be17bc7b-550a-461b-9f7b-2a5845cc12b2.2045044.rsem.genes.normalized_results		Missing	Missing	Missing	Missing	0.469224		0	0	0	0	0	0	0	0	0	0	0	0	0	0
TCGA-E9-A2JT-01A-22R-A18M-07	TCGA-E9-A2JT	-23.3513	216	Lower	-17.266	103	None	1.53658	461	Lower	LumA	-0.248595	-0.0460504	25-75% (Moderate)	Absent	Absent	Absent	Absent	<10% (poorly Differentiated	Absent	Absent	Moderate Increase in Size	Absent	0-5 per 10 high powered fields, HPF (Low)	unc.edu.95b5e301-f942-43bb-8211-d992948e8136.1259994.rsem.genes.normalized_results	Invasive Lobular Carcinoma	TCGA.E9.A2JT	unc.edu.95b5e301-f942-43bb-8211-d992948e8136.1259994.rsem.genes.normalized_results		Missing	Missing	Missing	Missing	-0.0629937	0.32	0	0	0	0	0	0	0	0	0	0	0	0	0	0
TCGA-BH-A0W4-01A-11R-A109-07	TCGA-BH-A0W4	-16.1868	125	Lower	-14.4932	104	Lower	-1.5889	157	Lower	LumA	0.629868	-0.479952	25-75% (Moderate)	Absent	Absent	Absent	Present	>75% (Well Differentiated	Present	Absent	Small Regular Nuclei	Multiple Fibrotic Foci	0-5 per 10 high powered fields, HPF (Low)	unc.edu.750469b2-05c7-4647-b101-cdd94246d254.1146881.rsem.genes.normalized_results	Other	TCGA.BH.A0W4	unc.edu.750469b2-05c7-4647-b101-cdd94246d254.1146881.rsem.genes.normalized_results		4	2	LumA	2	-0.708891	0.55	0	0	0	0	0	0	0	0	0	0	0	0	0	0
TCGA-E2-A108-01A-13R-A10J-07	TCGA-E2-A108	-30.6816	108	Lower	-21.9434	105	Lower	-4.98454	247	Lower	Normal	-0.284034	-0.496471	25-75% (Moderate)	Absent	Absent	Absent	Absent	<10% (poorly Differentiated	Present	Absent	Moderate Increase in Size	Absent	>10 per 10 HPF (High)	unc.edu.48188b57-1f05-43dc-b8d4-a422c4f443a9.1142383.rsem.genes.normalized_results	Other	TCGA.E2.A108	unc.edu.48188b57-1f05-43dc-b8d4-a422c4f443a9.1142383.rsem.genes.normalized_results		4	1	ReacI	4	-0.460862	0.2	0	0	0	0	0	0	0	0	0	0	0	0	0	0
TCGA-E2-A14R-01A-11R-A115-07	TCGA-E2-A14R	15.7396	855	None	31.9562	106	None	0.964677	756	Upper	Basal	-0.676447	-0.0123409	>75% (High)	Present	Absent	Absent	Absent	<10% (poorly Differentiated	Absent	Present	Moderate to Marked Variation in Size	Multiple Fibrotic Foci	>10 per 10 HPF (High)	unc.edu.76a625e9-22b3-42b8-8813-27c133d0b248.1134459.rsem.genes.normalized_results	Invasive Ductal Carcinoma	TCGA.E2.A14R	unc.edu.76a625e9-22b3-42b8-8813-27c133d0b248.1134459.rsem.genes.normalized_results		5	5	Missing	1	0.452387	0.79	0	0	0	0	0	0	0	0	0	0	0	0	0	0
TCGA-E2-A1IO-01A-11R-A144-07	TCGA-E2-A1IO	-18.6648	240	Lower	-23.4358	107	None	2.49317	537	Lower	LumA	0.631309	-0.359136	25-75% (Moderate)	Absent	Absent	Absent	Present	10-75% (Moderately Differentiated	Absent	Present	Moderate to Marked Variation in Size	Multiple Fibrotic Foci	0-5 per 10 high powered fields, HPF (Low)	unc.edu.72611671-51cc-4662-b992-6701eb1df987.1121604.rsem.genes.normalized_results	Invasive Ductal Carcinoma	TCGA.E2.A1IO	unc.edu.72611671-51cc-4662-b992-6701eb1df987.1121604.rsem.genes.normalized_results		4	1	Missing	1	-0.904265	0.54	0	0	0	0	0	0	0	0	0	0	0	0	0	0
TCGA-A8-A07J-01A-11R-A00Z-07	TCGA-A8-A07J	-13.0182	238	Lower	-26.3686	108	None	-4.0058	341	Lower	LumA	0.550732	0.129124	25-75% (Moderate)	Absent	Absent	Absent	Absent	<10% (poorly Differentiated	Absent	Absent	Moderate Increase in Size	Absent	0-5 per 10 high powered fields, HPF (Low)	unc.edu.a5405b3a-e351-4e9e-b3fa-07c33e3318d3.1155986.rsem.genes.normalized_results	Mixed	TCGA.A8.A07J	unc.edu.a5405b3a-e351-4e9e-b3fa-07c33e3318d3.1155986.rsem.genes.normalized_results		4	1	Missing	2	-0.409674	0.6	0	0	0	0	0	0	0	0	0	0	0	0	0	0
TCGA-A2-A3XT-01A-11R-A22U-07	TCGA-A2-A3XT	9.19611	682	None	22.9869	109	None	8.14069	654	Upper	Basal	-0.742425	0.0165666	>75% (High)	Absent	Absent	Absent	Present	<10% (poorly Differentiated	Absent	Present	Moderate to Marked Variation in Size	Absent		unc.edu.e0a10445-6266-4f41-a747-fb19d7182652.1807220.rsem.genes.normalized_results	Invasive Ductal Carcinoma	TCGA.A2.A3XT	unc.edu.e0a10445-6266-4f41-a747-fb19d7182652.1807220.rsem.genes.normalized_results		Missing	Missing	Missing	Missing	0.504204	0.39	0	0	0	0	0	0	0	0	0	0	0	0	0	0
TCGA-A7-A5ZX-01A-12R-A29R-07	TCGA-A7-A5ZX	-28.4703	172	Lower	-32.8711	110	Upper	4.96214	195	Lower	LumA	0.72437	-0.489652	25-75% (Moderate)	Absent	Present	Absent	Absent	<10% (poorly Differentiated	Absent	Absent	Moderate Increase in Size	Absent	0-5 per 10 high powered fields, HPF (Low)	unc.edu.e3c70f4d-4a23-486b-b221-3058b13a1c69.2045746.rsem.genes.normalized_results	Invasive Lobular Carcinoma	TCGA.A7.A5ZX	unc.edu.e3c70f4d-4a23-486b-b221-3058b13a1c69.2045746.rsem.genes.normalized_results		Missing	Missing	Missing	Missing	-1.01323		0	0	0	0	0	0	0	0	0	0	0	0	0	0
TCGA-AC-A2FE-01A-11R-A19W-07	TCGA-AC-A2FE	-12.2577	175	Lower	-16.7011	112	Upper	3.21672	218	Lower	LumA	0.689796	-0.0770708	<25% (Low)	Absent	Absent	Absent	Absent	<10% (poorly Differentiated	Absent	Absent	Small Regular Nuclei	Absent	0-5 per 10 high powered fields, HPF (Low)	unc.edu.22e03b77-aa0f-4348-98c1-9b0914e8af8b.1879895.rsem.genes.normalized_results	Invasive Lobular Carcinoma	TCGA.AC.A2FE	unc.edu.22e03b77-aa0f-4348-98c1-9b0914e8af8b.1879895.rsem.genes.normalized_results		Missing	Missing	Missing	Missing	-0.683252	0.37	0	0	0	0	0	0	0	0	0	0	0	0	0	0
TCGA-D8-A27T-01A-11R-A16F-07	TCGA-D8-A27T	-10.9398	197	Lower	-16.2815	113	Lower	-2.99858	160	Lower	LumA	0.385738	0.382761	25-75% (Moderate)	Absent	Absent	Absent	Absent	<10% (poorly Differentiated	Absent	Absent	Moderate Increase in Size	Absent	0-5 per 10 high powered fields, HPF (Low)	unc.edu.090d6483-72df-4a55-84ef-5e196d1982cf.1097513.rsem.genes.normalized_results	Invasive Lobular Carcinoma	TCGA.D8.A27T	unc.edu.090d6483-72df-4a55-84ef-5e196d1982cf.1097513.rsem.genes.normalized_results		Missing	4	Missing	2	-0.204981	0.5	0	0	0	0	0	0	1	0	1	0	0	0	0	0
TCGA-E2-A1L6-01A-11R-A13Q-07	TCGA-E2-A1L6	-21.381	98	Lower	-13.2011	114	Lower	-5.85759	37	Lower	LumA	0.517791	-0.303625	25-75% (Moderate)	Absent	Absent	Absent	Present	>75% (Well Differentiated	Absent	Absent	Moderate Increase in Size	Multiple Fibrotic Foci	0-5 per 10 high powered fields, HPF (Low)	unc.edu.4142c779-86ab-44f5-9371-539bbaa363d2.1118270.rsem.genes.normalized_results	Other	TCGA.E2.A1L6	unc.edu.4142c779-86ab-44f5-9371-539bbaa363d2.1118270.rsem.genes.normalized_results		7	4	Missing	2	-0.589245	0.49	0	0	0	0	0	0	0	0	0	0	0	0	0	0
TCGA-A2-A3XU-01A-12R-A22U-07	TCGA-A2-A3XU	16.1474	593	None	37.5979	115	Upper	14.8519	280	Upper	Basal	-0.524706	-0.267995	>75% (High)	Absent	Absent	Absent	Absent	<10% (poorly Differentiated	Absent	Present	Moderate to Marked Variation in Size	Multiple Fibrotic Foci	6-10 per 10 HPF (Medium)	unc.edu.2ec1df5c-7272-44f4-922c-cdd6ba37f6b6.1807083.rsem.genes.normalized_results	Invasive Ductal Carcinoma	TCGA.A2.A3XU	unc.edu.2ec1df5c-7272-44f4-922c-cdd6ba37f6b6.1807083.rsem.genes.normalized_results		Missing	Missing	Missing	Missing	0.23806	0.9	0	0	0	0	0	0	0	0	0	0	0	0	0	0
TCGA-A7-A426-01A-22R-A24H-07	TCGA-A7-A426	-28.3147	327	None	-26.2751	116	Upper	13.4984	64	Lower	LumA	0.612581	-0.466795	<25% (Low)	Absent	Present	Absent	Absent	<10% (poorly Differentiated	Absent	Absent	Small Regular Nuclei	Absent	0-5 per 10 high powered fields, HPF (Low)	unc.edu.185d3410-2daa-4d28-ab60-a7c13ae9d4fb.1794410.rsem.genes.normalized_results	Invasive Lobular Carcinoma	TCGA.A7.A426	unc.edu.185d3410-2daa-4d28-ab60-a7c13ae9d4fb.1794410.rsem.genes.normalized_results		Missing	Missing	Missing	Missing	-0.741781		0	0	0	0	0	0	0	0	0	0	0	0	0	0
TCGA-A7-A13H-01A-11R-A22K-07	TCGA-A7-A13H	-17.1675	204	Lower	-21.0781	117	Upper	9.80634	164	Lower	LumA	0.793133	-0.445954	<25% (Low)	Absent	Present	Absent	Absent	10-75% (Moderately Differentiated	Absent	Absent	Small Regular Nuclei	Multiple Fibrotic Foci	0-5 per 10 high powered fields, HPF (Low)	unc.edu.4f0fdfc6-6578-4d9a-92ae-6d82291a3785.1772109.rsem.genes.normalized_results	Invasive Lobular Carcinoma	TCGA.A7.A13H	unc.edu.4f0fdfc6-6578-4d9a-92ae-6d82291a3785.1772109.rsem.genes.normalized_results		Missing	Missing	Missing	Missing	-0.961581	0.44	0	0	0	0	0	0	0	0	0	0	0	0	1	0
TCGA-AR-A1AM-01A-41R-A22K-07	TCGA-AR-A1AM	-18.1992	146	Lower	-25.1665	118	Upper	6.62574	192	Lower	LumA	0.713998	-0.519808	25-75% (Moderate)	Present	Absent	Absent	Absent	<10% (poorly Differentiated	Absent	Absent	Small Regular Nuclei	Absent	0-5 per 10 high powered fields, HPF (Low)	unc.edu.a58de230-f177-4c58-95ec-55b6edb08452.1889003.rsem.genes.normalized_results	Invasive Lobular Carcinoma	TCGA.AR.A1AM	unc.edu.a58de230-f177-4c58-95ec-55b6edb08452.1889003.rsem.genes.normalized_results		Missing	Missing	Missing	Missing	-1.01188	0.45	0	0	0	0	0	0	0	0	0	0	0	0	0	1
TCGA-E2-A574-01A-11R-A29R-07	TCGA-E2-A574	18.4868	704	None	33.6456	119	None	9.08724	454	Upper	Basal	-0.493301	-0.306026	25-75% (Moderate)	Absent	Absent	Absent	Absent	10-75% (Moderately Differentiated	Absent	Present	Moderate to Marked Variation in Size	Absent	>10 per 10 HPF (High)	unc.edu.fec9b75b-9a91-4979-9056-ecdd852429d8.2045075.rsem.genes.normalized_results	Invasive Ductal Carcinoma	TCGA.E2.A574	unc.edu.fec9b75b-9a91-4979-9056-ecdd852429d8.2045075.rsem.genes.normalized_results		Missing	Missing	Missing	Missing	0.220925		0	0	0	0	0	0	0	0	0	0	0	0	0	0
TCGA-AC-A3W7-01A-11R-A22K-07	TCGA-AC-A3W7	-22.5495	209	Lower	-19.8276	120	Upper	11.8249	8	Lower	LumA	0.66521	-0.496663	25-75% (Moderate)	Absent	Absent	6-50% (Moderate)	Absent	<10% (poorly Differentiated	Absent	Absent	Small Regular Nuclei	Absent	0-5 per 10 high powered fields, HPF (Low)	unc.edu.e5636c48-9d0d-42d5-9ac2-31ad566bd168.1879938.rsem.genes.normalized_results	Mixed	TCGA.AC.A3W7	unc.edu.e5636c48-9d0d-42d5-9ac2-31ad566bd168.1879938.rsem.genes.normalized_results		Missing	Missing	Missing	Missing	-0.733401	0.59	0	0	0	0	0	0	0	0	0	0	0	0	0	0
TCGA-GM-A3XN-01A-12R-A22U-07	TCGA-GM-A3XN	-19.9199	246	Lower	-23.143	121	Upper	9.2387	73	Lower	LumA	0.435006	-0.52096	25-75% (Moderate)	Absent	Present	Absent	Absent	<10% (poorly Differentiated	Absent	Absent	Moderate Increase in Size	Absent	0-5 per 10 high powered fields, HPF (Low)	unc.edu.740c53d0-b037-4475-82b3-044b2f879aac.1858920.rsem.genes.normalized_results	Invasive Lobular Carcinoma	TCGA.GM.A3XN	unc.edu.740c53d0-b037-4475-82b3-044b2f879aac.1858920.rsem.genes.normalized_results		Missing	Missing	Missing	Missing	-0.718138	0.38	0	0	0	0	0	0	0	0	0	0	0	0	0	0
TCGA-BH-A0HU-01A-11R-A034-07	TCGA-BH-A0HU	23.3316	53	Upper	18.5626	122	None	8.32581	481	Upper	LumB	-0.537095	0.488499	>75% (High)	Absent	Absent	Absent	Present	>75% (Well Differentiated	Absent	Absent	Moderate to Marked Variation in Size	Absent	>10 per 10 HPF (High)	unc.edu.c3c6bd09-e8ea-45f3-bdd6-e592bfc2b94f.1152360.rsem.genes.normalized_results	Invasive Ductal Carcinoma	TCGA.BH.A0HU	unc.edu.c3c6bd09-e8ea-45f3-bdd6-e592bfc2b94f.1152360.rsem.genes.normalized_results		4	2	Her2	2	0.470693	0.71	1	0	1	0	0	0	0	0	0	0	0	0	0	0
TCGA-BH-A0DI-01A-21R-A12P-07	TCGA-BH-A0DI	-25.4099	164	Lower	-25.3959	123	None	-1.25873	342	Lower	LumA	0.416567	-0.572437	25-75% (Moderate)		Absent	Absent	Present	<10% (poorly Differentiated	Present	Absent	Moderate Increase in Size	Absent	0-5 per 10 high powered fields, HPF (Low)	unc.edu.91285ac6-c627-4101-b551-28f37b947276.1130691.rsem.genes.normalized_results	Mixed	TCGA.BH.A0DI	unc.edu.91285ac6-c627-4101-b551-28f37b947276.1130691.rsem.genes.normalized_results		4	1	ReacI	5	-0.794402	0.34	0	0	0	0	0	0	0	0	0	0	0	0	0	0
TCGA-BH-A0DE-01A-11R-A115-07	TCGA-BH-A0DE	-19.7885	224	Lower	-19.3384	125	Lower	-2.99556	300	Lower	LumA	0.686819	-0.270204	<25% (Low)	Absent	Absent	Absent	Present	<10% (poorly Differentiated	Absent	Absent	Moderate Increase in Size	Multiple Fibrotic Foci	0-5 per 10 high powered fields, HPF (Low)	unc.edu.b9a1f505-713e-4044-b76e-57134a4802f1.1142303.rsem.genes.normalized_results	Mixed	TCGA.BH.A0DE	unc.edu.b9a1f505-713e-4044-b76e-57134a4802f1.1142303.rsem.genes.normalized_results		6	4	Missing	5	-0.771659	0.55	0	0	0	0	0	0	0	0	0	0	1	1	0	0
TCGA-EW-A1OY-01A-11R-A144-07	TCGA-EW-A1OY	19.2668	33	Upper	14.3034	126	None	0.553782	699	Upper	LumB	-0.341849	0.341657	25-75% (Moderate)	Absent	Absent	Absent	Present	<10% (poorly Differentiated	Absent	Present	Moderate to Marked Variation in Size	Absent	6-10 per 10 HPF (Medium)	unc.edu.0c3f0857-32d7-4ef6-b303-6e452ee04516.1116635.rsem.genes.normalized_results	Invasive Ductal Carcinoma	TCGA.EW.A1OY	unc.edu.0c3f0857-32d7-4ef6-b303-6e452ee04516.1116635.rsem.genes.normalized_results		4	2	Missing	5	-0.00810417	0.81	0	0	0	0	0	0	0	0	0	0	1	1	0	0
TCGA-E2-A153-01A-12R-A12D-07	TCGA-E2-A153	-0.542133	424	None	-21.6934	127	Lower	-0.0618666	152	Lower	LumA	0.513085	0.0693878												unc.edu.b5ab3b76-36f6-45a7-acad-77288da0d13c.1130611.rsem.genes.normalized_results	Other	TCGA.E2.A153	unc.edu.b5ab3b76-36f6-45a7-acad-77288da0d13c.1130611.rsem.genes.normalized_results		4	1	LumA	2	-0.524874	0.61	0	0	0	0	0	0	0	0	0	0	1	1	0	0
TCGA-AC-A3BB-01A-21R-A19W-07	TCGA-AC-A3BB	-20.3222	200	Lower	-25.5067	128	Upper	7.61671	48	Lower	LumA	0.723121	-0.303625	25-75% (Moderate)	Absent	Present	Absent	Absent	<10% (poorly Differentiated	Absent	Absent	Moderate Increase in Size	Absent	0-5 per 10 high powered fields, HPF (Low)	unc.edu.5b9b0b0c-c751-4b7d-9951-a8f6a13e1afa.1889288.rsem.genes.normalized_results	Invasive Lobular Carcinoma	TCGA.AC.A3BB	unc.edu.5b9b0b0c-c751-4b7d-9951-a8f6a13e1afa.1889288.rsem.genes.normalized_results		Missing	Missing	Missing	Missing	-0.861646	0.26	0	0	0	0	0	0	0	0	0	0	0	0	0	0
TCGA-AN-A0FS-01A-11R-A034-07	TCGA-AN-A0FS	-26.5208	43	Lower	-23.2273	129	Lower	-4.99819	148	Lower	LumA	0.718896	-0.305066	<25% (Low)	Absent	Present	Absent	Absent	<10% (poorly Differentiated	Absent	Absent	Moderate Increase in Size	Absent	0-5 per 10 high powered fields, HPF (Low)	unc.edu.29ac13ea-a350-42e9-a3eb-024c537ead94.1152931.rsem.genes.normalized_results	Mixed	TCGA.AN.A0FS	unc.edu.29ac13ea-a350-42e9-a3eb-024c537ead94.1152931.rsem.genes.normalized_results		2	2	ReacII	2	-0.955042	0.65	0	0	0	0	0	0	0	0	0	0	0	0	0	0
TCGA-B6-A0X7-01A-11R-A10J-07	TCGA-B6-A0X7	-17.0209	156	Lower	-22.5319	130	Lower	1.62576	245	Lower	LumA	0.835774	-0.274622	25-75% (Moderate)	Absent	Present	Absent	Absent	<10% (poorly Differentiated	Absent	Absent	Small Regular Nuclei	Absent	0-5 per 10 high powered fields, HPF (Low)	unc.edu.b5ec5184-90d6-4b74-b08c-e39af59bc807.1145093.rsem.genes.normalized_results	Invasive Lobular Carcinoma	TCGA.B6.A0X7	unc.edu.b5ec5184-90d6-4b74-b08c-e39af59bc807.1145093.rsem.genes.normalized_results		3	2	Missing	2	-0.824727	0.58	0	0	0	0	0	0	0	0	0	0	0	0	0	0
TCGA-BH-A0B3-01A-11R-A056-07	TCGA-BH-A0B3	1.53644	805	None	17.8941	131	None	0.446041	635	Upper	Basal	-0.549484	-0.381513	25-75% (Moderate)	Present	Absent	Absent	Present	<10% (poorly Differentiated	Present	Present	Moderate to Marked Variation in Size	Absent	>10 per 10 HPF (High)	unc.edu.6d2744ba-4817-482b-ad46-2e4e0897ad88.1153745.rsem.genes.normalized_results	Invasive Ductal Carcinoma	TCGA.BH.A0B3	unc.edu.6d2744ba-4817-482b-ad46-2e4e0897ad88.1153745.rsem.genes.normalized_results		4	5	Basal	1	0.327657	0.47	0	0	0	0	0	0	0	0	0	0	0	0	1	0
TCGA-E2-A10F-01A-11R-A10J-07	TCGA-E2-A10F	-7.9216	157	Lower	-13.0781	132	Lower	-1.68313	123	Lower	LumA	0.345306	0.172341	25-75% (Moderate)	Absent	Present	Absent	Absent	<10% (poorly Differentiated	Absent	Absent	Moderate Increase in Size	Absent	0-5 per 10 high powered fields, HPF (Low)	unc.edu.05918561-a713-464b-9b5c-4f7c9258a827.1142130.rsem.genes.normalized_results	Invasive Lobular Carcinoma	TCGA.E2.A10F	unc.edu.05918561-a713-464b-9b5c-4f7c9258a827.1142130.rsem.genes.normalized_results		4	4	Missing	2	-0.471679	0.53	0	0	0	0	0	0	0	0	0	0	0	0	0	0
TCGA-A2-A1FZ-01A-51R-A14D-07	TCGA-A2-A1FZ	-16.9874	134	Lower	-18.3636	133	Lower	-5.54763	166	Lower	LumA	0.731957	-0.231116	25-75% (Moderate)	Absent	Absent	Absent	Absent	<10% (poorly Differentiated	Absent	Absent	Small Regular Nuclei	Absent	0-5 per 10 high powered fields, HPF (Low)	unc.edu.27e70f84-80c5-4f6c-9d22-83c5a6e66eb5.1097343.rsem.genes.normalized_results	Invasive Ductal Carcinoma	TCGA.A2.A1FZ	unc.edu.27e70f84-80c5-4f6c-9d22-83c5a6e66eb5.1097343.rsem.genes.normalized_results		6	4	Missing	3	-0.795607	0.97	0	0	0	0	0	0	0	0	0	0	0	0	0	0
TCGA-A8-A092-01A-11R-A00Z-07	TCGA-A8-A092	23.3273	87	Upper	16.733	134	None	-1.68285	713	Upper	LumB	-0.447875	0.46958	>75% (High)	Absent	Absent	Absent	Present	<10% (poorly Differentiated	Absent	Absent	Moderate to Marked Variation in Size	Multiple Fibrotic Foci	>10 per 10 HPF (High)	unc.edu.98b2b18a-004d-459c-8aba-499d06897910.1161241.rsem.genes.normalized_results	Invasive Ductal Carcinoma	TCGA.A8.A092	unc.edu.98b2b18a-004d-459c-8aba-499d06897910.1161241.rsem.genes.normalized_results		4	2	Missing	2	0.0887504	0.71	0	0	0	0	0	0	0	0	0	0	0	0	0	0
TCGA-A2-A0SY-01A-31R-A084-07	TCGA-A2-A0SY	-20.6191	169	Lower	-17.2043	136	None	-2.46274	309	Lower	LumA	0.571765	0.00456182	25-75% (Moderate)	Absent	Absent	Absent	Absent	<10% (poorly Differentiated	Absent	Absent	Moderate Increase in Size	Multiple Fibrotic Foci	0-5 per 10 high powered fields, HPF (Low)	unc.edu.30fad3cd-09a5-4867-9d18-a940041a2b60.1152541.rsem.genes.normalized_results	Invasive Lobular Carcinoma	TCGA.A2.A0SY	unc.edu.30fad3cd-09a5-4867-9d18-a940041a2b60.1152541.rsem.genes.normalized_results		6	4	Missing	2	-0.580863	0.65	0	0	0	0	0	0	1	0	1	0	0	0	0	0
TCGA-A2-A0D2-01A-21R-A034-07	TCGA-A2-A0D2	-6.27337	918	None	22.082	137	None	0.383441	901	Upper	Basal	-0.672125	-0.233229	25-75% (Moderate)	Absent	Absent	Absent	Absent	<10% (poorly Differentiated	Absent	Absent	Moderate to Marked Variation in Size	Multiple Fibrotic Foci		unc.edu.2ad8d416-08a4-4e6f-947e-d74269d02ab1.1154057.rsem.genes.normalized_results	Invasive Ductal Carcinoma	TCGA.A2.A0D2	unc.edu.2ad8d416-08a4-4e6f-947e-d74269d02ab1.1154057.rsem.genes.normalized_results		4	5	Basal	3	0.542	0.53	1	0	1	0	0	0	0	0	0	0	0	0	1	0
TCGA-A1-A0SD-01A-11R-A115-07	TCGA-A1-A0SD	-18.8336	54	Lower	-17.7559	138	Lower	-4.95128	239	Lower	LumA	0.702569	-0.350204	25-75% (Moderate)	Absent	Absent	>50% (Marked)	Present	10-75% (Moderately Differentiated	Absent	Present	Moderate to Marked Variation in Size	Multiple Fibrotic Foci	6-10 per 10 HPF (Medium)	unc.edu.15bad71d-3031-413b-9e8d-6426ae5dfbea.1136955.rsem.genes.normalized_results	Invasive Ductal Carcinoma	TCGA.A1.A0SD	unc.edu.15bad71d-3031-413b-9e8d-6426ae5dfbea.1136955.rsem.genes.normalized_results		6	1	Missing	2	-0.85394	0.51	0	0	0	0	0	0	0	0	0	0	0	0	0	0
TCGA-BH-A18M-01A-11R-A12D-07	TCGA-BH-A18M	-20.1136	47	Lower	-16.7642	139	Lower	-2.49605	137	Lower	LumA	0.337527	-0.321393	>75% (High)	Absent	Absent	Absent	Present	<10% (poorly Differentiated	Present	Absent	Moderate to Marked Variation in Size	Multiple Fibrotic Foci	6-10 per 10 HPF (Medium)	unc.edu.2147e537-16f0-4bc3-a87f-572f8dcb9191.1130724.rsem.genes.normalized_results	Other	TCGA.BH.A18M	unc.edu.2147e537-16f0-4bc3-a87f-572f8dcb9191.1130724.rsem.genes.normalized_results		6	1	ReacI	2	-0.688621	0.45	0	0	0	0	0	0	0	0	0	0	0	0	0	0
TCGA-E9-A1NG-01A-21R-A14M-07	TCGA-E9-A1NG	-6.70885	492	None	-20.0637	141	Lower	-6.9906	132	Lower	LumA	0.522209	-0.145066	<25% (Low)	Absent	Absent	Absent	Absent	>75% (Well Differentiated	Absent	Absent	Small Regular Nuclei	Multiple Fibrotic Foci	0-5 per 10 high powered fields, HPF (Low)	unc.edu.91918c5e-3c5c-4674-9a7f-1e93d9cf9949.1121306.rsem.genes.normalized_results	Invasive Ductal Carcinoma	TCGA.E9.A1NG	unc.edu.91918c5e-3c5c-4674-9a7f-1e93d9cf9949.1121306.rsem.genes.normalized_results		4	2	Missing	1	-0.704393	0.34	0	0	0	0	0	0	0	0	0	0	0	0	0	0
TCGA-BH-A209-01A-11R-A157-07	TCGA-BH-A209	6.75945	801	None	15.8391	145	None	-7.62238	757	Upper	LumB	-0.67904	0.46036	>75% (High)	Present	Absent	1-5% (Minimum)	Absent	<10% (poorly Differentiated	Absent	Absent	Moderate to Marked Variation in Size	Multiple Fibrotic Foci	>10 per 10 HPF (High)	unc.edu.7a4e994d-ed10-45e7-9107-51dc02068963.1109989.rsem.genes.normalized_results	Other	TCGA.BH.A209	unc.edu.7a4e994d-ed10-45e7-9107-51dc02068963.1109989.rsem.genes.normalized_results		Missing	3	Missing	4	0.457853	0.24	0	0	0	0	0	0	0	0	0	0	0	0	0	0
TCGA-BH-A0DP-01A-21R-A056-07	TCGA-BH-A0DP	-20.8223	116	Lower	-17.9206	146	Lower	-1.5811	285	Lower	LumA	0.664346	-0.363649	25-75% (Moderate)	Absent	Absent	6-50% (Moderate)	Absent	<10% (poorly Differentiated	Absent	Absent	Moderate to Marked Variation in Size	Absent	6-10 per 10 HPF (Medium)	unc.edu.6ff2976a-2570-409b-afde-b7d2e7f2e4ea.1171446.rsem.genes.normalized_results	Invasive Lobular Carcinoma	TCGA.BH.A0DP	unc.edu.6ff2976a-2570-409b-afde-b7d2e7f2e4ea.1171446.rsem.genes.normalized_results		2	4	ReacI	2	-0.834592	0.42	0	0	0	0	0	0	0	0	0	0	0	0	0	0
TCGA-A2-A0EO-01A-11R-A034-07	TCGA-A2-A0EO	-24.2228	75	Lower	-21.4721	147	Lower	-5.58332	256	Lower	LumA	0.689604	-0.425882	25-75% (Moderate)	Absent	Absent	Absent	Present	<10% (poorly Differentiated	Present	Absent	Moderate Increase in Size	Multiple Fibrotic Foci	0-5 per 10 high powered fields, HPF (Low)	unc.edu.cdeceaf0-beb6-4374-8aea-83bd35318892.1154705.rsem.genes.normalized_results	Invasive Ductal Carcinoma	TCGA.A2.A0EO	unc.edu.cdeceaf0-beb6-4374-8aea-83bd35318892.1154705.rsem.genes.normalized_results		2	4	LumA	2	-0.740993	0.47	0	0	0	0	0	0	0	0	0	0	0	0	0	0
TCGA-E9-A1NH-01A-11R-A14D-07	TCGA-E9-A1NH	-12.3054	287	Lower	-21.53	150	Lower	-4.07228	175	Lower	LumA	0.717167	-0.13114	<25% (Low)	Absent	Absent	Absent	Present	>75% (Well Differentiated	Absent	Absent	Moderate Increase in Size	Multiple Fibrotic Foci	0-5 per 10 high powered fields, HPF (Low)	unc.edu.0eb9c5a5-1e4e-4808-882e-858b4d0ed396.1169706.rsem.genes.normalized_results	Invasive Ductal Carcinoma	TCGA.E9.A1NH	unc.edu.0eb9c5a5-1e4e-4808-882e-858b4d0ed396.1169706.rsem.genes.normalized_results		4	4	Missing	2	-0.860348	0.57	0	0	0	0	0	0	0	0	0	0	0	0	0	0
TCGA-AR-A0U0-01A-11R-A109-07	TCGA-AR-A0U0	9.96812	904	None	29.0826	152	None	-1.39201	986	Upper	Basal	-0.612485	-0.255318	25-75% (Moderate)	Absent	Absent	Absent	Present	>75% (Well Differentiated	Absent	Absent	Moderate Increase in Size	Absent	0-5 per 10 high powered fields, HPF (Low)	unc.edu.dea20128-b180-4da1-9da5-0f00bea3b1ab.1171409.rsem.genes.normalized_results	Invasive Ductal Carcinoma	TCGA.AR.A0U0	unc.edu.dea20128-b180-4da1-9da5-0f00bea3b1ab.1171409.rsem.genes.normalized_results		Missing	1	Basal	1	0.338465	0.4
TCGA-BH-A0DO-01B-11R-A12D-07	TCGA-BH-A0DO	-26.813	100	Lower	-24.0772	153	Lower	-1.34637	155	Lower	LumA	0.743001	-0.428956	25-75% (Moderate)	Absent	Absent	Absent	Present	<10% (poorly Differentiated	Present	Absent	Moderate Increase in Size	Absent	0-5 per 10 high powered fields, HPF (Low)	unc.edu.46892fa4-f179-4991-99da-629d8cf936f6.1130853.rsem.genes.normalized_results	Invasive Ductal Carcinoma	TCGA.BH.A0DO	unc.edu.46892fa4-f179-4991-99da-629d8cf936f6.1130853.rsem.genes.normalized_results		6	1	Missing	2	-0.986325	0.42	0	0	0	0	0	0	0	0	0	0	0	0	0	0
TCGA-AN-A04D-01A-21R-A034-07	TCGA-AN-A04D	19.6425	711	None	32.334	154	None	4.33559	913	Upper	Basal	-0.651573	-0.0943577	>75% (High)	Absent	Absent	Absent	Absent	<10% (poorly Differentiated	Absent	Present	Moderate to Marked Variation in Size	Absent		unc.edu.a09baab9-3eac-4271-9c12-2684642f8869.1174084.rsem.genes.normalized_results	Invasive Ductal Carcinoma	TCGA.AN.A04D	unc.edu.a09baab9-3eac-4271-9c12-2684642f8869.1174084.rsem.genes.normalized_results		5	5	Basal	1	0.557788	0.91	1	0	1	0	0	0	0	0	0	0	0	0	0	0
TCGA-A2-A1G0-01A-11R-A13Q-07	TCGA-A2-A1G0	-19.3041	166	Lower	-24.868	155	None	-3.76163	325	Lower	LumA	0.754526	-0.408595	25-75% (Moderate)	Absent	Absent	Absent	Absent	>75% (Well Differentiated	Absent	Absent	Moderate Increase in Size	Absent	0-5 per 10 high powered fields, HPF (Low)	unc.edu.753e77c2-6175-49d8-afd4-3a87d1dc2404.1122473.rsem.genes.normalized_results	Invasive Ductal Carcinoma	TCGA.A2.A1G0	unc.edu.753e77c2-6175-49d8-afd4-3a87d1dc2404.1122473.rsem.genes.normalized_results		6	2	Missing	3	-0.890741	0.5	0	0	0	0	0	0	0	0	0	0	0	0	0	0
TCGA-A7-A4SC-01A-12R-A266-07	TCGA-A7-A4SC	-21.0051	254	Lower	-23.3037	157	None	7.57306	456	Lower	LumA	0.599232	-0.153421	25-75% (Moderate)	Absent	Absent	Absent	Absent	<10% (poorly Differentiated	Absent	Absent	Small Regular Nuclei	Absent	0-5 per 10 high powered fields, HPF (Low)	unc.edu.84633979-56dd-4244-90bc-fa4652718880.1989302.rsem.genes.normalized_results	Invasive Lobular Carcinoma	TCGA.A7.A4SC	unc.edu.84633979-56dd-4244-90bc-fa4652718880.1989302.rsem.genes.normalized_results		Missing	Missing	Missing	Missing	-0.795116
TCGA-C8-A12U-01A-11R-A115-07	TCGA-C8-A12U	34.8944	83	Upper	31.5903	158	None	3.18138	952	Upper	LumB	-0.447107	0.583001	>75% (High)	Present	Absent	Absent	Absent	<10% (poorly Differentiated	Absent	Present	Moderate to Marked Variation in Size	Multiple Fibrotic Foci	>10 per 10 HPF (High)	unc.edu.803bb42f-e0f2-44b6-aebb-8f956646ecc7.1141843.rsem.genes.normalized_results	Invasive Ductal Carcinoma	TCGA.C8.A12U	unc.edu.803bb42f-e0f2-44b6-aebb-8f956646ecc7.1141843.rsem.genes.normalized_results		5	4	Basal	5	0.472475	0.62	0	0	0	0	0	0	0	0	0	0	0	0	0	0
TCGA-E2-A1IL-01A-11R-A14D-07	TCGA-E2-A1IL	-9.66986	392	None	-18.6191	159	None	2.6212	344	Lower	LumA	0.800624	-0.169748	<25% (Low)	Absent	Absent	Absent	Absent	<10% (poorly Differentiated	Absent	Absent	Small Regular Nuclei	Multiple Fibrotic Foci	0-5 per 10 high powered fields, HPF (Low)	unc.edu.5610cbc9-1031-4b6a-9bba-a6b3ed7ced4d.1117485.rsem.genes.normalized_results	Invasive Lobular Carcinoma	TCGA.E2.A1IL	unc.edu.5610cbc9-1031-4b6a-9bba-a6b3ed7ced4d.1117485.rsem.genes.normalized_results		6	2	Missing	2	-0.884842	0.76	0	0	0	0	0	0	0	0	0	0	0	0	0	0
TCGA-D8-A1XB-01A-11R-A14D-07	TCGA-D8-A1XB	-6.18956	416	None	-14.6716	160	Lower	0.819738	185	Lower	LumA	0.672509	-0.320624	<25% (Low)	Present	Absent	Absent	Present	>75% (Well Differentiated	Absent	Present	Moderate to Marked Variation in Size	Multiple Fibrotic Foci	6-10 per 10 HPF (Medium)	unc.edu.8a2adff0-2527-43fa-ad17-a3081e22f846.1117222.rsem.genes.normalized_results	Invasive Ductal Carcinoma	TCGA.D8.A1XB	unc.edu.8a2adff0-2527-43fa-ad17-a3081e22f846.1117222.rsem.genes.normalized_results		4	4	Missing	4	-0.775478	0.79	0	0	0	0	0	0	0	0	0	0	0	0	0	0
TCGA-BH-A18I-01A-11R-A12D-07	TCGA-BH-A18I	-13.7479	152	Lower	-13.2837	161	Lower	-3.29854	99	Lower	LumA	0.483505	-0.243025	25-75% (Moderate)	Present	Absent	Absent	Present	10-75% (Moderately Differentiated	Absent	Absent	Moderate Increase in Size	Multiple Fibrotic Foci	0-5 per 10 high powered fields, HPF (Low)	unc.edu.844b3442-a740-4cb4-a1fb-b481c552cc88.1135248.rsem.genes.normalized_results	Invasive Ductal Carcinoma	TCGA.BH.A18I	unc.edu.844b3442-a740-4cb4-a1fb-b481c552cc88.1135248.rsem.genes.normalized_results		4	2	Missing	4	-0.6748	0.57	0	0	0	0	0	0	0	0	0	0	0	0	0	0
TCGA-AC-A2QI-01A-12R-A19W-07	TCGA-AC-A2QI	-11.2335	255	Lower	-22.4479	163	Upper	5.03779	237	Lower	LumA	0.750876	-0.2509	25-75% (Moderate)	Absent	Absent	Absent	Absent	<10% (poorly Differentiated	Absent	Absent	Small Regular Nuclei	Absent	0-5 per 10 high powered fields, HPF (Low)	unc.edu.d620baa1-c329-46c6-a56a-dc08dfa23470.1889083.rsem.genes.normalized_results	Invasive Lobular Carcinoma	TCGA.AC.A2QI	unc.edu.d620baa1-c329-46c6-a56a-dc08dfa23470.1889083.rsem.genes.normalized_results		Missing	Missing	Missing	Missing	-0.935948	0.58	0	0	0	0	0	0	0	0	0	0	1	1	0	0
TCGA-A2-A0SV-01A-11R-A084-07	TCGA-A2-A0SV	21.3251	107	Upper	11.1949	164	None	4.57564	476	Upper	LumB	-0.544298	0.501465	25-75% (Moderate)	Absent	Absent	>50% (Marked)	Present	<10% (poorly Differentiated	Present	Present	Moderate Increase in Size	Absent	0-5 per 10 high powered fields, HPF (Low)	unc.edu.783d861d-ba0c-4b0d-9922-06ac23d3fc85.1152696.rsem.genes.normalized_results	Invasive Ductal Carcinoma	TCGA.A2.A0SV	unc.edu.783d861d-ba0c-4b0d-9922-06ac23d3fc85.1152696.rsem.genes.normalized_results		6	2	Basal	5	0.33961	0.46	0	0	0	0	0	0	0	0	0	0	1	1	0	1
TCGA-BH-A42V-01A-11R-A24H-07	TCGA-BH-A42V	-26.7245	253	Lower	-27.1379	167	Upper	9.59679	71	Lower	LumA	0.584634	-0.646963	<25% (Low)	Absent	Absent	Absent	Present	>75% (Well Differentiated	Absent	Absent	Moderate to Marked Variation in Size	Multiple Fibrotic Foci	6-10 per 10 HPF (Medium)	unc.edu.2fa59be9-ecde-49b2-b109-7000d5180847.1806085.rsem.genes.normalized_results	Invasive Ductal Carcinoma	TCGA.BH.A42V	unc.edu.2fa59be9-ecde-49b2-b109-7000d5180847.1806085.rsem.genes.normalized_results		Missing	Missing	Missing	Missing	-0.88353		0	0	0	0	0	0	0	0	0	0	0	0	0	0
TCGA-C8-A1HJ-01A-11R-A13Q-07	TCGA-C8-A1HJ	-9.61694	1010	None	26.8651	169	None	-13.4562	847	Upper	Basal	-0.728403	-0.0743818	>75% (High)	Present	Absent	Absent	Present	<10% (poorly Differentiated	Absent	Present	Moderate to Marked Variation in Size	Absent	>10 per 10 HPF (High)	unc.edu.c0dd6c33-008d-44e8-b20c-8089bc3e29a3.1132984.rsem.genes.normalized_results	Invasive Ductal Carcinoma	TCGA.C8.A1HJ	unc.edu.c0dd6c33-008d-44e8-b20c-8089bc3e29a3.1132984.rsem.genes.normalized_results		5	5	Missing	1	0.578167	0.76	0	0	0	0	0	0	0	0	0	0	0	0	0	0
TCGA-B6-A0RP-01A-21R-A084-07	TCGA-B6-A0RP	1.39111	425	None	-15.64	170	Lower	-0.181391	223	Lower	LumA	0.58982	0.246483												unc.edu.a77173cb-3e81-4957-a76f-18824d5e06dd.1151578.rsem.genes.normalized_results	Mixed	TCGA.B6.A0RP	unc.edu.a77173cb-3e81-4957-a76f-18824d5e06dd.1151578.rsem.genes.normalized_results		4	2	LumA	4	-0.430516	0.55	0	0	0	0	0	0	0	0	0	0	1	1	0	0
TCGA-AO-A1KQ-01A-11R-A13Q-07	TCGA-AO-A1KQ	28.8632	20	Upper	17.2509	171	None	3.31466	393	Upper	LumB	-0.283361	0.625738	>75% (High)	Present	Absent	Absent	Present	>75% (Well Differentiated	Absent	Absent	Moderate Increase in Size	Absent	>10 per 10 HPF (High)	unc.edu.204a78d9-67aa-4e49-b285-bbb25c6ed142.1287879.rsem.genes.normalized_results	Invasive Ductal Carcinoma	TCGA.AO.A1KQ	unc.edu.204a78d9-67aa-4e49-b285-bbb25c6ed142.1287879.rsem.genes.normalized_results		4	2	Missing	4	0.267359	0.61
TCGA-A2-A3XX-01A-21R-A239-07	TCGA-A2-A3XX	3.34475	739	None	18.6093	173	None	11.0272	464	Upper	Basal	-0.598271	-0.247251	>75% (High)		Absent	Absent	Present	<10% (poorly Differentiated	Absent	Present	Moderate to Marked Variation in Size	Absent	>10 per 10 HPF (High)	unc.edu.043d5dcd-1524-402b-939c-984a1dc916a0.1806901.rsem.genes.normalized_results	Invasive Ductal Carcinoma	TCGA.A2.A3XX	unc.edu.043d5dcd-1524-402b-939c-984a1dc916a0.1806901.rsem.genes.normalized_results		Missing	Missing	Missing	Missing	0.20691	0.54	0	0	0	0	0	0	0	0	0	0	0	0	0	0
TCGA-D8-A27P-01A-11R-A16F-07	TCGA-D8-A27P	-13.3298	371	None	-15.0377	175	Lower	-3.08483	77	Lower	LumA	0.664154	-0.456038	25-75% (Moderate)	Absent	Absent	Absent	Present	10-75% (Moderately Differentiated	Absent	Absent	Moderate Increase in Size	Absent	0-5 per 10 high powered fields, HPF (Low)	unc.edu.189c7b41-4d4e-422e-85a2-1f575b5c8b5c.1116146.rsem.genes.normalized_results	Invasive Ductal Carcinoma	TCGA.D8.A27P	unc.edu.189c7b41-4d4e-422e-85a2-1f575b5c8b5c.1116146.rsem.genes.normalized_results		Missing	2	Missing	2	-0.811358	0.64	0	0	0	0	0	0	0	0	0	0	1	1	0	0
TCGA-AR-A1AH-01A-11R-A12D-07	TCGA-AR-A1AH	1.51902	1000	None	24.1356	176	None	-2.69419	1000	Upper	Basal	-0.677311	-0.207779	>75% (High)	Absent	Absent	Absent	Absent	<10% (poorly Differentiated	Absent	Present	Moderate to Marked Variation in Size	Absent	6-10 per 10 HPF (Medium)	unc.edu.ff0d7627-cec2-42e7-891b-cba5f42e3272.1133932.rsem.genes.normalized_results	Invasive Ductal Carcinoma	TCGA.AR.A1AH	unc.edu.ff0d7627-cec2-42e7-891b-cba5f42e3272.1133932.rsem.genes.normalized_results		5	5	Basal	1	0.343742	0.85	0	0	0	0	0	0	0	0	0	0	0	0	0	0
TCGA-A7-A0CG-01A-12R-A056-07	TCGA-A7-A0CG	-34.3273	2	Lower	-20.3325	177	Lower	-9.90881	55	Lower	LumA	0.303145	-0.227947	<25% (Low)	Absent	Absent	Absent	Absent	<10% (poorly Differentiated	Absent	Absent	Small Regular Nuclei	Multiple Fibrotic Foci	0-5 per 10 high powered fields, HPF (Low)	unc.edu.2b0e2135-a1e4-4785-8b9f-b4cf7b36d938.1172778.rsem.genes.normalized_results	Invasive Lobular Carcinoma	TCGA.A7.A0CG	unc.edu.2b0e2135-a1e4-4785-8b9f-b4cf7b36d938.1172778.rsem.genes.normalized_results		7	1	ReacI	2	-0.491598	0.39	0	0	0	0	0	0	0	0	0	0	0	0	0	0
TCGA-E2-A15C-01A-31R-A12D-07	TCGA-E2-A15C	-9.27219	313	None	-17.4863	178	Lower	-1.47866	274	Lower	LumA	0.799568	-0.237167	<25% (Low)	Present	Absent	Absent	Present	10-75% (Moderately Differentiated	Absent	Absent	Moderate Increase in Size	Multiple Fibrotic Foci	>10 per 10 HPF (High)	unc.edu.1a77082d-f130-436b-9028-23c8dd9dc565.1130844.rsem.genes.normalized_results	Invasive Ductal Carcinoma	TCGA.E2.A15C	unc.edu.1a77082d-f130-436b-9028-23c8dd9dc565.1130844.rsem.genes.normalized_results		2	2	ReacI	4	-0.796042	0.75	0	0	0	0	0	0	0	0	0	0	0	0	0	0
TCGA-A2-A0YI-01A-31R-A10J-07	TCGA-A2-A0YI	-21.6985	95	Lower	-22.4118	180	Lower	-8.10286	63	Lower	LumA	0.750588	-0.181657	25-75% (Moderate)	Absent	Absent	Absent	Present	<10% (poorly Differentiated	Present	Absent	Small Regular Nuclei	Absent	0-5 per 10 high powered fields, HPF (Low)	unc.edu.4de3ad78-68e4-4ab9-b1f6-eb0666140761.1145014.rsem.genes.normalized_results	Mixed	TCGA.A2.A0YI	unc.edu.4de3ad78-68e4-4ab9-b1f6-eb0666140761.1145014.rsem.genes.normalized_results		4	1	ReacI	3	-0.700909	0.44	0	0	0	0	0	0	0	0	0	0	0	0	0	0
TCGA-A7-A5ZW-01A-12R-A29R-07	TCGA-A7-A5ZW	-22.5298	93	Lower	-23.8293	181	Lower	-4.28978	3	Lower	LumA	0.703337	-0.426651	<25% (Low)	Absent	Absent	Absent	Present	>75% (Well Differentiated	Absent	Absent	Small Regular Nuclei	Absent	0-5 per 10 high powered fields, HPF (Low)	unc.edu.8fc9ea4e-d3ce-40b1-81b7-fc3967503a8f.2045688.rsem.genes.normalized_results	Other	TCGA.A7.A5ZW	unc.edu.8fc9ea4e-d3ce-40b1-81b7-fc3967503a8f.2045688.rsem.genes.normalized_results		Missing	Missing	Missing	Missing	-0.883964		0	0	0	0	0	0	0	0	0	0	1	1	0	0
TCGA-D8-A143-01A-11R-A115-07	TCGA-D8-A143	5.63059	923	None	24.2593	182	None	-2.19353	921	Upper	Basal	-0.649652	-0.145066	>75% (High)	Present	Absent	Absent	Present	<10% (poorly Differentiated	Present	Present	Moderate to Marked Variation in Size	Absent	>10 per 10 HPF (High)	unc.edu.4bf5f56d-448a-426a-8edc-f1bdbf6a8d55.1142205.rsem.genes.normalized_results	Other	TCGA.D8.A143	unc.edu.4bf5f56d-448a-426a-8edc-f1bdbf6a8d55.1142205.rsem.genes.normalized_results		Missing	5	Basal	3	0.361253	0.72	0	1	1	0	0	0	0	0	0	0	0	0	0	0
TCGA-BH-A0BQ-01A-21R-A115-07	TCGA-BH-A0BQ	-19.6679	149	Lower	-18.4609	183	Lower	0.306765	140	Lower	LumA	0.703145	-0.431357	25-75% (Moderate)	Absent	Absent	Absent	Present	10-75% (Moderately Differentiated	Present	Absent	Moderate to Marked Variation in Size	Absent	0-5 per 10 high powered fields, HPF (Low)	unc.edu.2ada4fe0-57f2-4a54-9580-4e0ae45a2f65.1142032.rsem.genes.normalized_results	Invasive Ductal Carcinoma	TCGA.BH.A0BQ	unc.edu.2ada4fe0-57f2-4a54-9580-4e0ae45a2f65.1142032.rsem.genes.normalized_results		6	1	Her2	2	-0.878878	0.4	0	0	0	0	0	0	0	0	0	0	0	0	0	0
TCGA-EW-A1PH-01A-11R-A14M-07	TCGA-EW-A1PH	0.990779	965	None	21.4053	185	None	-6.51669	916	Upper	Basal	-0.632269	-0.276639	25-75% (Moderate)	Present	Absent	Absent	Absent	<10% (poorly Differentiated	Absent	Present	Moderate to Marked Variation in Size	Multiple Fibrotic Foci	6-10 per 10 HPF (Medium)	unc.edu.39413018-090f-46ca-b6df-244124f098c3.1102960.rsem.genes.normalized_results	Invasive Ductal Carcinoma	TCGA.EW.A1PH	unc.edu.39413018-090f-46ca-b6df-244124f098c3.1102960.rsem.genes.normalized_results		5	5	Missing	1	0.262301	0.76	0	0	0	0	0	0	0	0	0	0	0	0	0	0
TCGA-A2-A0CZ-01A-11R-A034-07	TCGA-A2-A0CZ	-24.362	189	Lower	-30.4178	186	None	-0.0155175	312	Lower	Normal	0.497527	-0.601921	25-75% (Moderate)	Absent	Absent	Absent	Present	<10% (poorly Differentiated	Absent	Absent	Moderate to Marked Variation in Size	Absent	6-10 per 10 HPF (Medium)	unc.edu.229ebbe9-4dc8-434f-998c-fc0660cd2b00.1153718.rsem.genes.normalized_results	Invasive Ductal Carcinoma	TCGA.A2.A0CZ	unc.edu.229ebbe9-4dc8-434f-998c-fc0660cd2b00.1153718.rsem.genes.normalized_results		2	1	ReacII	4	-0.87517	0.61
TCGA-BH-A0E0-01A-11R-A056-07	TCGA-BH-A0E0	12.3934	944	None	25.1276	187	None	2.8118	822	Upper	Basal	-0.636014	-0.0693878	25-75% (Moderate)	Present	Absent	Absent	Present	<10% (poorly Differentiated	Present	Absent	Moderate to Marked Variation in Size	Absent	>10 per 10 HPF (High)	unc.edu.5cc82d2c-f960-40c3-9b37-59e087563dc1.1170515.rsem.genes.normalized_results	Invasive Ductal Carcinoma	TCGA.BH.A0E0	unc.edu.5cc82d2c-f960-40c3-9b37-59e087563dc1.1170515.rsem.genes.normalized_results		5	5	Basal	1	0.566006	0.57	0	0	0	0	0	0	0	0	0	0	0	0	0	0
TCGA-E2-A15E-01A-11R-A12D-07	TCGA-E2-A15E	-18.2897	301	None	-12.8083	188	Lower	0.730529	268	Lower	LumA	0.373349	-0.489364	>75% (High)	Present	Absent	6-50% (Moderate)	Absent	<10% (poorly Differentiated	Absent	Present	Moderate Increase in Size	Absent	>10 per 10 HPF (High)	unc.edu.42ba8e87-8d37-4cbd-82f0-bca0cbe5dcd3.1343269.rsem.genes.normalized_results	Invasive Ductal Carcinoma	TCGA.E2.A15E	unc.edu.42ba8e87-8d37-4cbd-82f0-bca0cbe5dcd3.1343269.rsem.genes.normalized_results		6	2	Her2	4	-0.768338	0.33	0	0	0	0	0	0	1	0	1	0	0	0	0	0
TCGA-EW-A1P4-01A-21R-A144-07	TCGA-EW-A1P4	-4.61585	972	None	23.1614	189	None	-2.65276	816	Upper	Basal	-0.590396	-0.256279	25-75% (Moderate)	Present	Absent	Absent	Absent	<10% (poorly Differentiated	Absent	Absent	Moderate to Marked Variation in Size	Absent	>10 per 10 HPF (High)	unc.edu.91a5b906-6a04-4f0d-8710-172311e84789.1121069.rsem.genes.normalized_results	Other	TCGA.EW.A1P4	unc.edu.91a5b906-6a04-4f0d-8710-172311e84789.1121069.rsem.genes.normalized_results		5	5	Missing	1	0.333445	0.42	0	0	0	0	0	0	0	0	0	0	0	0	0	0
TCGA-B6-A0RQ-01A-11R-A115-07	TCGA-B6-A0RQ	-31.8931	230	Lower	-28.1169	190	Lower	-0.759938	184	Lower	Normal	0.643505	-0.613733	<25% (Low)	Absent	Absent	Absent	Absent	<10% (poorly Differentiated	Absent	Absent	Small Regular Nuclei	Absent	0-5 per 10 high powered fields, HPF (Low)	unc.edu.184fe3c4-58bb-45c5-a9a5-9a8a56985f9f.1142651.rsem.genes.normalized_results	Invasive Lobular Carcinoma	TCGA.B6.A0RQ	unc.edu.184fe3c4-58bb-45c5-a9a5-9a8a56985f9f.1142651.rsem.genes.normalized_results		6	1	ReacI	1	-0.976369	0.42	0	0	0	0	0	0	0	0	0	0	0	0	0	0
TCGA-A7-A0CE-01A-11R-A00Z-07	TCGA-A7-A0CE	-6.00143	976	None	17.0942	191	None	-1.3185	953	Upper	Basal	-0.498103	-0.37431	>75% (High)	Absent	Absent	Absent	Absent	<10% (poorly Differentiated	Absent	Present	Moderate to Marked Variation in Size	Multiple Fibrotic Foci	>10 per 10 HPF (High)	unc.edu.2d5351f1-e9d7-44a3-ae43-f595a0151516.2319214.rsem.genes.normalized_results	Invasive Ductal Carcinoma	TCGA.A7.A0CE	unc.edu.2d5351f1-e9d7-44a3-ae43-f595a0151516.2319214.rsem.genes.normalized_results		5	5	Basal	1	0.051245	0.73	1	0	1	0	0	0	0	0	0	0	0	0	0	0
TCGA-A1-A0SH-01A-11R-A084-07	TCGA-A1-A0SH	-16.0605	376	None	-24.0936	192	None	-5.06575	331	Lower	LumA	0.483121	-0.368259	25-75% (Moderate)	Present	Absent	Absent	Present	<10% (poorly Differentiated	Absent	Absent	Moderate to Marked Variation in Size	Absent	6-10 per 10 HPF (Medium)	unc.edu.dce3de3e-f851-4859-a208-72e65d36ab3d.1151478.rsem.genes.normalized_results	Mixed	TCGA.A1.A0SH	unc.edu.dce3de3e-f851-4859-a208-72e65d36ab3d.1151478.rsem.genes.normalized_results		4	2	Her2	5	-0.901418	0.44	0	0	0	0	1	1	0	0	0	0	0	0	0	0
TCGA-BH-A0AZ-01A-21R-A12P-07	TCGA-BH-A0AZ	-20.3167	281	Lower	-24.4771	194	None	-5.9674	400	Lower	LumA	0.296423	-0.270012	25-75% (Moderate)	Absent	Absent	Absent	Present	>75% (Well Differentiated	Absent	Absent	Moderate Increase in Size	Absent	0-5 per 10 high powered fields, HPF (Low)	unc.edu.cb9d4717-15a8-4499-ae3b-e047e5c2926a.1130636.rsem.genes.normalized_results	Invasive Ductal Carcinoma	TCGA.BH.A0AZ	unc.edu.cb9d4717-15a8-4499-ae3b-e047e5c2926a.1130636.rsem.genes.normalized_results		4	2	ReacI	2	-0.707115	0.53	0	0	0	0	0	0	0	0	0	0	0	0	0	0
TCGA-AC-A3W6-01A-12R-A22K-07	TCGA-AC-A3W6	-16.322	289	Lower	-21.6776	195	Upper	10.308	75	Lower	LumA	0.156303	0.162545	25-75% (Moderate)	Absent	Absent	1-5% (Minimum)	Absent	<10% (poorly Differentiated	Absent	Absent	Moderate Increase in Size	Absent	0-5 per 10 high powered fields, HPF (Low)	unc.edu.bfedc051-75dd-44f8-add4-40ec7eabf0b0.1888915.rsem.genes.normalized_results	Invasive Lobular Carcinoma	TCGA.AC.A3W6	unc.edu.bfedc051-75dd-44f8-add4-40ec7eabf0b0.1888915.rsem.genes.normalized_results		Missing	Missing	Missing	Missing	-0.110772	0.36	0	0	0	0	0	0	0	0	0	0	0	0	0	0
TCGA-B6-A0IP-01A-11R-A034-07	TCGA-B6-A0IP	-6.04403	260	Lower	-4.98686	196	Lower	1.42925	191	Lower	LumA	0.623241	-0.187899	25-75% (Moderate)	Absent	Present	Absent	Absent	<10% (poorly Differentiated	Absent	Absent	Moderate Increase in Size	Multiple Fibrotic Foci	0-5 per 10 high powered fields, HPF (Low)	unc.edu.9384eb09-5787-49e8-b07e-bd9f71997771.1150473.rsem.genes.normalized_results	Invasive Lobular Carcinoma	TCGA.B6.A0IP	unc.edu.9384eb09-5787-49e8-b07e-bd9f71997771.1150473.rsem.genes.normalized_results		2	4	Missing	2	-0.62482	0.6	0	0	0	0	0	0	0	0	0	0	1	1	0	0
TCGA-A2-A04N-01A-11R-A115-07	TCGA-A2-A04N	-0.0227086	226	Upper	-14.5206	197	Lower	1.78277	206	Lower	LumA	0.761729	-0.019928	>75% (High)	Absent	Absent	Absent	Absent	>75% (Well Differentiated	Absent	Absent	Moderate Increase in Size	Absent	0-5 per 10 high powered fields, HPF (Low)	unc.edu.71b60d53-513c-4da5-b095-39f913bd4f11.1142475.rsem.genes.normalized_results	Other	TCGA.A2.A04N	unc.edu.71b60d53-513c-4da5-b095-39f913bd4f11.1142475.rsem.genes.normalized_results		6	2	LumA	4	-0.636921	0.72	0	0	0	0	0	0	0	0	0	0	0	0	0	0
TCGA-A8-A06P-01A-11R-A00Z-07	TCGA-A8-A06P	1.01169	422	None	-19.5757	198	None	0.42709	347	Lower	LumA	0.476687	0.111741	25-75% (Moderate)	Absent	Absent	Absent	Absent	<10% (poorly Differentiated	Absent	Absent	Moderate Increase in Size	Multiple Fibrotic Foci	0-5 per 10 high powered fields, HPF (Low)	unc.edu.9d8f2b85-f203-47ac-8217-987640f89b26.1154359.rsem.genes.normalized_results	Mixed	TCGA.A8.A06P	unc.edu.9d8f2b85-f203-47ac-8217-987640f89b26.1154359.rsem.genes.normalized_results		4	2	ReacI	4	-0.501806	0.65	0	0	0	0	0	0	0	0	0	0	0	0	0	0
TCGA-AO-A1KR-01A-12R-A144-07	TCGA-AO-A1KR	13.3522	646	None	29.2368	199	Upper	15.2623	278	Upper	Basal	-0.66617	-0.179544	>75% (High)		Absent	Absent	Absent	<10% (poorly Differentiated	Absent	Present	Moderate to Marked Variation in Size	Absent	6-10 per 10 HPF (Medium)	unc.edu.6d22f538-114f-48b6-94ba-fb60151ed567.1119652.rsem.genes.normalized_results	Invasive Ductal Carcinoma	TCGA.AO.A1KR	unc.edu.6d22f538-114f-48b6-94ba-fb60151ed567.1119652.rsem.genes.normalized_results		3	5	Missing	1	0.525464	0.41	0	0	0	0	1	1	0	0	0	0	0	0	0	0
TCGA-A2-A04Q-01A-21R-A034-07	TCGA-A2-A04Q	-13.6686	788	None	7.41456	200	None	-1.70657	517	Upper	Basal	-0.59395	-0.291236	<25% (Low)	Present	Present	Absent	Present	<10% (poorly Differentiated	Present	Present	Moderate to Marked Variation in Size	Absent	>10 per 10 HPF (High)	unc.edu.d71e12c1-d92c-4cb6-8244-d100b2ef1c43.1174002.rsem.genes.normalized_results	Invasive Ductal Carcinoma	TCGA.A2.A04Q	unc.edu.d71e12c1-d92c-4cb6-8244-d100b2ef1c43.1174002.rsem.genes.normalized_results		4	1	ReacII	3	0.189018	0.17	0	0	0	0	0	0	0	0	0	0	0	0	0	0
TCGA-E2-A1BC-01A-11R-A12P-07	TCGA-E2-A1BC	-18.8007	213	Lower	-31.7071	201	Lower	-8.91407	83	Lower	LumA	0.861801	-0.222665	<25% (Low)	Absent	Absent	Absent	Absent	<10% (poorly Differentiated	Absent	Absent	Moderate Increase in Size	Multiple Fibrotic Foci	0-5 per 10 high powered fields, HPF (Low)	unc.edu.a2cf164c-5b26-43eb-9de9-d1d457a5de06.1341762.rsem.genes.normalized_results	Mixed	TCGA.E2.A1BC	unc.edu.a2cf164c-5b26-43eb-9de9-d1d457a5de06.1341762.rsem.genes.normalized_results		6	2	ReacI	2	-1.00362	0.56	0	0	0	0	0	0	0	0	0	0	0	0	0	0
TCGA-D8-A1X8-01A-11R-A14M-07	TCGA-D8-A1X8	-21.1276	96	Lower	-14.1309	202	Lower	-6.53329	60	Lower	LumA	0.570228	-0.0681393	25-75% (Moderate)	Absent	Present	Absent	Absent	<10% (poorly Differentiated	Absent	Absent	Moderate Increase in Size	Multiple Fibrotic Foci	0-5 per 10 high powered fields, HPF (Low)	unc.edu.cbc8608e-ffe1-41d5-93c5-66dd665c9bf0.1135363.rsem.genes.normalized_results	Invasive Lobular Carcinoma	TCGA.D8.A1X8	unc.edu.cbc8608e-ffe1-41d5-93c5-66dd665c9bf0.1135363.rsem.genes.normalized_results		1	4	Missing	2	-0.514976	0.59	0	0	0	0	0	0	0	0	0	0	0	0	0	0
TCGA-B6-A0I2-01A-11R-A034-07	TCGA-B6-A0I2	11.6895	941	None	30.417	203	None	7.48364	478	Upper	Basal	-0.511837	-0.278944	25-75% (Moderate)	Present	Absent	Absent	Present	10-75% (Moderately Differentiated	Absent	Absent	Moderate to Marked Variation in Size	Multiple Fibrotic Foci	6-10 per 10 HPF (Medium)	unc.edu.7175b3eb-5198-4d7f-b205-91ae8df344b4.1150788.rsem.genes.normalized_results	Invasive Ductal Carcinoma	TCGA.B6.A0I2	unc.edu.7175b3eb-5198-4d7f-b205-91ae8df344b4.1150788.rsem.genes.normalized_results		3	5	ReacII	3	0.23938	0.46	0	0	0	0	0	0	0	0	0	0	0	0	0	0
TCGA-D8-A27K-01A-11R-A16F-07	TCGA-D8-A27K	-19.2509	141	Lower	-15.9818	204	Lower	-5.65294	76	Lower	LumA	0.751164	-0.233037	25-75% (Moderate)	Absent	Absent	Absent	Absent	<10% (poorly Differentiated	Absent	Absent	Moderate to Marked Variation in Size	Absent	0-5 per 10 high powered fields, HPF (Low)	unc.edu.c0ecd31a-9cce-45d2-9d04-89c465f9b55d.1120061.rsem.genes.normalized_results	Mixed	TCGA.D8.A27K	unc.edu.c0ecd31a-9cce-45d2-9d04-89c465f9b55d.1120061.rsem.genes.normalized_results		Missing	1	Missing	2	-0.8391	0.58	0	0	0	0	0	0	0	0	0	0	0	0	0	0
TCGA-AQ-A1H3-01A-31R-A13Q-07	TCGA-AQ-A1H3	-14.8097	137	Lower	-14.1922	205	Lower	-6.31705	97	Lower	LumA	0.460744	0.0986795	25-75% (Moderate)	Present	Absent	Absent	Present	>75% (Well Differentiated	Absent	Absent	Moderate Increase in Size	Absent	0-5 per 10 high powered fields, HPF (Low)	unc.edu.554df3b0-e305-4dab-a268-47ad7c1dcffc.1121295.rsem.genes.normalized_results	Invasive Ductal Carcinoma	TCGA.AQ.A1H3	unc.edu.554df3b0-e305-4dab-a268-47ad7c1dcffc.1121295.rsem.genes.normalized_results		6	4	Missing	2	-0.599419	0.59	0	0	0	0	0	0	0	0	0	0	0	0	0	0
TCGA-B6-A0X1-01A-11R-A109-07	TCGA-B6-A0X1	12.2543	981	None	35.8913	206	None	-6.11773	968	Upper	Basal	-0.70401	-0.0223289	>75% (High)	Present	Absent	6-50% (Moderate)	Present	<10% (poorly Differentiated	Present	Present	Moderate to Marked Variation in Size	Multiple Fibrotic Foci	0-5 per 10 high powered fields, HPF (Low)	unc.edu.897b769d-f66a-4baf-b5fa-fe92ed49a8b4.1161468.rsem.genes.normalized_results	Invasive Ductal Carcinoma	TCGA.B6.A0X1	unc.edu.897b769d-f66a-4baf-b5fa-fe92ed49a8b4.1161468.rsem.genes.normalized_results		Missing	5	Basal	3	0.545005	0.74
TCGA-E2-A15I-01A-21R-A137-07	TCGA-E2-A15I	-20.4375	296	Lower	-23.5409	207	Lower	-1.53158	281	Lower	LumA	0.797743	-0.298055												unc.edu.4f3a68ee-00c8-44bd-b9d6-f3fa6dc4084c.1130733.rsem.genes.normalized_results	Other	TCGA.E2.A15I	unc.edu.4f3a68ee-00c8-44bd-b9d6-f3fa6dc4084c.1130733.rsem.genes.normalized_results		7	2	Missing	2	-0.866828	0.62	0	0	0	0	0	0	0	0	0	0	0	0	0	0
TCGA-GM-A2DN-01A-11R-A180-07	TCGA-GM-A2DN	-9.54132	364	None	-3.79848	208	Lower	-0.451259	144	Lower	LumA	0.122881	-0.18569	25-75% (Moderate)	Present	Absent	Absent	Present	>75% (Well Differentiated	Absent	Absent	Moderate Increase in Size	Multiple Fibrotic Foci	0-5 per 10 high powered fields, HPF (Low)	unc.edu.0872770d-ed18-47c4-8190-212b7250f7cf.1287755.rsem.genes.normalized_results	Invasive Ductal Carcinoma	TCGA.GM.A2DN	unc.edu.0872770d-ed18-47c4-8190-212b7250f7cf.1287755.rsem.genes.normalized_results		Missing	Missing	Missing	Missing	-0.539466	0.34	0	0	0	0	0	0	0	0	0	0	0	0	0	0
TCGA-C8-A1HG-01A-11R-A137-07	TCGA-C8-A1HG	20.8629	148	Upper	18.3167	209	None	-5.54547	884	Upper	LumB	-0.29431	0.471405	25-75% (Moderate)	Absent	Absent	Absent	Absent	<10% (poorly Differentiated	Present	Present	Moderate to Marked Variation in Size	Multiple Fibrotic Foci	>10 per 10 HPF (High)	unc.edu.094076d0-97e4-460d-b48c-7ee2371db99d.1119998.rsem.genes.normalized_results	Invasive Ductal Carcinoma	TCGA.C8.A1HG	unc.edu.094076d0-97e4-460d-b48c-7ee2371db99d.1119998.rsem.genes.normalized_results		3	5	Missing	4	0.347082	0.49	0	0	0	0	0	0	0	0	0	0	1	1	0	0
TCGA-E9-A1R0-01A-22R-A16F-07	TCGA-E9-A1R0	-16.3755	211	Lower	-16.223	210	Lower	-1.87386	289	Lower	LumA	0.601345	-0.0426891	25-75% (Moderate)	Present	Absent	Absent	Present	<10% (poorly Differentiated	Absent	Present	Moderate Increase in Size	Multiple Fibrotic Foci	>10 per 10 HPF (High)	unc.edu.4c6443ed-bc36-4c94-85dd-9bf7aab6a5b3.1096265.rsem.genes.normalized_results	Invasive Ductal Carcinoma	TCGA.E9.A1R0	unc.edu.4c6443ed-bc36-4c94-85dd-9bf7aab6a5b3.1096265.rsem.genes.normalized_results		Missing	4	Missing	2	-0.413492	0.51	0	0	0	0	0	0	0	0	0	0	0	0	0	0
TCGA-A8-A08Z-01A-21R-A00Z-07	TCGA-A8-A08Z	-0.582973	455	None	-12.8884	211	Lower	-2.53791	120	Lower	LumA	-0.00139256	0.157167	25-75% (Moderate)	Absent	Absent	Absent	Absent	<10% (poorly Differentiated	Absent	Absent	Moderate Increase in Size	Absent	0-5 per 10 high powered fields, HPF (Low)	unc.edu.1462b0a9-6467-4977-aea7-006ea3f5109e.1674782.rsem.genes.normalized_results	Mixed	TCGA.A8.A08Z	unc.edu.1462b0a9-6467-4977-aea7-006ea3f5109e.1674782.rsem.genes.normalized_results		4	2	LumA	2	-0.195315	0.62	0	0	0	0	0	0	0	1	1	0	0	0	0	0
TCGA-A8-A08P-01A-11R-A00Z-07	TCGA-A8-A08P	17.6469	110	Upper	9.58695	212	None	-3.86757	660	Upper	LumB	-0.395918	0.737623	25-75% (Moderate)	Absent	Absent	Absent	Absent	<10% (poorly Differentiated	Absent	Absent	Moderate to Marked Variation in Size	Absent	0-5 per 10 high powered fields, HPF (Low)	unc.edu.f8dbf3ce-7c30-4e62-a25f-d98843794672.1160348.rsem.genes.normalized_results	Invasive Ductal Carcinoma	TCGA.A8.A08P	unc.edu.f8dbf3ce-7c30-4e62-a25f-d98843794672.1160348.rsem.genes.normalized_results		Missing	4	ReacII	3	0.0358107	0.74
TCGA-B6-A0RS-01A-11R-A084-07	TCGA-B6-A0RS	1.50844	862	None	8.42224	213	None	-1.49355	808	Upper	Her2	-0.453349	0.197503	>75% (High)	Present	Absent	Absent	Absent	<10% (poorly Differentiated	Present	Present	Moderate to Marked Variation in Size	Multiple Fibrotic Foci	6-10 per 10 HPF (Medium)	unc.edu.be1f09ae-deec-45d7-8504-fea3f6e7feb4.1147019.rsem.genes.normalized_results	Invasive Ductal Carcinoma	TCGA.B6.A0RS	unc.edu.be1f09ae-deec-45d7-8504-fea3f6e7feb4.1147019.rsem.genes.normalized_results		4	5	Missing	1	-0.0489374	0.51
TCGA-BH-A0HQ-01A-11R-A034-07	TCGA-BH-A0HQ	-8.99828	234	Lower	-15.1454	214	Upper	4.57516	221	Lower	LumA	0.692389	-0.447683	25-75% (Moderate)	Absent	Absent	6-50% (Moderate)	Present	>75% (Well Differentiated	Present	Absent	Moderate Increase in Size	Absent	6-10 per 10 HPF (Medium)	unc.edu.856452d1-5480-4921-bf5b-4c6f625a99c0.1150728.rsem.genes.normalized_results	Invasive Ductal Carcinoma	TCGA.BH.A0HQ	unc.edu.856452d1-5480-4921-bf5b-4c6f625a99c0.1150728.rsem.genes.normalized_results		2	4	Missing	Missing	-0.821974	0.52	0	0	0	0	0	0	0	0	0	0	1	1	0	0
TCGA-BH-A0HP-01A-12R-A084-07	TCGA-BH-A0HP	-28.3837	37	Lower	-16.12	215	None	-2.7646	338	Lower	LumA	0.363938	-0.48072	25-75% (Moderate)	Absent	Present	Absent	Absent	<10% (poorly Differentiated	Absent	Absent	Small Regular Nuclei	Absent	0-5 per 10 high powered fields, HPF (Low)	unc.edu.f0c59856-0421-46e3-a2f9-e17f0f267930.1146405.rsem.genes.normalized_results	Invasive Lobular Carcinoma	TCGA.BH.A0HP	unc.edu.f0c59856-0421-46e3-a2f9-e17f0f267930.1146405.rsem.genes.normalized_results		6	1	ReacI	2	-0.648647	0.5	0	0	0	0	0	0	0	0	0	0	0	0	0	1
TCGA-A2-A0CW-01A-21R-A115-07	TCGA-A2-A0CW	23.938	123	Upper	21.9131	216	None	5.12213	976	Upper	LumB	-0.33455	0.566675	>75% (High)	Present	Absent	>50% (Marked)	Present	<10% (poorly Differentiated	Present	Absent	Moderate to Marked Variation in Size	Absent	6-10 per 10 HPF (Medium)	unc.edu.1c1560f6-62bf-4185-912f-25c234ebd71f.1143761.rsem.genes.normalized_results	Invasive Ductal Carcinoma	TCGA.A2.A0CW	unc.edu.1c1560f6-62bf-4185-912f-25c234ebd71f.1143761.rsem.genes.normalized_results		Missing	1	LumA/B	1	0.322039	0.58	0	0	0	0	0	0	0	0	0	0	0	0	0	0
TCGA-E2-A15D-01A-11R-A115-07	TCGA-E2-A15D	-6.94698	293	Lower	-19.5603	217	Lower	0.122751	275	Lower	LumA	0.635342	0.0410564	25-75% (Moderate)	Present	Absent	Absent	Present	>75% (Well Differentiated	Absent	Present	Small Regular Nuclei	Absent	0-5 per 10 high powered fields, HPF (Low)	unc.edu.b58514d7-7785-497d-ba94-165ee0a1b941.1144874.rsem.genes.normalized_results	Invasive Ductal Carcinoma	TCGA.E2.A15D	unc.edu.b58514d7-7785-497d-ba94-165ee0a1b941.1144874.rsem.genes.normalized_results		4	1	LumA	Missing	-0.596702		0	0	0	0	0	0	0	0	0	0	0	0	0	0
TCGA-A1-A0SE-01A-11R-A084-07	TCGA-A1-A0SE	-19.5589	102	Lower	-10.2303	218	Lower	-1.11155	272	Lower	LumA	0.40437	-0.429916	25-75% (Moderate)	Absent	Present	Absent	Absent	<10% (poorly Differentiated	Present	Absent	Moderate Increase in Size	Multiple Fibrotic Foci	0-5 per 10 high powered fields, HPF (Low)	unc.edu.a998e0ce-9248-460f-aabc-2dad452a1ff9.1153797.rsem.genes.normalized_results	Invasive Lobular Carcinoma	TCGA.A1.A0SE	unc.edu.a998e0ce-9248-460f-aabc-2dad452a1ff9.1153797.rsem.genes.normalized_results		6	1	Missing	2	-0.693157	0.3	0	0	0	0	0	0	0	0	0	0	0	0	0	0
TCGA-AC-A3OD-01A-11R-A21T-07	TCGA-AC-A3OD	-19.7789	126	Lower	-10.2256	219	None	0.898508	426	Lower	LumA	0.53114	-0.121056	>75% (High)	Present	Absent	Absent	Absent	<10% (poorly Differentiated	Absent	Absent	Small Regular Nuclei	Absent	0-5 per 10 high powered fields, HPF (Low)	unc.edu.7c521ef7-4adf-46ef-ade0-088cbe02223d.1357571.rsem.genes.normalized_results	Invasive Lobular Carcinoma	TCGA.AC.A3OD	unc.edu.7c521ef7-4adf-46ef-ade0-088cbe02223d.1357571.rsem.genes.normalized_results		Missing	Missing	Missing	Missing	-0.719078	0.42	0	0	0	0	0	0	0	0	0	0	0	0	0	0
TCGA-JL-A3YX-01A-11R-A22U-07	TCGA-JL-A3YX	7.2488	90	Upper	2.61137	220	Upper	13.2521	151	Upper	LumA	-0.044994	0.0433613												unc.edu.b2b92b23-3f2a-4305-8c6c-27c91c67c072.1859058.rsem.genes.normalized_results	Other	TCGA.JL.A3YX	unc.edu.b2b92b23-3f2a-4305-8c6c-27c91c67c072.1859058.rsem.genes.normalized_results		Missing	Missing	Missing	Missing	-0.285715	0.58	0	0	0	0	0	0	0	0	0	0	0	0	0	0
TCGA-EW-A3E8-01B-11R-A24H-07	TCGA-EW-A3E8	-9.31747	352	None	-17.4217	221	Upper	11.1155	125	Lower	LumA	0.689604	-0.0964706	25-75% (Moderate)	Absent	Absent	Absent	Present	<10% (poorly Differentiated	Absent	Absent	Moderate Increase in Size	Absent	0-5 per 10 high powered fields, HPF (Low)	unc.edu.37cb523b-c33a-4980-9b06-6e91389ce70e.1860812.rsem.genes.normalized_results	Invasive Lobular Carcinoma	TCGA.EW.A3E8	unc.edu.37cb523b-c33a-4980-9b06-6e91389ce70e.1860812.rsem.genes.normalized_results		Missing	Missing	Missing	Missing	-0.674932		0	0	0	0	0	0	0	0	0	0	0	0	0	0
TCGA-A2-A4S2-01A-12R-A266-07	TCGA-A2-A4S2	-7.48968	463	None	-15.9829	224	None	8.91271	378	Lower	LumA	0.765666	-0.345402	25-75% (Moderate)	Absent	Present	Absent	Absent	<10% (poorly Differentiated	Absent	Absent	Moderate Increase in Size	Absent	6-10 per 10 HPF (Medium)	unc.edu.2c6af71f-b876-4475-a94a-61e99075123f.1989575.rsem.genes.normalized_results	Invasive Lobular Carcinoma	TCGA.A2.A4S2	unc.edu.2c6af71f-b876-4475-a94a-61e99075123f.1989575.rsem.genes.normalized_results		Missing	Missing	Missing	Missing	-0.811589		0	0	0	0	0	0	0	0	0	0	0	0	0	0
TCGA-A8-A06X-01A-21R-A00Z-07	TCGA-A8-A06X	25.2646	151	Upper	16.5683	225	None	0.541858	970	Upper	LumB	-0.436831	0.536519	>75% (High)	Present	Absent	Absent	Absent	<10% (poorly Differentiated	Absent	Absent	Moderate Increase in Size	Absent	>10 per 10 HPF (High)	unc.edu.3ea9e7f1-39af-4089-b1c0-3c62db4e3102.1156147.rsem.genes.normalized_results	Mixed	TCGA.A8.A06X	unc.edu.3ea9e7f1-39af-4089-b1c0-3c62db4e3102.1156147.rsem.genes.normalized_results		Missing	3	LumA/B	1	0.417611	0.58
TCGA-AO-A1KO-01A-31R-A13Q-07	TCGA-AO-A1KO	-45.8759	58	Lower	-31.1625	227	Lower	-14.3441	80	Lower	Normal	0.525762	-0.606146	>75% (High)	Absent	Present	Absent	Absent	<10% (poorly Differentiated	Absent	Absent	Small Regular Nuclei	Absent	0-5 per 10 high powered fields, HPF (Low)	unc.edu.62a37d05-a1f5-48e1-b4cd-7b24b5ca0b34.1131195.rsem.genes.normalized_results	Invasive Lobular Carcinoma	TCGA.AO.A1KO	unc.edu.62a37d05-a1f5-48e1-b4cd-7b24b5ca0b34.1131195.rsem.genes.normalized_results		6	5	Missing	1	-0.84118	0.28	0	0	0	0	0	0	0	0	0	0	0	0	0	0
TCGA-E2-A14V-01A-11R-A12D-07	TCGA-E2-A14V	6.85919	585	None	14.0564	228	None	-2.38544	793	Upper	Her2	-0.450948	0.277119	25-75% (Moderate)	Present	Absent	Absent	Present	<10% (poorly Differentiated	Absent	Present	Moderate to Marked Variation in Size	Absent	>10 per 10 HPF (High)	unc.edu.d6f0abd0-ff39-4c30-a8ee-e74e6f3621bf.1132636.rsem.genes.normalized_results	Invasive Ductal Carcinoma	TCGA.E2.A14V	unc.edu.d6f0abd0-ff39-4c30-a8ee-e74e6f3621bf.1132636.rsem.genes.normalized_results		4	4	Her2	5	-0.0863152	0.49	0	0	0	0	0	0	1	0	1	0	0	0	0	0
TCGA-AN-A0AJ-01A-11R-A00Z-07	TCGA-AN-A0AJ	23.2195	221	Upper	21.2423	229	None	-2.20966	971	Upper	LumB	-0.532485	0.496567	25-75% (Moderate)	Absent	Absent	Absent	Absent	<10% (poorly Differentiated	Absent	Present	Moderate to Marked Variation in Size	Absent	>10 per 10 HPF (High)	unc.edu.cc92e983-2367-4353-ac01-88851fd0f71e.1266455.rsem.genes.normalized_results	Invasive Ductal Carcinoma	TCGA.AN.A0AJ	unc.edu.cc92e983-2367-4353-ac01-88851fd0f71e.1266455.rsem.genes.normalized_results		4	3	LumA	5	0.428267	0.64	0	0	0	0	0	0	0	0	0	0	0	0	0	0
TCGA-D8-A1JB-01A-11R-A13Q-07	TCGA-D8-A1JB	-22.9887	128	Lower	-18.1935	230	Lower	-7.80022	182	Lower	LumA	0.673085	-0.368355	<25% (Low)	Present	Present	6-50% (Moderate)	Present	<10% (poorly Differentiated	Present	Absent	Moderate to Marked Variation in Size	Absent	0-5 per 10 high powered fields, HPF (Low)	unc.edu.45fe02d2-5d68-43c4-9cea-7da6e16a55a2.1172302.rsem.genes.normalized_results	Mixed	TCGA.D8.A1JB	unc.edu.45fe02d2-5d68-43c4-9cea-7da6e16a55a2.1172302.rsem.genes.normalized_results		6	1	Missing	3	-1.00662	0.27	0	0	0	0	0	0	0	0	0	0	0	0	0	0
TCGA-B6-A1KF-01A-11R-A13Q-07	TCGA-B6-A1KF	6.00187	1012	None	24.0354	231	None	-9.15438	875	Upper	Basal	-0.624298	-0.00120048	>75% (High)	Absent	Absent	Absent	Present	<10% (poorly Differentiated	Absent	Present	Moderate Increase in Size	Multiple Fibrotic Foci	0-5 per 10 high powered fields, HPF (Low)	unc.edu.e7d1fcd1-eb2a-4b6d-b5bd-6a0a6e4bec66.1287898.rsem.genes.normalized_results	Invasive Ductal Carcinoma	TCGA.B6.A1KF	unc.edu.e7d1fcd1-eb2a-4b6d-b5bd-6a0a6e4bec66.1287898.rsem.genes.normalized_results		5	4	Missing	1	0.253076	0.81	0	0	0	0	0	0	1	0	1	0	0	0	0	0
TCGA-A2-A0YC-01A-11R-A109-07	TCGA-A2-A0YC	5.48977	326	None	-8.23127	233	Lower	-0.804006	205	Lower	LumA	0.308427	0.428667	25-75% (Moderate)	Absent	Absent	Absent	Absent	10-75% (Moderately Differentiated	Absent	Absent	Small Regular Nuclei	Absent	0-5 per 10 high powered fields, HPF (Low)	unc.edu.40c2be3f-f14a-4ab2-845a-2c1c174a4be7.1144973.rsem.genes.normalized_results	Invasive Ductal Carcinoma	TCGA.A2.A0YC	unc.edu.40c2be3f-f14a-4ab2-845a-2c1c174a4be7.1144973.rsem.genes.normalized_results		4	4	ReacII	2	-0.232119	0.65	0	0	0	0	0	0	0	0	0	0	0	0	0	0
TCGA-E9-A229-01A-31R-A157-07	TCGA-E9-A229	-7.90413	305	None	-11.2178	234	Lower	-3.30277	142	Lower	LumA	0.00773109	0.137287	25-75% (Moderate)	Absent	Absent	Absent	Present	10-75% (Moderately Differentiated	Absent	Absent	Moderate to Marked Variation in Size	Absent	6-10 per 10 HPF (Medium)	unc.edu.b956a823-b7d5-4a9e-a9d1-c66f0faf544a.1166962.rsem.genes.normalized_results	Invasive Ductal Carcinoma	TCGA.E9.A229	unc.edu.b956a823-b7d5-4a9e-a9d1-c66f0faf544a.1166962.rsem.genes.normalized_results		Missing	1	Missing	5	-0.371473	0.59	0	0	0	0	0	0	0	0	0	0	0	0	0	0
TCGA-A8-A0A1-01A-11R-A00Z-07	TCGA-A8-A0A1	-7.72358	350	None	-11.6242	236	Lower	-3.56447	208	Lower	LumA	0.297191	0.28096	25-75% (Moderate)	Absent	Absent	Absent	Absent	<10% (poorly Differentiated	Absent	Absent	Moderate Increase in Size	Absent	0-5 per 10 high powered fields, HPF (Low)	unc.edu.8522865b-457c-4199-a870-bf8353f2b0a5.1153154.rsem.genes.normalized_results	Invasive Lobular Carcinoma	TCGA.A8.A0A1	unc.edu.8522865b-457c-4199-a870-bf8353f2b0a5.1153154.rsem.genes.normalized_results		4	4	Missing	2	-0.183059	0.62	0	0	0	0	0	0	0	0	0	0	0	0	0	0
TCGA-EW-A1PE-01A-11R-A144-07	TCGA-EW-A1PE	-3.13922	426	None	-9.03029	237	Lower	-0.238795	295	Lower	LumA	0.386315	0.433277	25-75% (Moderate)	Absent	Absent	>50% (Marked)	Absent	10-75% (Moderately Differentiated	Present	Absent	Moderate Increase in Size	Multiple Fibrotic Foci	0-5 per 10 high powered fields, HPF (Low)	unc.edu.4a21d42c-b231-4ffc-8c15-4bd73bf610b4.1171878.rsem.genes.normalized_results	Other	TCGA.EW.A1PE	unc.edu.4a21d42c-b231-4ffc-8c15-4bd73bf610b4.1171878.rsem.genes.normalized_results		3	1	Missing	2	-0.464637	0.53	0	0	0	0	0	0	0	0	0	0	0	0	0	0
TCGA-E9-A227-01A-11R-A157-07	TCGA-E9-A227	-12.9235	270	Lower	-11.7083	238	Lower	-4.831	260	Lower	LumA	0.460648	0.1709	>75% (High)	Absent	Absent	Absent	Absent	<10% (poorly Differentiated	Absent	Absent	Moderate Increase in Size	Absent	6-10 per 10 HPF (Medium)	unc.edu.2f315234-dee1-4f36-b7dc-72280c219a1c.1167252.rsem.genes.normalized_results	Invasive Ductal Carcinoma	TCGA.E9.A227	unc.edu.2f315234-dee1-4f36-b7dc-72280c219a1c.1167252.rsem.genes.normalized_results		Missing	1	Missing	2	-0.459392	0.56	0	0	0	0	0	0	0	0	0	0	0	0	0	0
TCGA-C8-A1HN-01A-11R-A137-07	TCGA-C8-A1HN	39.5516	5	Upper	19.7461	239	None	-4.34006	820	Upper	LumB	-0.363842	0.711116	>75% (High)	Absent	Absent	Absent	Present	<10% (poorly Differentiated	Absent	Present	Moderate to Marked Variation in Size	Multiple Fibrotic Foci	6-10 per 10 HPF (Medium)	unc.edu.4795628e-50d8-41e0-b3c6-00fe4600dc5d.1125421.rsem.genes.normalized_results	Invasive Ductal Carcinoma	TCGA.C8.A1HN	unc.edu.4795628e-50d8-41e0-b3c6-00fe4600dc5d.1125421.rsem.genes.normalized_results		7	2	Missing	Missing	0.232264	0.72	0	0	0	0	0	0	0	0	0	0	0	0	0	0
TCGA-AR-A1AI-01A-11R-A12P-07	TCGA-AR-A1AI	4.06882	984	None	31.7003	241	None	-6.87947	659	Upper	Basal	-0.619112	-0.260312	>75% (High)	Present	Absent	Absent	Present	<10% (poorly Differentiated	Absent	Present	Moderate to Marked Variation in Size	Absent	>10 per 10 HPF (High)	unc.edu.52ff562f-6a13-435a-acab-16a064633b1d.1081031.rsem.genes.normalized_results	Other	TCGA.AR.A1AI	unc.edu.52ff562f-6a13-435a-acab-16a064633b1d.1081031.rsem.genes.normalized_results		3	5	Basal	1	0.353336	0.38	0	0	0	0	0	0	0	0	0	0	0	0	0	0
TCGA-E9-A244-01A-11R-A169-07	TCGA-E9-A244	-2.28838	986	None	17.8444	242	None	-9.62027	790	Upper	Basal	-0.447875	-0.326098	25-75% (Moderate)	Present	Absent	6-50% (Moderate)	Present	10-75% (Moderately Differentiated	Absent	Present	Moderate to Marked Variation in Size	Multiple Fibrotic Foci	>10 per 10 HPF (High)	unc.edu.147d6ebb-7359-449a-9e6a-6c8443ebaa2e.1157845.rsem.genes.normalized_results	Invasive Ductal Carcinoma	TCGA.E9.A244	unc.edu.147d6ebb-7359-449a-9e6a-6c8443ebaa2e.1157845.rsem.genes.normalized_results		Missing	5	Missing	1	0.0947149	0.46	0	0	0	0	0	0	0	0	0	0	0	0	0	0
TCGA-BH-A28Q-01A-11R-A16F-07	TCGA-BH-A28Q	-9.48914	294	Lower	-16.8783	243	Lower	-2.39892	209	Lower	LumA	0.743193	0.0217527	>75% (High)	Absent	Absent	Absent	Present	<10% (poorly Differentiated	Absent	Absent	Moderate to Marked Variation in Size	Multiple Fibrotic Foci	>10 per 10 HPF (High)	unc.edu.5427eb83-38f3-4258-b241-25efae8fa70a.1102664.rsem.genes.normalized_results	Mixed	TCGA.BH.A28Q	unc.edu.5427eb83-38f3-4258-b241-25efae8fa70a.1102664.rsem.genes.normalized_results		Missing	4	Missing	2	-0.815091	0.74	0	0	0	0	0	0	0	0	0	0	0	0	0	0
TCGA-D8-A1XM-01A-21R-A14M-07	TCGA-D8-A1XM	-13.0877	192	Lower	-11.8494	244	Lower	-7.432	141	Lower	LumA	0.191261	-0.0421128	25-75% (Moderate)	Present	Present	Absent	Present	>75% (Well Differentiated	Absent	Absent	Moderate Increase in Size	Multiple Fibrotic Foci	0-5 per 10 high powered fields, HPF (Low)	unc.edu.3049e9ab-8e65-4264-865a-b7a14e27aae1.1172981.rsem.genes.normalized_results	Mixed	TCGA.D8.A1XM	unc.edu.3049e9ab-8e65-4264-865a-b7a14e27aae1.1172981.rsem.genes.normalized_results		4	1	Missing	3	-0.455264	0.52	0	0	0	0	0	0	0	1	1	0	0	0	0	0
TCGA-A8-A09I-01A-22R-A034-07	TCGA-A8-A09I	20.2614	368	None	17.9976	245	None	-5.36494	616	Upper	LumB	-0.435486	0.641585	25-75% (Moderate)	Absent	Absent	Absent	Absent	<10% (poorly Differentiated	Absent	Absent	Moderate to Marked Variation in Size	Absent	0-5 per 10 high powered fields, HPF (Low)	unc.edu.433b49ba-949b-4914-985a-be19b3b32502.1136748.rsem.genes.normalized_results	Invasive Ductal Carcinoma	TCGA.A8.A09I	unc.edu.433b49ba-949b-4914-985a-be19b3b32502.1136748.rsem.genes.normalized_results		4	3	Her2	5	0.321825	0.6	0	0	0	0	0	0	1	0	1	0	0	0	0	0
TCGA-D8-A1JM-01A-11R-A13Q-07	TCGA-D8-A1JM	2.44314	1031	None	37.9307	247	None	-6.2515	1003	Upper	Basal	-0.44461	-0.32533	>75% (High)	Present	Absent	Absent	Present	<10% (poorly Differentiated	Absent	Absent	Moderate to Marked Variation in Size	Absent	>10 per 10 HPF (High)	unc.edu.ab3e7f05-9fb2-4c19-a6a9-3ffe1e4c1525.1121536.rsem.genes.normalized_results	Other	TCGA.D8.A1JM	unc.edu.ab3e7f05-9fb2-4c19-a6a9-3ffe1e4c1525.1121536.rsem.genes.normalized_results		Missing	4	Missing	1	0.280359	0.86
TCGA-EW-A1PF-01A-11R-A144-07	TCGA-EW-A1PF	-12.665	236	Lower	-14.8079	248	None	2.01724	650	Lower	LumA	0.648019	-0.284034	25-75% (Moderate)	Absent	Absent	Absent	Absent	<10% (poorly Differentiated	Absent	Absent	Moderate Increase in Size	Multiple Fibrotic Foci	0-5 per 10 high powered fields, HPF (Low)	unc.edu.faa3383f-6f9f-43d8-b61d-4a1522a71444.1171214.rsem.genes.normalized_results	Invasive Ductal Carcinoma	TCGA.EW.A1PF	unc.edu.faa3383f-6f9f-43d8-b61d-4a1522a71444.1171214.rsem.genes.normalized_results		4	1	Missing	5	-0.793103	0.45
TCGA-D8-A1XO-01A-11R-A14M-07	TCGA-D8-A1XO	-8.11031	405	None	-16.5356	249	Lower	-5.90375	134	Lower	LumA	0.586651	0.213926												unc.edu.eddd285e-a946-4e4e-a21d-6e84ed397594.1117404.rsem.genes.normalized_results	Invasive Lobular Carcinoma	TCGA.D8.A1XO	unc.edu.eddd285e-a946-4e4e-a21d-6e84ed397594.1117404.rsem.genes.normalized_results		7	1	Missing	2	-0.547449	0.65	0	0	0	0	0	0	0	0	0	0	0	0	0	0
TCGA-BH-A0BJ-01A-11R-A056-07	TCGA-BH-A0BJ	-16.9845	124	Lower	-15.551	250	None	-2.19891	462	Lower	LumA	0.735798	-0.25503	25-75% (Moderate)	Absent	Absent	Absent	Present	10-75% (Moderately Differentiated	Present	Absent	Moderate Increase in Size	Multiple Fibrotic Foci	6-10 per 10 HPF (Medium)	unc.edu.224cbe13-ebf8-41eb-ab1c-1d6792a66774.1152584.rsem.genes.normalized_results	Invasive Ductal Carcinoma	TCGA.BH.A0BJ	unc.edu.224cbe13-ebf8-41eb-ab1c-1d6792a66774.1152584.rsem.genes.normalized_results		7	2	ReacI	3	-0.758835	0.37	0	0	0	0	0	0	0	0	0	0	0	0	0	0
TCGA-C8-A3M7-01A-12R-A21T-07	TCGA-C8-A3M7	-34.6611	82	Lower	-22.3946	252	None	-1.41894	379	Lower	LumA	0.177527	-0.337335	<25% (Low)	Absent	Present	Absent	Absent	<10% (poorly Differentiated	Absent	Absent	Small Regular Nuclei	Multiple Fibrotic Foci	0-5 per 10 high powered fields, HPF (Low)	unc.edu.b55b6630-7cf5-4bca-b76f-e135271018e4.1349364.rsem.genes.normalized_results	Invasive Lobular Carcinoma	TCGA.C8.A3M7	unc.edu.b55b6630-7cf5-4bca-b76f-e135271018e4.1349364.rsem.genes.normalized_results		Missing	Missing	Missing	Missing	-0.623232	0.42	0	0	0	0	0	0	0	1	1	0	1	1	0	0
TCGA-A8-A09B-01A-11R-A00Z-07	TCGA-A8-A09B	2.82671	72	Upper	-10.2566	253	None	4.75873	324	Lower	LumA	0.573878	0.256086	>75% (High)	Absent	Absent	Absent	Absent	<10% (poorly Differentiated	Absent	Absent	Moderate Increase in Size	Absent	0-5 per 10 high powered fields, HPF (Low)	unc.edu.df95b9f5-437f-438d-89b4-7c556e79b616.1156436.rsem.genes.normalized_results	Invasive Ductal Carcinoma	TCGA.A8.A09B	unc.edu.df95b9f5-437f-438d-89b4-7c556e79b616.1156436.rsem.genes.normalized_results		4	4	LumA	4	-0.586071	0.69	1	0	1	0	0	0	0	0	0	0	0	0	0	0
TCGA-D8-A3Z5-01A-41R-A24H-07	TCGA-D8-A3Z5	-21.1976	490	None	-26.5648	255	Upper	15.4463	4	Lower	LumA	0.704298	-0.436062	25-75% (Moderate)	Absent	Present	Absent	Absent	<10% (poorly Differentiated	Absent	Absent	Small Regular Nuclei	Absent	0-5 per 10 high powered fields, HPF (Low)	unc.edu.f47007db-f16a-4721-aac4-c7fb6e9ca868.1805923.rsem.genes.normalized_results	Invasive Lobular Carcinoma	TCGA.D8.A3Z5	unc.edu.f47007db-f16a-4721-aac4-c7fb6e9ca868.1805923.rsem.genes.normalized_results		Missing	Missing	Missing	Missing	-0.936501		0	0	0	0	0	0	0	0	0	0	0	0	0	0
TCGA-A2-A04U-01A-11R-A115-07	TCGA-A2-A04U	12.0271	926	None	27.6528	257	None	3.63491	934	Upper	Basal	-0.624586	-0.205762	>75% (High)	Absent	Absent	Absent	Absent	<10% (poorly Differentiated	Absent	Present	Moderate to Marked Variation in Size	Absent	>10 per 10 HPF (High)	unc.edu.4d12d021-3673-4e14-9fd9-033f811f87da.1142876.rsem.genes.normalized_results	Invasive Ductal Carcinoma	TCGA.A2.A04U	unc.edu.4d12d021-3673-4e14-9fd9-033f811f87da.1142876.rsem.genes.normalized_results		5	5	Basal	Missing	0.455787		0	0	0	0	0	0	0	0	0	0	0	0	0	0
TCGA-EW-A1PC-01B-11R-A21T-07	TCGA-EW-A1PC	26.3517	136	Upper	23.979	259	None	3.31117	992	Upper	LumB	-0.646098	0.53575	25-75% (Moderate)	Absent	Absent	Absent	Absent	<10% (poorly Differentiated	Present	Absent	Moderate Increase in Size	Multiple Fibrotic Foci	>10 per 10 HPF (High)	unc.edu.3960601b-c341-45fb-8a8c-ec244ee719ac.1353289.rsem.genes.normalized_results	Invasive Ductal Carcinoma	TCGA.EW.A1PC	unc.edu.3960601b-c341-45fb-8a8c-ec244ee719ac.1353289.rsem.genes.normalized_results		Missing	Missing	Missing	Missing	0.564502	0.81	0	0	0	0	0	0	0	0	0	0	0	0	0	0
TCGA-BH-A0B0-01A-21R-A115-07	TCGA-BH-A0B0	-20.9432	147	Lower	-20.9008	260	None	-1.16954	503	Lower	LumA	0.435966	-0.0569988	25-75% (Moderate)	Absent	Absent	Absent	Absent	<10% (poorly Differentiated	Absent	Absent	Moderate Increase in Size	Absent	0-5 per 10 high powered fields, HPF (Low)	unc.edu.059c8834-efd5-447c-97c6-49fd68c09c0d.1141466.rsem.genes.normalized_results	Mixed	TCGA.BH.A0B0	unc.edu.059c8834-efd5-447c-97c6-49fd68c09c0d.1141466.rsem.genes.normalized_results		6	1	ReacI	2	-0.554298	0.54	0	0	0	0	0	0	0	0	0	0	0	0	0	0
TCGA-BH-A0BF-01A-21R-A12P-07	TCGA-BH-A0BF	-5.90695	367	None	-9.28955	261	None	-1.20826	350	Lower	LumB	-0.531333	0.364898	25-75% (Moderate)	Present	Absent	Absent	Absent	<10% (poorly Differentiated	Present	Absent	Moderate to Marked Variation in Size	Multiple Fibrotic Foci	6-10 per 10 HPF (Medium)	unc.edu.3491d44a-675b-4510-8699-2ee83f960d02.1132220.rsem.genes.normalized_results	Invasive Ductal Carcinoma	TCGA.BH.A0BF	unc.edu.3491d44a-675b-4510-8699-2ee83f960d02.1132220.rsem.genes.normalized_results		4	1	Basal	2	0.109674	0.42	0	0	0	0	0	0	0	0	0	0	0	0	0	0
TCGA-A2-A0SW-01A-11R-A084-07	TCGA-A2-A0SW	11.5437	349	None	8.39993	262	None	2.56581	653	Upper	LumB	-0.443938	0.474382	25-75% (Moderate)	Absent	Absent	Absent	Present	<10% (poorly Differentiated	Present	Absent	Moderate Increase in Size	Absent	0-5 per 10 high powered fields, HPF (Low)	unc.edu.d17676ea-d64e-49d0-9737-3b852879ce52.1151178.rsem.genes.normalized_results	Invasive Ductal Carcinoma	TCGA.A2.A0SW	unc.edu.d17676ea-d64e-49d0-9737-3b852879ce52.1151178.rsem.genes.normalized_results		3	4	Basal	4	0.356317	0.52	0	0	0	0	0	0	0	0	0	0	0	0	0	0
TCGA-BH-A201-01A-11R-A14M-07	TCGA-BH-A201	-22.5994	131	Lower	-11.4805	263	Lower	-6.0369	161	Lower	LumA	0.238319	-0.605378	25-75% (Moderate)	Absent	Absent	Absent	Present	10-75% (Moderately Differentiated	Absent	Absent	Moderate Increase in Size	Absent	6-10 per 10 HPF (Medium)	unc.edu.a7050752-eefd-4576-a304-c79dc6fa30e7.1136917.rsem.genes.normalized_results	Invasive Ductal Carcinoma	TCGA.BH.A201	unc.edu.a7050752-eefd-4576-a304-c79dc6fa30e7.1136917.rsem.genes.normalized_results		6	4	Missing	5	-0.738856	0.55	0	0	0	0	0	0	0	0	0	0	0	0	0	0
TCGA-E2-A15P-01A-11R-A115-07	TCGA-E2-A15P	-16.322	243	Lower	-15.9386	264	None	-0.297225	455	Lower	LumA	0.660504	-0.29066	25-75% (Moderate)	Present	Absent	>50% (Marked)	Absent	10-75% (Moderately Differentiated	Absent	Absent	Moderate Increase in Size	Absent	>10 per 10 HPF (High)	unc.edu.61c279ee-777a-4c05-bc38-e1a9183faaff.1143549.rsem.genes.normalized_results	Mixed	TCGA.E2.A15P	unc.edu.61c279ee-777a-4c05-bc38-e1a9183faaff.1143549.rsem.genes.normalized_results		2	2	ReacI	2	-0.933091	0.61	0	0	0	0	0	0	0	0	0	0	0	0	0	0
TCGA-A7-A0DB-01A-11R-A00Z-07	TCGA-A7-A0DB	-13.2782	176	Lower	-14.1471	265	None	-2.63998	396	Lower	LumA	0.618535	-0.106363	25-75% (Moderate)	Present	Absent	Absent	Absent	<10% (poorly Differentiated	Absent	Absent	Moderate Increase in Size	Absent	0-5 per 10 high powered fields, HPF (Low)	unc.edu.0c74bde4-0411-4cfd-9c60-d8eaf8a09629.1158375.rsem.genes.normalized_results	Invasive Ductal Carcinoma	TCGA.A7.A0DB	unc.edu.0c74bde4-0411-4cfd-9c60-d8eaf8a09629.1158375.rsem.genes.normalized_results		4	1	LumA	2	-0.604704	0.44	0	0	0	0	1	1	0	0	0	0	0	0	0	0
TCGA-AC-A3YI-01A-21R-A239-07	TCGA-AC-A3YI	-27.2401	250	Lower	-26.5475	267	Upper	3.56505	290	Lower	Normal	0.514526	-0.598944	<25% (Low)	Absent	Absent	Absent	Absent	<10% (poorly Differentiated	Present	Absent	Small Regular Nuclei	Absent	0-5 per 10 high powered fields, HPF (Low)	unc.edu.20e8a6eb-4785-42f2-bb0c-bbdf5beb6c26.1821504.rsem.genes.normalized_results	Invasive Lobular Carcinoma	TCGA.AC.A3YI	unc.edu.20e8a6eb-4785-42f2-bb0c-bbdf5beb6c26.1821504.rsem.genes.normalized_results		Missing	Missing	Missing	Missing	-1.02133	0.58	0	0	0	0	0	0	0	1	1	0	0	0	0	0
TCGA-E2-A15A-01A-11R-A12D-07	TCGA-E2-A15A	16.9259	66	Upper	10.3123	269	None	-1.34397	742	Upper	LumB	-0.379496	0.539496												unc.edu.a4754430-f713-4aeb-998c-0f470a5549d1.1131227.rsem.genes.normalized_results	Other	TCGA.E2.A15A	unc.edu.a4754430-f713-4aeb-998c-0f470a5549d1.1131227.rsem.genes.normalized_results		4	4	Her2	4	0.0346709	0.58	0	0	0	0	0	0	0	0	0	1	0	1	0	0
TCGA-AC-A23E-01A-11R-A157-07	TCGA-AC-A23E	-7.31259	437	None	-17.5084	270	Lower	-8.3545	109	Lower	LumA	0.67539	-0.104442	25-75% (Moderate)	Absent	Absent	Absent	Present	>75% (Well Differentiated	Absent	Absent	Small Regular Nuclei	Absent	0-5 per 10 high powered fields, HPF (Low)	unc.edu.25be50e7-7705-492d-a44a-0e40180d10c8.1118642.rsem.genes.normalized_results	Other	TCGA.AC.A23E	unc.edu.25be50e7-7705-492d-a44a-0e40180d10c8.1118642.rsem.genes.normalized_results		Missing	2	Missing	2	-0.623365	0.5	0	0	0	0	0	0	0	0	0	0	0	0	0	0
TCGA-BH-A0HI-01A-11R-A084-07	TCGA-BH-A0HI	-1.37554	393	None	-9.97403	271	Lower	-1.34991	219	Lower	LumA	0.529412	0.293349	25-75% (Moderate)	Absent	Absent	Absent	Present	>75% (Well Differentiated	Absent	Absent	Moderate Increase in Size	Multiple Fibrotic Foci	0-5 per 10 high powered fields, HPF (Low)	unc.edu.682942cb-589f-4348-abc2-3c7cc76fb34d.1150006.rsem.genes.normalized_results	Invasive Ductal Carcinoma	TCGA.BH.A0HI	unc.edu.682942cb-589f-4348-abc2-3c7cc76fb34d.1150006.rsem.genes.normalized_results		7	2	Missing	2	-0.494464	0.7	0	1	1	0	0	0	0	0	0	0	0	0	0	0
TCGA-D8-A27R-01A-11R-A16F-07	TCGA-D8-A27R	11.0923	117	Upper	5.60822	272	None	-0.0933581	821	Upper	LumB	-0.567923	0.413782		Absent	Absent	6-50% (Moderate)	Present	<10% (poorly Differentiated	Present	Absent	Moderate to Marked Variation in Size	Absent	6-10 per 10 HPF (Medium)	unc.edu.70546486-80a3-452c-8722-1bd7b14d5ac4.1099593.rsem.genes.normalized_results	Invasive Ductal Carcinoma	TCGA.D8.A27R	unc.edu.70546486-80a3-452c-8722-1bd7b14d5ac4.1099593.rsem.genes.normalized_results		Missing	1	Missing	5	0.0761688	0.4	0	0	0	0	0	0	0	0	0	0	0	0	0	0
TCGA-A7-A26E-01A-11R-A169-07	TCGA-A7-A26E	-21.1535	227	Lower	-16.1194	274	Lower	-11.233	35	Lower	LumA	0.622185	-0.00196879	<25% (Low)	Absent	Absent	Absent	Absent	<10% (poorly Differentiated	Present	Absent	Moderate Increase in Size	Multiple Fibrotic Foci	0-5 per 10 high powered fields, HPF (Low)	unc.edu.6130b450-8b88-4a9a-b462-a34ec94183c9.1163177.rsem.genes.normalized_results	Invasive Lobular Carcinoma	TCGA.A7.A26E	unc.edu.6130b450-8b88-4a9a-b462-a34ec94183c9.1163177.rsem.genes.normalized_results		7	4	Missing	2	-0.592883	0.73	0	0	0	0	0	0	0	0	0	0	0	0	0	0
TCGA-AR-A1AY-01A-21R-A12P-07	TCGA-AR-A1AY	-8.09457	963	None	23.1022	275	None	-0.998887	880	Upper	Basal	-0.625738	-0.31102	25-75% (Moderate)	Absent	Absent	Absent	Absent	<10% (poorly Differentiated	Absent	Present	Moderate to Marked Variation in Size	Absent	>10 per 10 HPF (High)	unc.edu.49c4166c-701a-4f53-8968-99aec3347214.1132885.rsem.genes.normalized_results	Invasive Ductal Carcinoma	TCGA.AR.A1AY	unc.edu.49c4166c-701a-4f53-8968-99aec3347214.1132885.rsem.genes.normalized_results		5	5	Basal	1	0.279544	0.79	0	0	0	0	0	0	0	0	0	0	0	0	1	0
TCGA-E9-A1RI-01A-11R-A169-07	TCGA-E9-A1RI	-9.52512	382	None	-18.7527	276	Lower	-9.16699	47	Lower	LumA	0.765282	-0.18012	25-75% (Moderate)	Present	Absent	Absent	Present	10-75% (Moderately Differentiated	Present	Absent	Moderate Increase in Size	Multiple Fibrotic Foci	6-10 per 10 HPF (Medium)	unc.edu.1c77a00e-8cea-48ae-b9b5-193cdecf3604.1129173.rsem.genes.normalized_results	Invasive Ductal Carcinoma	TCGA.E9.A1RI	unc.edu.1c77a00e-8cea-48ae-b9b5-193cdecf3604.1129173.rsem.genes.normalized_results		4	1	Missing	2	-0.890583	0.59	0	0	0	0	0	0	0	0	0	0	0	0	0	0
TCGA-A2-A0EQ-01A-11R-A034-07	TCGA-A2-A0EQ	6.82815	789	None	12.5023	277	None	0.706976	872	Upper	Her2	-0.643601	0.282113	<25% (Low)	Present	Absent	6-50% (Moderate)	Present	<10% (poorly Differentiated	Present	Present	Moderate to Marked Variation in Size	Absent	>10 per 10 HPF (High)	unc.edu.a083b072-7c1e-4ed6-90cf-1e49d21df4cb.1154770.rsem.genes.normalized_results	Invasive Ductal Carcinoma	TCGA.A2.A0EQ	unc.edu.a083b072-7c1e-4ed6-90cf-1e49d21df4cb.1154770.rsem.genes.normalized_results		5	4	Basal	4	0.438938	0.23	0	0	0	0	0	0	0	0	0	0	0	0	0	0
TCGA-A2-A4S3-01A-21R-A266-07	TCGA-A2-A4S3	24.5007	29	Upper	17.0372	279	None	8.6921	681	Upper	LumB	-0.622857	0.431357	>75% (High)	Present	Absent	6-50% (Moderate)	Absent	<10% (poorly Differentiated	Absent	Absent	Moderate to Marked Variation in Size	Absent	>10 per 10 HPF (High)	unc.edu.a26b4751-91a2-420c-9ff3-7df7361939fd.1989377.rsem.genes.normalized_results	Invasive Ductal Carcinoma	TCGA.A2.A4S3	unc.edu.a26b4751-91a2-420c-9ff3-7df7361939fd.1989377.rsem.genes.normalized_results		Missing	Missing	Missing	Missing	0.553431		0	0	0	0	0	0	0	0	0	0	0	0	0	0
TCGA-B6-A0WS-01A-11R-A115-07	TCGA-B6-A0WS	-2.22569	259	Lower	-7.16326	280	None	-0.569459	487	Lower	LumA	0.284418	0.299304	25-75% (Moderate)	Present	Absent	>50% (Marked)	Absent	<10% (poorly Differentiated	Absent	Absent	Moderate Increase in Size	Absent	0-5 per 10 high powered fields, HPF (Low)	unc.edu.44bd10a8-c4c0-466c-8cd8-31a5da70ba0b.1185041.rsem.genes.normalized_results	Invasive Ductal Carcinoma	TCGA.B6.A0WS	unc.edu.44bd10a8-c4c0-466c-8cd8-31a5da70ba0b.1185041.rsem.genes.normalized_results		7	1	Missing	4	-0.404593	0.52	0	0	0	0	0	0	0	0	0	0	0	0	0	0
TCGA-BH-A18U-01A-21R-A12D-07	TCGA-BH-A18U	20.1231	469	None	15.9385	281	None	-5.89788	797	Upper	LumB	-0.4012	0.538055	25-75% (Moderate)	Present	Absent	Absent	Present	<10% (poorly Differentiated	Present	Present	Moderate to Marked Variation in Size	Absent	>10 per 10 HPF (High)	unc.edu.02222fea-f3da-4328-8188-8ef24d1f55e4.1130875.rsem.genes.normalized_results	Invasive Ductal Carcinoma	TCGA.BH.A18U	unc.edu.02222fea-f3da-4328-8188-8ef24d1f55e4.1130875.rsem.genes.normalized_results		5	3	ReacI	3	0.236255	0.68	0	0	0	0	0	0	1	0	1	0	0	0	0	0
TCGA-AR-A1AO-01A-11R-A12P-07	TCGA-AR-A1AO	-27.629	150	Lower	-12.8818	282	Lower	-5.66833	266	Lower	Normal	-0.369124	-0.482833												unc.edu.56183330-0700-46d7-b45f-6d915ae587fa.1134042.rsem.genes.normalized_results	Other	TCGA.AR.A1AO	unc.edu.56183330-0700-46d7-b45f-6d915ae587fa.1134042.rsem.genes.normalized_results		4	5	Basal	1	-0.478991	1	0	0	0	0	0	0	0	0	0	0	0	0	0	0
TCGA-BH-A0HB-01A-11R-A056-07	TCGA-BH-A0HB	10.5886	271	Upper	11.1343	283	None	3.37819	533	Upper	LumA	0.103193	0.222761	25-75% (Moderate)	Absent	Absent	6-50% (Moderate)	Present	<10% (poorly Differentiated	Absent	Absent	Moderate Increase in Size	Absent	>10 per 10 HPF (High)	unc.edu.67b214bc-ac5f-4993-9907-fe0e0398d4ed.1150582.rsem.genes.normalized_results	Invasive Ductal Carcinoma	TCGA.BH.A0HB	unc.edu.67b214bc-ac5f-4993-9907-fe0e0398d4ed.1150582.rsem.genes.normalized_results		4	1	Missing	5	-0.222503	0.65	0	0	0	0	0	0	0	0	0	0	0	0	0	0
TCGA-BH-A0BP-01A-11R-A115-07	TCGA-BH-A0BP	-20.8925	343	None	-21.3051	284	None	0.624834	834	Lower	LumA	0.522593	-0.39054	25-75% (Moderate)	Absent	Absent	Absent	Absent	10-75% (Moderately Differentiated	Absent	Present	Moderate Increase in Size	Absent	0-5 per 10 high powered fields, HPF (Low)	unc.edu.acbae442-ba6c-4d28-b3bc-58bb4dd93ece.1141741.rsem.genes.normalized_results	Invasive Ductal Carcinoma	TCGA.BH.A0BP	unc.edu.acbae442-ba6c-4d28-b3bc-58bb4dd93ece.1141741.rsem.genes.normalized_results		4	4	ReacI	2	-0.833126	0.49	0	0	0	0	0	0	0	0	0	0	0	0	0	0
TCGA-E9-A3QA-01A-61R-A22K-07	TCGA-E9-A3QA	0.259665	819	None	17.826	285	None	7.94903	565	Upper	Basal	-0.653397	-0.241489	25-75% (Moderate)	Present	Absent	Absent	Present	<10% (poorly Differentiated	Absent	Present	Moderate to Marked Variation in Size	Absent	>10 per 10 HPF (High)	unc.edu.8a7e272c-39f2-42e6-b1d5-7225cf12fceb.1929503.rsem.genes.normalized_results	Other	TCGA.E9.A3QA	unc.edu.8a7e272c-39f2-42e6-b1d5-7225cf12fceb.1929503.rsem.genes.normalized_results		Missing	Missing	Missing	Missing	0.261965	0.29	0	0	0	0	0	0	0	0	0	0	0	0	0	0
TCGA-A2-A3KD-01A-12R-A213-07	TCGA-A2-A3KD	-15.4419	370	None	-11.618	286	None	1.88854	468	Lower	LumA	0.528067	-0.224298	<25% (Low)	Absent	Absent	Absent	Absent	<10% (poorly Differentiated	Absent	Absent	Moderate Increase in Size	Multiple Fibrotic Foci	0-5 per 10 high powered fields, HPF (Low)	unc.edu.8a224dc6-632b-418b-bd5e-bcefc8ad049e.1383201.rsem.genes.normalized_results	Other	TCGA.A2.A3KD	unc.edu.8a224dc6-632b-418b-bd5e-bcefc8ad049e.1383201.rsem.genes.normalized_results		Missing	Missing	Missing	Missing	-0.640009	0.5	0	0	0	0	0	0	0	0	0	0	0	0	0	0
TCGA-E2-A1L9-01A-11R-A13Q-07	TCGA-E2-A1L9	-4.90944	423	None	-10.2694	288	Lower	-8.48582	94	Lower	LumA	0.351645	0.120288	>75% (High)	Absent	Absent	Absent	Present	10-75% (Moderately Differentiated	Absent	Present	Moderate to Marked Variation in Size	Multiple Fibrotic Foci	6-10 per 10 HPF (Medium)	unc.edu.05329e4e-6623-4044-9abf-46f3ed4ccfd8.1125507.rsem.genes.normalized_results	Invasive Ductal Carcinoma	TCGA.E2.A1L9	unc.edu.05329e4e-6623-4044-9abf-46f3ed4ccfd8.1125507.rsem.genes.normalized_results		6	1	Missing	3	-0.482064	0.59	0	0	0	0	1	1	0	0	0	0	1	1	0	0
TCGA-BH-A0EI-01A-11R-A115-07	TCGA-BH-A0EI	-3.70459	547	None	-14.8883	289	None	-4.02438	391	Lower	LumA	0.349628	0.0983914	<25% (Low)	Present	Absent	Absent	Absent	>75% (Well Differentiated	Absent	Absent	Small Regular Nuclei	Absent	0-5 per 10 high powered fields, HPF (Low)	unc.edu.c6929312-e22d-4d4e-830d-6f735184d9b2.1142528.rsem.genes.normalized_results	Invasive Ductal Carcinoma	TCGA.BH.A0EI	unc.edu.c6929312-e22d-4d4e-830d-6f735184d9b2.1142528.rsem.genes.normalized_results		4	4	LumA	5	-0.601792	0.68	0	0	0	0	0	0	0	0	0	0	0	0	0	0
TCGA-C8-A132-01A-31R-A115-07	TCGA-C8-A132	-18.1035	307	None	-10.8797	290	None	-2.22402	506	Lower	LumA	0.372389	-0.364994	>75% (High)	Absent	Absent	>50% (Marked)	Present	<10% (poorly Differentiated	Absent	Absent	Moderate to Marked Variation in Size	Absent	>10 per 10 HPF (High)	unc.edu.143e8620-56cc-4b65-a2aa-d793543f6854.1142277.rsem.genes.normalized_results	Invasive Ductal Carcinoma	TCGA.C8.A132	unc.edu.143e8620-56cc-4b65-a2aa-d793543f6854.1142277.rsem.genes.normalized_results		5	1	Her2	5	-0.759237	0.28	0	0	0	0	0	0	1	0	1	0	0	0	0	0
TCGA-BH-A1EO-01A-11R-A137-07	TCGA-BH-A1EO	-12.3792	278	Lower	-17.349	292	Lower	-11.1155	87	Lower	LumA	0.289124	0.141609	25-75% (Moderate)	Absent	Absent	Absent	Present	<10% (poorly Differentiated	Absent	Absent	Moderate Increase in Size	Absent	0-5 per 10 high powered fields, HPF (Low)	unc.edu.71cc9cf0-2992-4ac6-8642-6fdb66958fca.1136956.rsem.genes.normalized_results	Other	TCGA.BH.A1EO	unc.edu.71cc9cf0-2992-4ac6-8642-6fdb66958fca.1136956.rsem.genes.normalized_results		6	4	Missing	3	-0.412552	0.48	0	0	0	0	0	0	0	0	0	0	0	0	1	0
TCGA-AR-A1AX-01A-11R-A12P-07	TCGA-AR-A1AX	-17.4308	318	None	-10.84	293	None	-1.63869	315	Lower	LumA	-0.101273	-0.349436	25-75% (Moderate)	Present	Absent	Absent	Present	<10% (poorly Differentiated	Present	Absent	Moderate to Marked Variation in Size	Absent	0-5 per 10 high powered fields, HPF (Low)	unc.edu.66626142-7c5c-4ed0-8ef0-f4133423f275.1133713.rsem.genes.normalized_results	Invasive Ductal Carcinoma	TCGA.AR.A1AX	unc.edu.66626142-7c5c-4ed0-8ef0-f4133423f275.1133713.rsem.genes.normalized_results		6	5	ReacII	4	-0.648936	0.17	0	0	0	0	0	0	1	0	1	0	0	0	0	0
TCGA-EW-A1PB-01A-11R-A144-07	TCGA-EW-A1PB	11.1706	1005	None	32.2352	294	None	3.02527	747	Upper	Basal	-0.645042	-0.121825	>75% (High)	Absent	Absent	Absent	Absent	<10% (poorly Differentiated	Present	Present	Moderate to Marked Variation in Size	Absent	6-10 per 10 HPF (Medium)	unc.edu.50674dde-30c1-4530-a164-381d5326e29c.1171265.rsem.genes.normalized_results	Invasive Ductal Carcinoma	TCGA.EW.A1PB	unc.edu.50674dde-30c1-4530-a164-381d5326e29c.1171265.rsem.genes.normalized_results		2	5	Missing	3	0.435571	0.52	0	0	0	0	0	0	0	0	0	0	0	0	1	0
TCGA-BH-A0DQ-01A-11R-A084-07	TCGA-BH-A0DQ	-15.4453	195	Lower	-15.581	295	None	-0.521081	359	Lower	LumA	0.155726	0.0319328	>75% (High)	Absent	Absent	Absent	Present	10-75% (Moderately Differentiated	Present	Absent	Moderate Increase in Size	Absent	0-5 per 10 high powered fields, HPF (Low)	unc.edu.2b11e565-01a8-4054-a200-03e06765bd5e.1174035.rsem.genes.normalized_results	Invasive Ductal Carcinoma	TCGA.BH.A0DQ	unc.edu.2b11e565-01a8-4054-a200-03e06765bd5e.1174035.rsem.genes.normalized_results		6	2	Missing	5	-0.336265	0.63	0	0	0	0	0	0	0	0	0	0	0	0	0	0
TCGA-AR-A1AU-01A-11R-A12P-07	TCGA-AR-A1AU	-17.973	268	Lower	-12.9174	296	None	0.251183	466	Lower	LumA	0.231405	-0.504826	25-75% (Moderate)	Absent	Absent	Absent	Present	<10% (poorly Differentiated	Absent	Absent	Moderate Increase in Size	Absent	0-5 per 10 high powered fields, HPF (Low)	unc.edu.bb07b646-1dcc-4cf5-9aae-1df150e84a84.1310584.rsem.genes.normalized_results	Invasive Ductal Carcinoma	TCGA.AR.A1AU	unc.edu.bb07b646-1dcc-4cf5-9aae-1df150e84a84.1310584.rsem.genes.normalized_results		6	2	ReacI	4	-0.627436	0.51	0	0	0	0	0	0	0	0	0	0	0	0	0	0
TCGA-BH-A0DX-01A-11R-A115-07	TCGA-BH-A0DX	-13.0924	244	Lower	-13.2867	297	None	-1.70848	534	Lower	LumA	0.0213685	0.25407	25-75% (Moderate)	Absent	Absent	Absent	Absent	>75% (Well Differentiated	Absent	Absent	Moderate Increase in Size	Multiple Fibrotic Foci	0-5 per 10 high powered fields, HPF (Low)	unc.edu.c791026a-9fda-47b4-86fd-9b5933325326.1142094.rsem.genes.normalized_results	Invasive Ductal Carcinoma	TCGA.BH.A0DX	unc.edu.c791026a-9fda-47b4-86fd-9b5933325326.1142094.rsem.genes.normalized_results		6	1	Missing	1	-0.272651	0.39	0	0	0	0	0	0	0	0	0	0	0	0	0	0
TCGA-C8-A1HF-01A-11R-A137-07	TCGA-C8-A1HF	15.8265	671	None	15.4251	298	None	-2.22766	718	Upper	Her2	-0.509724	0.348187	>75% (High)	Present	Absent	1-5% (Minimum)	Present	<10% (poorly Differentiated	Absent	Present	Moderate to Marked Variation in Size	Absent	>10 per 10 HPF (High)	unc.edu.62b06301-531d-4fc1-bb00-ede8e507e8f4.1125263.rsem.genes.normalized_results	Invasive Ductal Carcinoma	TCGA.C8.A1HF	unc.edu.62b06301-531d-4fc1-bb00-ede8e507e8f4.1125263.rsem.genes.normalized_results		6	2	Missing	2	0.473253	0.54	0	0	0	0	0	0	1	0	1	0	0	0	0	0
TCGA-E9-A1N5-01A-11R-A14D-07	TCGA-E9-A1N5	-1.30181	442	None	-9.6681	299	None	4.717	531	Lower	LumA	0.0789916	0.220552	25-75% (Moderate)	Absent	Absent	Absent	Present	10-75% (Moderately Differentiated	Absent	Absent	Moderate Increase in Size	Multiple Fibrotic Foci	6-10 per 10 HPF (Medium)	unc.edu.1adf0e70-b1fb-4862-8a01-6454b09636f4.1115840.rsem.genes.normalized_results	Invasive Ductal Carcinoma	TCGA.E9.A1N5	unc.edu.1adf0e70-b1fb-4862-8a01-6454b09636f4.1115840.rsem.genes.normalized_results		2	4	Missing	5	-0.021762	0.66	0	0	0	0	0	0	0	0	0	0	0	0	0	0
TCGA-A2-A0T5-01A-21R-A084-07	TCGA-A2-A0T5	-10.8303	495	None	-3.96104	301	None	1.82449	313	None	LumA	0.405426	-0.363842	25-75% (Moderate)	Absent	Absent	Absent	Present	>75% (Well Differentiated	Absent	Absent	Moderate Increase in Size	Absent	0-5 per 10 high powered fields, HPF (Low)	unc.edu.4c15b588-6017-4f0c-9b66-4f18122acc83.1151339.rsem.genes.normalized_results	Invasive Ductal Carcinoma	TCGA.A2.A0T5	unc.edu.4c15b588-6017-4f0c-9b66-4f18122acc83.1151339.rsem.genes.normalized_results		6	2	LumA	2	-0.692594	0.61	0	0	0	0	0	0	0	0	0	0	0	0	0	0
TCGA-A1-A0SF-01A-11R-A144-07	TCGA-A1-A0SF	-16.5736	264	Lower	-12.9857	302	Upper	4.19336	269	None	LumA	0.628523	-0.400144	25-75% (Moderate)	Present	Absent	1-5% (Minimum)	Present	>75% (Well Differentiated	Present	Absent	Moderate to Marked Variation in Size	Absent	6-10 per 10 HPF (Medium)	unc.edu.28089e15-5e2c-4e83-ba6c-62b3cb40e431.1170382.rsem.genes.normalized_results	Invasive Ductal Carcinoma	TCGA.A1.A0SF	unc.edu.28089e15-5e2c-4e83-ba6c-62b3cb40e431.1170382.rsem.genes.normalized_results		6	4	Missing	3	-0.709401	0.44	0	0	0	0	0	0	0	0	0	0	1	1	0	0
TCGA-A2-A4RW-01A-21R-A266-07	TCGA-A2-A4RW	-11.8784	440	None	-15.2358	303	None	8.20684	498	None	LumA	0.610276	-0.374598	25-75% (Moderate)	Absent	Present	Absent	Absent	>75% (Well Differentiated	Absent	Absent	Small Regular Nuclei	Absent	0-5 per 10 high powered fields, HPF (Low)	unc.edu.f8bfd67a-1d78-44b0-9715-712dee01b008.1987432.rsem.genes.normalized_results	Invasive Lobular Carcinoma	TCGA.A2.A4RW	unc.edu.f8bfd67a-1d78-44b0-9715-712dee01b008.1987432.rsem.genes.normalized_results		Missing	Missing	Missing	Missing	-0.808832		0	0	0	0	0	0	0	0	0	0	0	0	1	0
TCGA-A8-A08O-01A-21R-A056-07	TCGA-A8-A08O	-8.03389	419	None	-7.46579	304	None	-1.05705	471	None	LumA	0.545258	-0.261465	25-75% (Moderate)	Absent	Absent	Absent	Present	10-75% (Moderately Differentiated	Absent	Absent	Moderate Increase in Size	Absent	6-10 per 10 HPF (Medium)	unc.edu.f71db767-ac59-49c8-b6a9-50bf20767ddc.1151040.rsem.genes.normalized_results	Invasive Ductal Carcinoma	TCGA.A8.A08O	unc.edu.f71db767-ac59-49c8-b6a9-50bf20767ddc.1151040.rsem.genes.normalized_results		6	2	ReacI	2	-0.634896	0.6	0	0	0	0	0	0	0	0	0	0	0	0	0	0
TCGA-E2-A14Q-01A-11R-A12D-07	TCGA-E2-A14Q	-16.9155	249	Lower	-9.27568	305	None	-0.728703	615	None	LumA	0.487059	-0.155918	25-75% (Moderate)	Absent	Absent	Absent	Present	<10% (poorly Differentiated	Absent	Absent	Moderate to Marked Variation in Size	Absent	0-5 per 10 high powered fields, HPF (Low)	unc.edu.48d70a9a-b6ae-4ed6-80da-999a919f8da9.1134152.rsem.genes.normalized_results	Invasive Ductal Carcinoma	TCGA.E2.A14Q	unc.edu.48d70a9a-b6ae-4ed6-80da-999a919f8da9.1134152.rsem.genes.normalized_results		2	2	LumA	2	-0.574603	0.6	0	0	0	0	0	0	0	0	0	0	0	0	0	0
TCGA-BH-A208-01A-11R-A157-07	TCGA-BH-A208	-30.4013	177	Lower	-27.7705	307	None	-11.4529	496	None	Normal	-0.17503	-0.39006	25-75% (Moderate)	Absent	Absent	>50% (Marked)	Absent	10-75% (Moderately Differentiated	Present	Absent	Moderate to Marked Variation in Size	Multiple Fibrotic Foci	6-10 per 10 HPF (Medium)	unc.edu.7a276d04-8f45-4c07-9c24-8b1f50a1202d.1126271.rsem.genes.normalized_results	Invasive Ductal Carcinoma	TCGA.BH.A208	unc.edu.7a276d04-8f45-4c07-9c24-8b1f50a1202d.1126271.rsem.genes.normalized_results		Missing	5	Missing	3	-0.509852	0.31	0	0	0	0	0	0	0	0	0	0	0	0	0	0
TCGA-BH-A0EB-01A-11R-A034-07	TCGA-BH-A0EB	-9.97739	322	None	-12.6041	309	Lower	-6.7416	299	None	LumA	0.727827	-0.0655462	>75% (High)	Present	Absent	Absent	Present	<10% (poorly Differentiated	Absent	Absent	Moderate Increase in Size	Absent	0-5 per 10 high powered fields, HPF (Low)	unc.edu.efb01993-cfe4-4f01-b628-ee34fceb4a5e.1154965.rsem.genes.normalized_results	Invasive Ductal Carcinoma	TCGA.BH.A0EB	unc.edu.efb01993-cfe4-4f01-b628-ee34fceb4a5e.1154965.rsem.genes.normalized_results		Missing	1	LumA	2	-0.633116	0.41
TCGA-A8-A096-01A-11R-A00Z-07	TCGA-A8-A096	4.57473	552	None	-4.90796	310	Lower	-2.74257	154	None	LumB	-0.0510444	0.459016	>75% (High)	Absent	Absent	Absent	Absent	<10% (poorly Differentiated	Absent	Absent	Moderate Increase in Size	Absent	0-5 per 10 high powered fields, HPF (Low)	unc.edu.7bf79330-52fa-4111-88fe-b3ea62bcc63a.1675541.rsem.genes.normalized_results	Invasive Ductal Carcinoma	TCGA.A8.A096	unc.edu.7bf79330-52fa-4111-88fe-b3ea62bcc63a.1675541.rsem.genes.normalized_results		4	4	Missing	2	0.108859	0.62	0	0	0	0	0	0	0	0	0	0	0	0	0	0
TCGA-A2-A0EM-01A-11R-A034-07	TCGA-A2-A0EM	-1.80738	522	None	-10.0787	311	Lower	-5.7106	231	None	LumA	0.609604	-0.0237695	25-75% (Moderate)	Absent	Absent	6-50% (Moderate)	Present	>75% (Well Differentiated	Present	Absent	Moderate Increase in Size	Absent	0-5 per 10 high powered fields, HPF (Low)	unc.edu.8d30a0ab-a41f-40ef-bd59-f738f4b39941.1154122.rsem.genes.normalized_results	Other	TCGA.A2.A0EM	unc.edu.8d30a0ab-a41f-40ef-bd59-f738f4b39941.1154122.rsem.genes.normalized_results		2	2	Missing	2	-0.637445	0.73	0	0	0	0	0	0	0	0	0	0	1	1	0	0
TCGA-E9-A1NI-01A-11R-A14D-07	TCGA-E9-A1NI	22.3562	17	Upper	3.87779	312	None	2.4626	388	None	LumB	-0.245426	0.708235	25-75% (Moderate)	Absent	Absent	Absent	Present	10-75% (Moderately Differentiated	Absent	Present	Moderate to Marked Variation in Size	Multiple Fibrotic Foci	6-10 per 10 HPF (Medium)	unc.edu.07ac0536-240f-46be-9909-a8af1a22e2b8.1172077.rsem.genes.normalized_results	Invasive Ductal Carcinoma	TCGA.E9.A1NI	unc.edu.07ac0536-240f-46be-9909-a8af1a22e2b8.1172077.rsem.genes.normalized_results		4	4	Missing	2	0.164879	0.66	0	0	0	0	0	0	0	0	0	0	0	0	0	0
TCGA-BH-A0C0-01A-21R-A056-07	TCGA-BH-A0C0	18.3896	194	Upper	15.2247	314	None	1.57235	895	None	LumB	-0.369412	0.328019	>75% (High)	Present	Absent	Absent	Present	<10% (poorly Differentiated	Absent	Present	Moderate to Marked Variation in Size	Absent	>10 per 10 HPF (High)	unc.edu.86c4b2fd-d034-469d-adfa-712055f30dc3.1174943.rsem.genes.normalized_results	Invasive Ductal Carcinoma	TCGA.BH.A0C0	unc.edu.86c4b2fd-d034-469d-adfa-712055f30dc3.1174943.rsem.genes.normalized_results		4	4	Basal	3	0.0854058	0.27	0	0	0	0	0	0	0	0	0	0	0	0	0	0
TCGA-B6-A0RV-01A-11R-A084-07	TCGA-B6-A0RV	-19.5511	217	Lower	-8.464	316	None	-0.8949	467	None	LumA	0.531236	-0.149004	25-75% (Moderate)	Absent	Present	Absent	Absent	<10% (poorly Differentiated	Present	Absent	Moderate Increase in Size	Absent	0-5 per 10 high powered fields, HPF (Low)	unc.edu.25068ef3-d87f-45e2-a15f-152b87e9dedb.1150876.rsem.genes.normalized_results	Invasive Lobular Carcinoma	TCGA.B6.A0RV	unc.edu.25068ef3-d87f-45e2-a15f-152b87e9dedb.1150876.rsem.genes.normalized_results		6	1	ReacII	4	-0.540123	0.46	0	0	0	0	0	0	0	0	0	0	0	0	0	0
TCGA-BH-A1ET-01A-11R-A137-07	TCGA-BH-A1ET	-15.6925	284	Lower	-19.6116	317	Lower	-11.1808	45	None	LumA	0.781032	-0.0382713	25-75% (Moderate)	Absent	Absent	>50% (Marked)	Absent	<10% (poorly Differentiated	Absent	Absent	Moderate Increase in Size	Absent	0-5 per 10 high powered fields, HPF (Low)	unc.edu.b0388c2e-0793-4084-bcc3-454c2ec88931.1133741.rsem.genes.normalized_results	Invasive Ductal Carcinoma	TCGA.BH.A1ET	unc.edu.b0388c2e-0793-4084-bcc3-454c2ec88931.1133741.rsem.genes.normalized_results		6	2	Missing	2	-0.702589	0.68	0	0	0	0	0	0	0	0	0	0	0	0	0	0
TCGA-A2-A25E-01A-11R-A169-07	TCGA-A2-A25E	5.78066	212	Upper	8.44286	318	None	-9.0882	581	None	LumB	-0.297095	0.588571	>75% (High)	Absent	Absent	Absent	Present	<10% (poorly Differentiated	Present	Absent	Moderate Increase in Size	Multiple Fibrotic Foci	6-10 per 10 HPF (Medium)	unc.edu.7265c93b-7138-4bc8-bc9c-22ce1abf0ef2.1162654.rsem.genes.normalized_results	Mixed	TCGA.A2.A25E	unc.edu.7265c93b-7138-4bc8-bc9c-22ce1abf0ef2.1162654.rsem.genes.normalized_results		5	4	Missing	5	-0.00371418	0.66	0	0	0	0	0	0	0	0	0	0	0	0	0	0
TCGA-GI-A2C8-01A-11R-A16F-07	TCGA-GI-A2C8	-9.67766	485	None	-32.2339	319	None	-2.84349	589	None	LumA	0.595006	-0.0672749	25-75% (Moderate)	Absent	Absent	>50% (Marked)	Absent	<10% (poorly Differentiated	Present	Absent	Moderate to Marked Variation in Size	Absent		unc.edu.21531069-76ec-4e0f-b915-51c00b2c42f1.1094898.rsem.genes.normalized_results	Invasive Ductal Carcinoma	TCGA.GI.A2C8	unc.edu.21531069-76ec-4e0f-b915-51c00b2c42f1.1094898.rsem.genes.normalized_results		Missing	3	Missing	3	-0.849391	0.48	0	0	0	0	0	0	0	0	0	0	0	0	0	0
TCGA-AN-A0AM-01A-11R-A034-07	TCGA-AN-A0AM	21.6585	269	Upper	15.0965	320	None	1.61986	700	None	LumB	-0.533061	0.272317	>75% (High)	Present	Absent	>50% (Marked)	Present	<10% (poorly Differentiated	Present	Present	Moderate to Marked Variation in Size	Absent	>10 per 10 HPF (High)	unc.edu.6050d8b9-2d10-4a03-ae57-979cba25bb70.1157316.rsem.genes.normalized_results	Invasive Ductal Carcinoma	TCGA.AN.A0AM	unc.edu.6050d8b9-2d10-4a03-ae57-979cba25bb70.1157316.rsem.genes.normalized_results		4	4	LumA/B	3	0.390007	0.29	0	0	0	0	0	0	0	0	0	0	0	0	0	0
TCGA-B6-A1KI-01A-11R-A14M-07	TCGA-B6-A1KI	-7.64988	488	None	-19.3018	321	Lower	-2.13476	292	None	LumA	0.541897	0.268283	25-75% (Moderate)	Absent	Absent	Absent	Present	>75% (Well Differentiated	Absent	Absent	Moderate Increase in Size	Multiple Fibrotic Foci	0-5 per 10 high powered fields, HPF (Low)	unc.edu.7d34b1bc-ac5a-4365-8dae-75b3f2ea5055.1289380.rsem.genes.normalized_results	Invasive Ductal Carcinoma	TCGA.B6.A1KI	unc.edu.7d34b1bc-ac5a-4365-8dae-75b3f2ea5055.1289380.rsem.genes.normalized_results		2	1	Missing	2	-0.491085	0.43	0	0	0	0	0	0	0	0	0	0	0	0	0	0
TCGA-A8-A09M-01A-11R-A00Z-07	TCGA-A8-A09M	34.5422	8	Upper	12.9072	322	None	3.59845	588	None	LumB	0.0135894	0.561489	25-75% (Moderate)	Absent	Absent	Absent	Absent	<10% (poorly Differentiated	Absent	Absent	Moderate Increase in Size	Absent	0-5 per 10 high powered fields, HPF (Low)	unc.edu.3e08280c-f748-43c7-928b-007b322917b2.1674734.rsem.genes.normalized_results	Mixed	TCGA.A8.A09M	unc.edu.3e08280c-f748-43c7-928b-007b322917b2.1674734.rsem.genes.normalized_results		5	4	LumA/B	5	0.10644	0.78	0	0	0	0	0	0	0	0	0	0	0	0	1	0
TCGA-A2-A0T7-01A-21R-A084-07	TCGA-A2-A0T7	-15.9144	354	None	-11.0637	324	None	-0.755748	419	None	LumA	0.00542617	-0.333301	25-75% (Moderate)	Absent	Absent	Absent	Present	10-75% (Moderately Differentiated	Present	Absent	Moderate Increase in Size	Multiple Fibrotic Foci	0-5 per 10 high powered fields, HPF (Low)	unc.edu.b5de3654-8983-45ab-a83a-d15284740d39.1146037.rsem.genes.normalized_results	Invasive Ductal Carcinoma	TCGA.A2.A0T7	unc.edu.b5de3654-8983-45ab-a83a-d15284740d39.1146037.rsem.genes.normalized_results		4	1	ReacI	2	-0.765188	0.49	0	0	0	0	0	0	0	0	0	0	0	0	0	0
TCGA-D8-A27G-01A-11R-A16F-07	TCGA-D8-A27G	-3.03816	529	None	-9.94612	326	None	-3.13714	314	None	LumA	0.112989	0.27443												unc.edu.2ba9072c-39b9-438d-9a2c-0726dc3dc659.1119572.rsem.genes.normalized_results	Invasive Lobular Carcinoma	TCGA.D8.A27G	unc.edu.2ba9072c-39b9-438d-9a2c-0726dc3dc659.1119572.rsem.genes.normalized_results		Missing	3	Missing	2	-0.0670183	0.53	0	0	0	0	0	0	1	1	1	0	1	1	0	0
TCGA-A8-A09C-01A-11R-A00Z-07	TCGA-A8-A09C	14.3383	381	None	2.7512	327	None	1.40414	649	None	LumB	0.115966	0.447587	25-75% (Moderate)	Absent	Absent	Absent	Absent	<10% (poorly Differentiated	Absent	Absent	Moderate Increase in Size	Absent	6-10 per 10 HPF (Medium)	unc.edu.95bcf18b-40bf-4a20-82bf-727c7bb2a8c2.1160909.rsem.genes.normalized_results	Mixed	TCGA.A8.A09C	unc.edu.95bcf18b-40bf-4a20-82bf-727c7bb2a8c2.1160909.rsem.genes.normalized_results		2	2	LumA	4	-0.0703525	0.86	0	0	0	0	0	0	0	0	0	0	0	0	0	0
TCGA-AR-A1AN-01A-11R-A12P-07	TCGA-AR-A1AN	-10.8342	357	None	-13.4623	328	None	-2.45351	670	None	LumA	0.330132	0.227851	25-75% (Moderate)	Absent	Absent	Absent	Absent	<10% (poorly Differentiated	Absent	Absent	Moderate Increase in Size	Absent	6-10 per 10 HPF (Medium)	unc.edu.9046caf3-bbfe-4554-b9d2-11b333ad7704.1131081.rsem.genes.normalized_results	Invasive Ductal Carcinoma	TCGA.AR.A1AN	unc.edu.9046caf3-bbfe-4554-b9d2-11b333ad7704.1131081.rsem.genes.normalized_results		6	5	Missing	1	-0.0980944	0.55	0	0	0	0	0	0	0	0	0	0	0	0	0	0
TCGA-BH-A202-01A-11R-A14M-07	TCGA-BH-A202	9.4675	691	None	11.5226	329	Lower	-7.09851	283	None	LumB	-0.554478	0.439904	25-75% (Moderate)	Present	Absent	Absent	Present	10-75% (Moderately Differentiated	Absent	Present	Moderate to Marked Variation in Size	Absent	>10 per 10 HPF (High)	unc.edu.d3169d74-dd69-4c6b-8232-6e15ac2920b9.1138907.rsem.genes.normalized_results	Invasive Ductal Carcinoma	TCGA.BH.A202	unc.edu.d3169d74-dd69-4c6b-8232-6e15ac2920b9.1138907.rsem.genes.normalized_results		6	4	Missing	2	0.19273	0.46	0	1	1	0	0	0	1	0	1	0	0	0	0	0
TCGA-BH-A0EE-01A-11R-A034-07	TCGA-BH-A0EE	17.0796	1015	None	33.2074	330	None	-0.747468	1014	None	Her2	-0.577815	0.397935	>75% (High)	Present	Absent	Absent	Absent	>75% (Well Differentiated	Absent	Present	Moderate to Marked Variation in Size	Absent	6-10 per 10 HPF (Medium)	unc.edu.24c0ef45-670d-4595-b623-87f81aeb92a7.1156114.rsem.genes.normalized_results	Other	TCGA.BH.A0EE	unc.edu.24c0ef45-670d-4595-b623-87f81aeb92a7.1156114.rsem.genes.normalized_results		7	1	Basal	5	0.537349	0.49	1	0	1	0	0	0	1	0	1	0	0	0	0	0
TCGA-A8-A09V-01A-11R-A034-07	TCGA-A8-A09V	-6.97913	528	None	-13.9564	331	Lower	-1.49843	277	None	LumA	0.39976	0.335894	25-75% (Moderate)	Absent	Absent	Absent	Absent	<10% (poorly Differentiated	Absent	Absent	Small Regular Nuclei	Absent	0-5 per 10 high powered fields, HPF (Low)	unc.edu.416041ff-f179-4c72-a281-f39d32c595c1.1159010.rsem.genes.normalized_results	Invasive Lobular Carcinoma	TCGA.A8.A09V	unc.edu.416041ff-f179-4c72-a281-f39d32c595c1.1159010.rsem.genes.normalized_results		Missing	2	Missing	2	-0.341012	0.83
TCGA-BH-A0HF-01A-11R-A056-07	TCGA-BH-A0HF	-15.7283	220	Lower	-11.2647	334	None	-3.27235	320	None	LumA	0.350684	-0.0906122	25-75% (Moderate)	Absent	Absent	Absent	Present	10-75% (Moderately Differentiated	Absent	Absent	Moderate Increase in Size	Absent	0-5 per 10 high powered fields, HPF (Low)	unc.edu.5b92fd62-9fec-4b18-b7c3-50c88fa0d464.1151182.rsem.genes.normalized_results	Invasive Ductal Carcinoma	TCGA.BH.A0HF	unc.edu.5b92fd62-9fec-4b18-b7c3-50c88fa0d464.1151182.rsem.genes.normalized_results		4	2	Missing	Missing	-0.525929	0.51
TCGA-BH-A0C3-01A-21R-A12P-07	TCGA-BH-A0C3	-17.9992	395	None	-17.7581	335	None	-3.04485	327	None	LumB	-0.301705	0.329748	25-75% (Moderate)	Absent	Absent	Absent	Absent	<10% (poorly Differentiated	Absent	Absent	Moderate Increase in Size	Absent	0-5 per 10 high powered fields, HPF (Low)	unc.edu.52a863fe-b210-456b-9c2d-545277362b65.1130860.rsem.genes.normalized_results	Invasive Lobular Carcinoma	TCGA.BH.A0C3	unc.edu.52a863fe-b210-456b-9c2d-545277362b65.1130860.rsem.genes.normalized_results		6	2	Her2	3	-0.00682282	0.39	0	0	0	0	0	0	0	0	0	0	0	0	0	0
TCGA-A8-A079-01A-21R-A00Z-07	TCGA-A8-A079	31.2849	55	Upper	20.5069	336	None	4.99072	645	None	LumB	-0.347227	0.406963	>75% (High)	Absent	Absent	Absent	Absent	<10% (poorly Differentiated	Absent	Absent	Moderate to Marked Variation in Size	Multiple Fibrotic Foci	6-10 per 10 HPF (Medium)	unc.edu.6fcf4a82-7687-4a9b-bae9-9dabff66aca8.1154437.rsem.genes.normalized_results	Invasive Ductal Carcinoma	TCGA.A8.A079	unc.edu.6fcf4a82-7687-4a9b-bae9-9dabff66aca8.1154437.rsem.genes.normalized_results		5	3	LumA/B	5	0.438363	0.73	0	0	0	0	0	0	0	0	0	0	0	0	0	0
TCGA-A8-A08H-01A-21R-A00Z-07	TCGA-A8-A08H	-26.5565	185	Lower	-15.879	337	None	-5.79572	319	None	Normal	-0.489844	-0.284994	25-75% (Moderate)	Absent	Absent	Absent	Absent	<10% (poorly Differentiated	Absent	Absent	Moderate to Marked Variation in Size	Absent	>10 per 10 HPF (High)	unc.edu.9c5eb452-caec-4a9a-9ced-215be92c91d2.1153686.rsem.genes.normalized_results	Invasive Ductal Carcinoma	TCGA.A8.A08H	unc.edu.9c5eb452-caec-4a9a-9ced-215be92c91d2.1153686.rsem.genes.normalized_results		4	1	ReacI	1	0.122028	0.96	0	0	0	0	0	0	0	0	0	0	0	0	0	0
TCGA-A7-A0CJ-01A-21R-A00Z-07	TCGA-A7-A0CJ	23.1897	155	Upper	17.9292	338	None	2.31604	947	None	LumB	-0.069964	0.532485	>75% (High)	Present	Absent	Absent	Present	<10% (poorly Differentiated	Absent	Absent	Moderate to Marked Variation in Size	Multiple Fibrotic Foci	>10 per 10 HPF (High)	unc.edu.62de6863-5d60-473c-8e13-e300b0640ed7.1170081.rsem.genes.normalized_results	Invasive Ductal Carcinoma	TCGA.A7.A0CJ	unc.edu.62de6863-5d60-473c-8e13-e300b0640ed7.1170081.rsem.genes.normalized_results		2	3	LumA/B	1	-0.0838278	0.81	0	0	0	0	0	0	0	0	0	0	0	0	1	0
TCGA-E2-A1IN-01A-11R-A13Q-07	TCGA-E2-A1IN	4.14926	461	None	-9.67269	339	Lower	-5.11166	251	None	LumA	0.447491	0.166291	25-75% (Moderate)	Absent	Absent	Absent	Present	10-75% (Moderately Differentiated	Absent	Absent	Moderate Increase in Size	Absent	0-5 per 10 high powered fields, HPF (Low)	unc.edu.dde1d3ab-ad71-4526-bc98-058b6049edcf.1130989.rsem.genes.normalized_results	Invasive Ductal Carcinoma	TCGA.E2.A1IN	unc.edu.dde1d3ab-ad71-4526-bc98-058b6049edcf.1130989.rsem.genes.normalized_results		2	2	Missing	4	-0.534766	0.6	0	0	0	0	0	0	0	0	0	0	0	0	0	0
TCGA-A8-A0A2-01A-11R-A034-07	TCGA-A8-A0A2	-0.280844	438	None	-11.5045	340	None	-1.03667	407	None	LumA	0.648403	0.0927251	>75% (High)	Absent	Absent	Absent	Absent	<10% (poorly Differentiated	Absent	Absent	Moderate Increase in Size	Absent	0-5 per 10 high powered fields, HPF (Low)	unc.edu.6330ab59-db9d-4b22-a96b-1024c9b4908d.1160979.rsem.genes.normalized_results	Invasive Lobular Carcinoma	TCGA.A8.A0A2	unc.edu.6330ab59-db9d-4b22-a96b-1024c9b4908d.1160979.rsem.genes.normalized_results		2	3	Missing	2	-0.544703	0.8	0	0	0	0	0	0	0	0	0	0	0	0	1	0
TCGA-C8-A1HM-01A-12R-A137-07	TCGA-C8-A1HM	24.9054	377	None	27.2037	341	None	-5.75425	835	None	LumB	-0.664634	0.616134	>75% (High)	Present	Absent	Absent	Absent	<10% (poorly Differentiated	Absent	Present	Moderate Increase in Size	Absent	6-10 per 10 HPF (Medium)	unc.edu.eb908a6f-d6f2-40ef-90da-97438cd2281e.1120845.rsem.genes.normalized_results	Invasive Ductal Carcinoma	TCGA.C8.A1HM	unc.edu.eb908a6f-d6f2-40ef-90da-97438cd2281e.1120845.rsem.genes.normalized_results		4	4	Missing	3	0.527652	0.42	0	0	0	0	0	0	0	0	0	0	0	0	1	0
TCGA-E9-A1NE-01A-21R-A14M-07	TCGA-E9-A1NE	-19.4066	247	Lower	-8.48563	343	Lower	-5.94076	138	None	LumA	-0.176279	0.00120048	<25% (Low)	Present	Absent	Absent	Present	10-75% (Moderately Differentiated	Absent	Absent	Moderate Increase in Size	Absent	0-5 per 10 high powered fields, HPF (Low)	unc.edu.92691eb7-5df9-4da9-8bd0-c4f4de528bdc.1121915.rsem.genes.normalized_results	Invasive Ductal Carcinoma	TCGA.E9.A1NE	unc.edu.92691eb7-5df9-4da9-8bd0-c4f4de528bdc.1121915.rsem.genes.normalized_results		6	4	Missing	1	-0.354258	0.48	0	0	0	0	0	0	0	0	0	0	0	0	0	0
TCGA-OL-A66J-01A-11R-A29R-07	TCGA-OL-A66J	-12.4266	480	None	-19.6851	344	None	7.26138	489	None	LumA	0.684226	-0.225258	25-75% (Moderate)	Absent	Absent	Absent	Absent	<10% (poorly Differentiated	Absent	Absent	Moderate Increase in Size	Multiple Fibrotic Foci	0-5 per 10 high powered fields, HPF (Low)	unc.edu.fc8cb6a7-c7ed-4037-8fb9-7530cdebc705.2059748.rsem.genes.normalized_results	Mixed	TCGA.OL.A66J	unc.edu.fc8cb6a7-c7ed-4037-8fb9-7530cdebc705.2059748.rsem.genes.normalized_results		Missing	Missing	Missing	Missing	-0.857943		0	0	0	0	0	0	0	0	0	0	0	0	0	0
TCGA-E2-A15H-01A-11R-A12D-07	TCGA-E2-A15H	6.22877	412	None	4.54588	345	None	3.26924	609	None	LumA	-0.00907563	0.207779	<25% (Low)	Absent	Absent	6-50% (Moderate)	Present	10-75% (Moderately Differentiated	Absent	Absent	Moderate to Marked Variation in Size	Absent	>10 per 10 HPF (High)	unc.edu.75b2227e-0279-4dfb-a1a1-e64c53b48d7a.1130761.rsem.genes.normalized_results	Invasive Ductal Carcinoma	TCGA.E2.A15H	unc.edu.75b2227e-0279-4dfb-a1a1-e64c53b48d7a.1130761.rsem.genes.normalized_results		4	2	Her2	2	-0.393387	0.54	0	0	0	0	0	0	1	0	1	0	0	0	0	0
TCGA-A8-A06O-01A-11R-A00Z-07	TCGA-A8-A06O	16.3814	46	Upper	6.93458	346	None	-0.302573	883	None	LumB	-0.196639	0.548715	>75% (High)	Absent	Absent	Absent	Absent	<10% (poorly Differentiated	Absent	Absent	Moderate Increase in Size	Absent	0-5 per 10 high powered fields, HPF (Low)	unc.edu.7dbd8795-b264-4f68-bdea-4cfe39884864.1158517.rsem.genes.normalized_results	Invasive Ductal Carcinoma	TCGA.A8.A06O	unc.edu.7dbd8795-b264-4f68-bdea-4cfe39884864.1158517.rsem.genes.normalized_results		4	4	Missing	5	0.113714	0.64	0	0	0	0	0	0	0	0	0	0	0	0	0	1
TCGA-E2-A1IG-01A-11R-A144-07	TCGA-E2-A1IG	8.99234	530	None	-7.82084	347	None	4.63257	553	None	LumA	0.404274	-0.134694	25-75% (Moderate)	Absent	Absent	Absent	Absent	10-75% (Moderately Differentiated	Absent	Absent	Moderate Increase in Size	Absent	0-5 per 10 high powered fields, HPF (Low)	unc.edu.1e55cf08-da43-471d-813c-9d37c7abc730.1117866.rsem.genes.normalized_results	Invasive Ductal Carcinoma	TCGA.E2.A1IG	unc.edu.1e55cf08-da43-471d-813c-9d37c7abc730.1117866.rsem.genes.normalized_results		4	4	Missing	5	-0.77298	0.77	0	0	0	0	0	0	0	0	0	0	0	0	0	0
TCGA-C8-A27B-01A-11R-A169-07	TCGA-C8-A27B	2.6849	1008	None	33.288	348	None	-12.4104	602	None	Basal	-0.691621	-0.108187	>75% (High)	Absent	Absent	Absent	Absent	<10% (poorly Differentiated	Absent	Present	Moderate to Marked Variation in Size	Absent	>10 per 10 HPF (High)	unc.edu.fb03a31f-6611-4343-816d-37a332147eac.1132304.rsem.genes.normalized_results	Invasive Ductal Carcinoma	TCGA.C8.A27B	unc.edu.fb03a31f-6611-4343-816d-37a332147eac.1132304.rsem.genes.normalized_results		5	5	Missing	1	0.624618	0.61	0	0	0	0	0	0	0	0	0	0	0	0	0	0
TCGA-A7-A13D-01A-13R-A12P-07	TCGA-A7-A13D	4.62144	932	None	17.1425	350	None	0.753525	906	None	Basal	-0.550636	-0.366146	25-75% (Moderate)	Absent	Absent	Absent	Absent	<10% (poorly Differentiated	Absent	Present	Moderate to Marked Variation in Size	Multiple Fibrotic Foci	>10 per 10 HPF (High)	unc.edu.3af60b03-66c3-48a1-a42b-1e05fdb529c4.1133100.rsem.genes.normalized_results	Invasive Ductal Carcinoma	TCGA.A7.A13D	unc.edu.3af60b03-66c3-48a1-a42b-1e05fdb529c4.1133100.rsem.genes.normalized_results		5	5	ReacII	3	0.214483	0.55	0	0	0	0	1	1	1	0	1	0	0	0	0	0
TCGA-A8-A07G-01A-11R-A034-07	TCGA-A8-A07G	-8.11652	460	None	-17.6825	351	None	-9.04492	329	None	LumA	0.652533	-0.0157023	25-75% (Moderate)	Absent	Absent	6-50% (Moderate)	Absent	<10% (poorly Differentiated	Absent	Absent	Moderate to Marked Variation in Size	Absent	6-10 per 10 HPF (Medium)	unc.edu.aad6a297-72fe-4483-8c81-b7bef2522437.1177338.rsem.genes.normalized_results	Mixed	TCGA.A8.A07G	unc.edu.aad6a297-72fe-4483-8c81-b7bef2522437.1177338.rsem.genes.normalized_results		4	1	Missing	3	-0.781369	0.48	0	0	0	0	0	0	0	0	0	0	0	0	0	0
TCGA-BH-A0H9-01A-11R-A056-07	TCGA-BH-A0H9	2.50844	507	None	2.57771	352	None	0.358674	824	None	LumA	0.0359664	0.420504	25-75% (Moderate)	Absent	Absent	Absent	Absent	>75% (Well Differentiated	Absent	Absent	Moderate Increase in Size	Absent	0-5 per 10 high powered fields, HPF (Low)	unc.edu.827431d3-e25a-45b6-9b0f-5732501e2a5b.1150505.rsem.genes.normalized_results	Invasive Ductal Carcinoma	TCGA.BH.A0H9	unc.edu.827431d3-e25a-45b6-9b0f-5732501e2a5b.1150505.rsem.genes.normalized_results		6	5	LumA/B	1	-0.27529	0.35	0	0	0	0	0	0	0	0	0	0	0	0	0	0
TCGA-C8-A12N-01A-11R-A115-07	TCGA-C8-A12N	8.90653	520	None	-12.4435	353	Lower	-1.13804	181	None	LumA	0.555918	0.348475	25-75% (Moderate)	Absent	Absent	Absent	Present	>75% (Well Differentiated	Absent	Absent	Moderate Increase in Size	Absent	0-5 per 10 high powered fields, HPF (Low)	unc.edu.9eb3306d-6c84-4bc1-be42-4bd00ef46cbb.1142223.rsem.genes.normalized_results	Invasive Ductal Carcinoma	TCGA.C8.A12N	unc.edu.9eb3306d-6c84-4bc1-be42-4bd00ef46cbb.1142223.rsem.genes.normalized_results		6	2	ReacI	4	-0.454768	0.77	0	0	0	0	0	0	0	0	0	0	1	1	0	0
TCGA-D8-A27V-01A-12R-A17B-07	TCGA-D8-A27V	-28.2878	180	Lower	-19.2436	355	Lower	-7.01156	201	None	LumA	0.683553	-0.354718												unc.edu.a4c963fd-c8a6-4dcb-8b6e-159591e61d49.1128176.rsem.genes.normalized_results	Invasive Lobular Carcinoma	TCGA.D8.A27V	unc.edu.a4c963fd-c8a6-4dcb-8b6e-159591e61d49.1128176.rsem.genes.normalized_results		Missing	4	Missing	2	-0.774129	0.64	0	0	0	0	0	0	0	0	0	0	0	0	0	1
TCGA-C8-A12L-01A-11R-A115-07	TCGA-C8-A12L	10.2528	907	None	20.7258	356	None	0.606057	984	None	Her2	-0.629868	0.101465	25-75% (Moderate)	Absent	Absent	Absent	Present	<10% (poorly Differentiated	Absent	Present	Moderate to Marked Variation in Size	Multiple Fibrotic Foci	>10 per 10 HPF (High)	unc.edu.0a5a7511-4e7b-4fe4-b323-c354acffab57.1142274.rsem.genes.normalized_results	Invasive Ductal Carcinoma	TCGA.C8.A12L	unc.edu.0a5a7511-4e7b-4fe4-b323-c354acffab57.1142274.rsem.genes.normalized_results		4	4	Her2	1	0.255609	0.54	0	0	0	0	0	0	1	0	1	0	0	0	0	0
TCGA-A8-A07W-01A-11R-A00Z-07	TCGA-A8-A07W	25.0209	57	Upper	13.9888	358	None	1.09157	741	None	LumB	-0.489844	0.453157	>75% (High)	Absent	Absent	Absent	Absent	<10% (poorly Differentiated	Absent	Absent	Moderate to Marked Variation in Size	Multiple Fibrotic Foci	>10 per 10 HPF (High)	unc.edu.03403807-a06f-4d79-ac2d-2d494d4fabee.1154198.rsem.genes.normalized_results	Invasive Ductal Carcinoma	TCGA.A8.A07W	unc.edu.03403807-a06f-4d79-ac2d-2d494d4fabee.1154198.rsem.genes.normalized_results		4	4	LumA/B	3	0.249878	0.5	0	0	0	0	0	0	0	0	0	0	0	0	0	0
TCGA-A2-A0YT-01A-11R-A109-07	TCGA-A2-A0YT	11.2223	97	Upper	10.9453	359	None	-3.03236	815	None	LumB	-0.408499	0.516062	<25% (Low)	Absent	Absent	Absent	Present	10-75% (Moderately Differentiated	Present	Absent	Moderate Increase in Size	Absent	>10 per 10 HPF (High)	unc.edu.451099b0-f348-4aec-bf9f-2982601f013c.1145355.rsem.genes.normalized_results	Invasive Ductal Carcinoma	TCGA.A2.A0YT	unc.edu.451099b0-f348-4aec-bf9f-2982601f013c.1145355.rsem.genes.normalized_results		Missing	Missing	Missing	Missing	0.229837	0.59	0	0	0	0	0	0	0	0	0	0	1	1	0	0
TCGA-A8-A0A4-01A-11R-A00Z-07	TCGA-A8-A0A4	-22.0661	337	None	-17.7002	360	None	4.46396	562	None	LumA	0.361537	-0.482353	25-75% (Moderate)	Absent	Absent	Absent	Absent	<10% (poorly Differentiated	Absent	Absent	Moderate Increase in Size	Absent	0-5 per 10 high powered fields, HPF (Low)	unc.edu.d9d0e575-bca2-45e6-9df3-fb6fee59ccd9.1154874.rsem.genes.normalized_results	Invasive Lobular Carcinoma	TCGA.A8.A0A4	unc.edu.d9d0e575-bca2-45e6-9df3-fb6fee59ccd9.1154874.rsem.genes.normalized_results		3	4	ReacII	2	-0.60087	0.63	0	0	0	0	0	0	0	0	0	0	0	0	0	0
TCGA-EW-A1OW-01A-21R-A144-07	TCGA-EW-A1OW	-7.08512	902	None	12.841	361	None	-2.64001	734	None	Basal	-0.534118	-0.349436	25-75% (Moderate)	Present	Absent	Absent	Present	<10% (poorly Differentiated	Absent	Absent	Moderate to Marked Variation in Size	Absent	0-5 per 10 high powered fields, HPF (Low)	unc.edu.21cc5775-0987-4088-b19c-86bf43f09bb2.1119315.rsem.genes.normalized_results	Invasive Ductal Carcinoma	TCGA.EW.A1OW	unc.edu.21cc5775-0987-4088-b19c-86bf43f09bb2.1119315.rsem.genes.normalized_results		Missing	5	Missing	1	0.224461	0.66
TCGA-A7-A26H-01A-11R-A169-07	TCGA-A7-A26H	-3.37389	446	None	-10.2621	362	Lower	-6.18351	177	None	LumA	0.470348	0.233709	<25% (Low)	Absent	Absent	Absent	Present	<10% (poorly Differentiated	Absent	Absent	Moderate Increase in Size	Multiple Fibrotic Foci	6-10 per 10 HPF (Medium)	unc.edu.d1810175-47a5-4409-b1b8-f5ba78ed1c30.1162528.rsem.genes.normalized_results	Mixed	TCGA.A7.A26H	unc.edu.d1810175-47a5-4409-b1b8-f5ba78ed1c30.1162528.rsem.genes.normalized_results		Missing	4	Missing	3	-0.656158	0.62	0	0	0	0	1	1	0	0	0	0	0	0	0	0
TCGA-BH-A18R-01A-11R-A12D-07	TCGA-BH-A18R	-1.16789	877	None	13.2481	363	None	-4.54377	868	None	Her2	-0.562449	0.172725	25-75% (Moderate)	Absent	Absent	Absent	Present	<10% (poorly Differentiated	Present	Absent	Moderate to Marked Variation in Size	Multiple Fibrotic Foci	>10 per 10 HPF (High)	unc.edu.5462aaff-d060-4ba7-9ab5-0e6977accb91.1132732.rsem.genes.normalized_results	Invasive Ductal Carcinoma	TCGA.BH.A18R	unc.edu.5462aaff-d060-4ba7-9ab5-0e6977accb91.1132732.rsem.genes.normalized_results		4	4	Her2	3	0.196192	0.53	0	0	0	1	0	1	1	0	1	0	0	0	0	0
TCGA-E9-A22D-01A-11R-A157-07	TCGA-E9-A22D	10.7439	518	None	13.79	364	None	-0.681949	707	None	LumB	-0.394094	0.627179	25-75% (Moderate)	Present	Absent	Absent	Present	<10% (poorly Differentiated	Absent	Present	Moderate to Marked Variation in Size	Multiple Fibrotic Foci	>10 per 10 HPF (High)	unc.edu.1fdac226-ed6b-41a8-9575-67117b4cf035.1121192.rsem.genes.normalized_results	Invasive Ductal Carcinoma	TCGA.E9.A22D	unc.edu.1fdac226-ed6b-41a8-9575-67117b4cf035.1121192.rsem.genes.normalized_results		Missing	3	Missing	5	0.290135	0.28	0	0	0	0	0	0	1	0	1	0	0	0	0	0
TCGA-E9-A1RD-01A-11R-A157-07	TCGA-E9-A1RD	1.36519	566	None	-6.08826	365	Lower	-8.40117	103	None	LumA	0.397647	0.430684	25-75% (Moderate)	Absent	Absent	Absent	Present	10-75% (Moderately Differentiated	Present	Absent	Moderate Increase in Size	Absent	6-10 per 10 HPF (Medium)	unc.edu.000d877f-8d03-44bc-8607-27b5ba84b5fe.1167749.rsem.genes.normalized_results	Invasive Ductal Carcinoma	TCGA.E9.A1RD	unc.edu.000d877f-8d03-44bc-8607-27b5ba84b5fe.1167749.rsem.genes.normalized_results		Missing	3	Missing	2	-0.329666	0.65	0	0	0	0	0	0	0	0	0	0	0	0	0	0
TCGA-AR-A24M-01A-11R-A169-07	TCGA-AR-A24M	-21.5268	275	Lower	-14.5705	368	Lower	-13.6866	32	None	LumA	0.59078	-0.187515	25-75% (Moderate)	Absent	Absent	Absent	Present	>75% (Well Differentiated	Absent	Absent	Moderate Increase in Size	Absent	0-5 per 10 high powered fields, HPF (Low)	unc.edu.4977200c-765d-475f-8df4-bf8d9a3b0aa9.1158954.rsem.genes.normalized_results	Invasive Ductal Carcinoma	TCGA.AR.A24M	unc.edu.4977200c-765d-475f-8df4-bf8d9a3b0aa9.1158954.rsem.genes.normalized_results		7	4	Missing	3	-0.795885	0.67	0	0	0	0	0	0	0	0	0	0	0	0	0	0
TCGA-E9-A24A-01A-11R-A169-07	TCGA-E9-A24A	2.75696	607	None	-7.70265	369	Lower	-12.0786	33	None	LumA	0.391693	0.377191	25-75% (Moderate)	Present	Absent	Absent	Absent	10-75% (Moderately Differentiated	Absent	Absent	Moderate Increase in Size	Multiple Fibrotic Foci	6-10 per 10 HPF (Medium)	unc.edu.a2bec98a-d946-40d2-b4d9-6495d815de9a.1157427.rsem.genes.normalized_results	Invasive Ductal Carcinoma	TCGA.E9.A24A	unc.edu.a2bec98a-d946-40d2-b4d9-6495d815de9a.1157427.rsem.genes.normalized_results		2	2	Missing	2	-0.389625	0.61	0	0	0	0	0	0	0	0	0	0	0	0	0	0
TCGA-AR-A0TY-01A-12R-A115-07	TCGA-AR-A0TY	12.2699	633	None	17.5476	370	None	-4.32949	1004	None	LumB	-0.579064	0.563697	25-75% (Moderate)	Absent	Absent	>50% (Marked)	Present	10-75% (Moderately Differentiated	Absent	Present	Moderate to Marked Variation in Size	Absent	0-5 per 10 high powered fields, HPF (Low)	unc.edu.7fe47d2c-6b7d-4fa3-8e22-14fdb2b44920.1143355.rsem.genes.normalized_results	Invasive Ductal Carcinoma	TCGA.AR.A0TY	unc.edu.7fe47d2c-6b7d-4fa3-8e22-14fdb2b44920.1143355.rsem.genes.normalized_results		4	4	LumA/B	1	0.615122	0.76	0	0	0	0	0	0	0	0	0	0	0	0	0	0
TCGA-E2-A1B1-01A-21R-A12P-07	TCGA-E2-A1B1	-30.5107	191	Lower	-17.9093	371	Lower	-15.5489	22	None	LumA	0.0220408	-0.334742	<25% (Low)	Absent	Absent	Absent	Absent	>75% (Well Differentiated	Absent	Absent	Moderate Increase in Size	Absent	0-5 per 10 high powered fields, HPF (Low)	unc.edu.2aa34033-a6f5-45a8-833b-b433352e58ba.1136288.rsem.genes.normalized_results	Other	TCGA.E2.A1B1	unc.edu.2aa34033-a6f5-45a8-833b-b433352e58ba.1136288.rsem.genes.normalized_results		4	5	ReacI	3	-0.674348	1	0	0	0	0	0	0	1	0	1	0	0	0	0	0
TCGA-AR-A24P-01A-11R-A169-07	TCGA-AR-A24P	-7.63788	303	None	-8.752	372	Lower	-8.09454	68	None	LumA	0.266555	0.0443217	25-75% (Moderate)	Absent	Absent	Absent	Present	>75% (Well Differentiated	Absent	Absent	Moderate Increase in Size	Absent	0-5 per 10 high powered fields, HPF (Low)	unc.edu.49bdbb64-75a8-4a30-bde6-57f3c2a38f9b.1144856.rsem.genes.normalized_results	Invasive Ductal Carcinoma	TCGA.AR.A24P	unc.edu.49bdbb64-75a8-4a30-bde6-57f3c2a38f9b.1144856.rsem.genes.normalized_results		2	4	Missing	2	-0.523056	0.64	0	0	0	0	0	0	0	0	0	0	0	0	0	0
TCGA-BH-A1FL-01A-11R-A13Q-07	TCGA-BH-A1FL	-1.42664	439	None	-6.3503	373	None	1.74895	335	None	LumA	0.303625	0.221032	25-75% (Moderate)	Present	Absent	Absent	Absent	<10% (poorly Differentiated	Absent	Absent	Moderate Increase in Size	Absent	0-5 per 10 high powered fields, HPF (Low)	unc.edu.0858a026-142c-4428-b05d-fdc22080afd3.1125928.rsem.genes.normalized_results	Mixed	TCGA.BH.A1FL	unc.edu.0858a026-142c-4428-b05d-fdc22080afd3.1125928.rsem.genes.normalized_results		6	4	Missing	2	-0.352415	0.83	0	0	0	0	0	0	0	0	0	0	0	0	0	0
TCGA-OL-A66I-01A-21R-A29R-07	TCGA-OL-A66I	-6.59454	820	None	14.2161	375	None	5.46884	564	None	Basal	-0.566579	-0.253397	25-75% (Moderate)	Present	Absent	Absent	Absent	<10% (poorly Differentiated	Absent	Present	Moderate to Marked Variation in Size	Absent	6-10 per 10 HPF (Medium)	unc.edu.d92ddf45-68b6-42da-9497-8faabcc50be0.2059904.rsem.genes.normalized_results	Invasive Ductal Carcinoma	TCGA.OL.A66I	unc.edu.d92ddf45-68b6-42da-9497-8faabcc50be0.2059904.rsem.genes.normalized_results		Missing	Missing	Missing	Missing	0.177455		0	0	0	0	0	0	0	0	0	0	0	0	0	0
TCGA-A2-A0CK-01A-11R-A22K-07	TCGA-A2-A0CK	-14.7189	399	None	-13.8226	376	Upper	8.54061	79	None	LumA	0.357695	-0.426939	25-75% (Moderate)	Absent	Absent	Absent	Absent	<10% (poorly Differentiated	Absent	Absent	Small Regular Nuclei	Absent	0-5 per 10 high powered fields, HPF (Low)	unc.edu.fe5e8cb8-45e2-4321-ad32-a776f79bfcac.1821802.rsem.genes.normalized_results	Invasive Lobular Carcinoma	TCGA.A2.A0CK	unc.edu.fe5e8cb8-45e2-4321-ad32-a776f79bfcac.1821802.rsem.genes.normalized_results		Missing	Missing	Missing	Missing	-0.541501	0.52	0	0	0	0	0	0	0	0	0	0	0	0	0	0
TCGA-AN-A0FF-01A-11R-A034-07	TCGA-AN-A0FF	4.50153	402	None	0.470298	378	None	1.61908	322	None	LumB	0.0857143	0.456327	25-75% (Moderate)	Present	Absent	Absent	Present	<10% (poorly Differentiated	Present	Absent	Moderate Increase in Size	Multiple Fibrotic Foci	6-10 per 10 HPF (Medium)	unc.edu.7a5bc56e-e787-4798-8c4d-ee792f9e3149.1145372.rsem.genes.normalized_results	Invasive Ductal Carcinoma	TCGA.AN.A0FF	unc.edu.7a5bc56e-e787-4798-8c4d-ee792f9e3149.1145372.rsem.genes.normalized_results		1	4	LumA	3	0.133581	0.74	0	0	0	0	0	0	0	0	0	0	0	0	0	0
TCGA-E9-A1R2-01A-11R-A14D-07	TCGA-E9-A1R2	2.21604	186	Upper	-3.92588	379	None	4.11397	678	None	LumA	0.149292	0.146699	25-75% (Moderate)	Present	Absent	Absent	Present	<10% (poorly Differentiated	Present	Present	Moderate to Marked Variation in Size	Absent	>10 per 10 HPF (High)	unc.edu.e24bfd9d-87b2-44a7-bddc-7b7f60461252.1170615.rsem.genes.normalized_results	Invasive Ductal Carcinoma	TCGA.E9.A1R2	unc.edu.e24bfd9d-87b2-44a7-bddc-7b7f60461252.1170615.rsem.genes.normalized_results		7	4	Missing	5	-0.398267	0.67	0	0	0	0	0	0	0	0	0	0	0	0	0	0
TCGA-BH-A0BV-01A-11R-A00Z-07	TCGA-BH-A0BV	3.023	380	None	-5.13587	380	None	0.372962	559	None	LumA	0.305258	0.437023	25-75% (Moderate)	Present	Absent	Absent	Absent	10-75% (Moderately Differentiated	Absent	Absent	Moderate Increase in Size	Absent	0-5 per 10 high powered fields, HPF (Low)	unc.edu.452bf9da-c065-4d95-8272-adce3684a9e9.1173054.rsem.genes.normalized_results	Invasive Ductal Carcinoma	TCGA.BH.A0BV	unc.edu.452bf9da-c065-4d95-8272-adce3684a9e9.1173054.rsem.genes.normalized_results		7	4	LumA/B	5	-0.244846	0.54	0	0	0	0	0	0	0	0	0	0	0	0	0	0
TCGA-A2-A0EV-01A-11R-A034-07	TCGA-A2-A0EV	1.3192	351	None	-5.81111	381	None	-3.85646	526	None	LumA	0.355006	0.354718	25-75% (Moderate)	Present	Absent	Absent	Present	10-75% (Moderately Differentiated	Absent	Present	Moderate to Marked Variation in Size	Multiple Fibrotic Foci	6-10 per 10 HPF (Medium)	unc.edu.75cd6423-52b8-4d29-97de-1fe2583dbac1.1145727.rsem.genes.normalized_results	Invasive Ductal Carcinoma	TCGA.A2.A0EV	unc.edu.75cd6423-52b8-4d29-97de-1fe2583dbac1.1145727.rsem.genes.normalized_results		4	2	ReacI	3	-0.458191	0.45	0	0	0	0	0	0	0	0	0	0	0	0	0	0
TCGA-BH-A0DG-01A-21R-A12P-07	TCGA-BH-A0DG	-12.5742	727	None	-13.1983	382	None	-2.96419	643	None	LumA	0.10521	0.0248259	>75% (High)	Present	Absent	Absent	Present	10-75% (Moderately Differentiated	Absent	Absent	Moderate to Marked Variation in Size	Multiple Fibrotic Foci	6-10 per 10 HPF (Medium)	unc.edu.61c8278b-4c06-4563-b1ac-97cceec76ca4.1124354.rsem.genes.normalized_results	Invasive Ductal Carcinoma	TCGA.BH.A0DG	unc.edu.61c8278b-4c06-4563-b1ac-97cceec76ca4.1124354.rsem.genes.normalized_results		4	1	ReacI	3	-0.45338	0.42	0	0	0	0	0	0	0	0	0	0	0	0	0	0
TCGA-D8-A1XJ-01A-11R-A14M-07	TCGA-D8-A1XJ	14.5514	950	None	13.8619	383	None	-3.73664	842	None	Her2	-0.458055	0.312845	25-75% (Moderate)	Absent	Absent	Absent	Absent	>75% (Well Differentiated	Absent	Present	Moderate to Marked Variation in Size	Multiple Fibrotic Foci	>10 per 10 HPF (High)	unc.edu.ef91ee42-e50f-44f7-967a-48698e920d12.1135866.rsem.genes.normalized_results	Other	TCGA.D8.A1XJ	unc.edu.ef91ee42-e50f-44f7-967a-48698e920d12.1135866.rsem.genes.normalized_results		7	3	Missing	1	0.28814	0.62	1	0	1	0	0	0	1	0	1	0	0	0	0	0
TCGA-E2-A1B6-01A-31R-A12P-07	TCGA-E2-A1B6	-4.78233	847	None	14.8918	385	None	4.05646	372	None	Basal	-0.554862	-0.322833	25-75% (Moderate)	Present	Absent	Absent	Present	<10% (poorly Differentiated	Present	Present	Moderate to Marked Variation in Size	Absent	>10 per 10 HPF (High)	unc.edu.eb398b00-8669-4c22-8285-03cdf76436f3.2116195.rsem.genes.normalized_results	Invasive Ductal Carcinoma	TCGA.E2.A1B6	unc.edu.eb398b00-8669-4c22-8285-03cdf76436f3.2116195.rsem.genes.normalized_results		6	5	Basal	1	0.223122	0.68	0	0	0	0	0	0	0	0	0	0	0	0	0	0
TCGA-E9-A3Q9-01A-11R-A21T-07	TCGA-E9-A3Q9	-3.61861	827	None	-21.5828	386	None	0.229839	418	None	LumA	0.590012	0.0593037	25-75% (Moderate)	Absent	Absent	Absent	Present	<10% (poorly Differentiated	Absent	Absent	Moderate Increase in Size	Absent	0-5 per 10 high powered fields, HPF (Low)	unc.edu.941748e8-5690-4e98-a5f4-d79b0e033ba1.1349949.rsem.genes.normalized_results	Mixed	TCGA.E9.A3Q9	unc.edu.941748e8-5690-4e98-a5f4-d79b0e033ba1.1349949.rsem.genes.normalized_results		Missing	Missing	Missing	Missing	-0.453704	0.69	0	0	0	0	0	0	0	0	0	0	0	0	0	0
TCGA-OL-A66K-01A-11R-A29R-07	TCGA-OL-A66K	-4.80032	484	None	-16.3636	387	None	7.99266	495	None	LumA	0.706218	-0.0559424	25-75% (Moderate)	Absent	Present	Absent	Absent	<10% (poorly Differentiated	Absent	Absent	Moderate Increase in Size	Absent	0-5 per 10 high powered fields, HPF (Low)	unc.edu.7cd7e1cf-4390-4b0e-884c-fc0a26c7e1bf.2059585.rsem.genes.normalized_results	Invasive Lobular Carcinoma	TCGA.OL.A66K	unc.edu.7cd7e1cf-4390-4b0e-884c-fc0a26c7e1bf.2059585.rsem.genes.normalized_results		Missing	Missing	Missing	Missing	-0.751356		1	0	1	0	0	0	0	0	0	0	0	0	0	0
TCGA-E2-A159-01A-11R-A115-07	TCGA-E2-A159	-2.77975	814	None	15.7044	388	None	-4.48784	610	None	Basal	-0.582713	-0.0965666	25-75% (Moderate)	Present	Absent	1-5% (Minimum)	Absent	<10% (poorly Differentiated	Absent	Present	Moderate to Marked Variation in Size	Absent	>10 per 10 HPF (High)	unc.edu.95c7abfa-a417-4d81-96c2-a952a081d997.1142188.rsem.genes.normalized_results	Invasive Ductal Carcinoma	TCGA.E2.A159	unc.edu.95c7abfa-a417-4d81-96c2-a952a081d997.1142188.rsem.genes.normalized_results		3	5	Basal	1	0.226882	0.49	0	1	1	0	0	0	0	0	0	0	0	0	1	0
TCGA-A8-A07L-01A-11R-A00Z-07	TCGA-A8-A07L	18.1942	153	Upper	14.0374	390	None	1.26882	956	None	LumB	-0.343097	0.730708	25-75% (Moderate)	Absent	Absent	1-5% (Minimum)	Absent	<10% (poorly Differentiated	Present	Absent	Moderate to Marked Variation in Size	Multiple Fibrotic Foci	6-10 per 10 HPF (Medium)	unc.edu.76cbecbe-22ef-479a-9306-2f09e1d87757.1154266.rsem.genes.normalized_results	Mixed	TCGA.A8.A07L	unc.edu.76cbecbe-22ef-479a-9306-2f09e1d87757.1154266.rsem.genes.normalized_results		5	4	Missing	4	0.399153	0.81	0	0	0	0	0	0	0	0	0	0	0	0	0	0
TCGA-C8-A137-01A-11R-A115-07	TCGA-C8-A137	13.7513	850	None	13.6556	391	None	-2.34671	1016	None	Her2	-0.474382	0.264922	<25% (Low)	Absent	Absent	Absent	Absent	<10% (poorly Differentiated	Absent	Absent	Moderate to Marked Variation in Size	Multiple Fibrotic Foci	0-5 per 10 high powered fields, HPF (Low)	unc.edu.2c829af4-a6a7-48b1-9e48-a88be0564752.1140814.rsem.genes.normalized_results	Mixed	TCGA.C8.A137	unc.edu.2c829af4-a6a7-48b1-9e48-a88be0564752.1140814.rsem.genes.normalized_results		Missing	4	Her2	5	0.360407	0.75	0	0	0	0	0	0	1	0	1	0	0	0	0	0
TCGA-BH-A0BA-01A-11R-A056-07	TCGA-BH-A0BA	-22.4942	143	Lower	-14.0027	392	None	-1.64216	422	None	LumA	0.375078	-0.121537	25-75% (Moderate)	Absent	Absent	Absent	Absent	<10% (poorly Differentiated	Present	Absent	Moderate Increase in Size	Absent	0-5 per 10 high powered fields, HPF (Low)	unc.edu.3bfd1811-bd2a-439d-8dde-237abcf855af.1375215.rsem.genes.normalized_results	Invasive Lobular Carcinoma	TCGA.BH.A0BA	unc.edu.3bfd1811-bd2a-439d-8dde-237abcf855af.1375215.rsem.genes.normalized_results		6	4	ReacI	3	-0.815459	0.48	0	0	0	0	0	0	0	0	0	0	0	0	0	0
TCGA-A2-A0YM-01A-11R-A109-07	TCGA-A2-A0YM	2.85516	990	None	27.1826	394	None	-0.239938	915	None	Basal	-0.643217	-0.335126	25-75% (Moderate)	Present	Absent	Absent	Absent	<10% (poorly Differentiated	Absent	Present	Moderate to Marked Variation in Size	Absent	>10 per 10 HPF (High)	unc.edu.1e59ea3f-36fa-4860-8c28-87b4b09075ec.1144182.rsem.genes.normalized_results	Invasive Ductal Carcinoma	TCGA.A2.A0YM	unc.edu.1e59ea3f-36fa-4860-8c28-87b4b09075ec.1144182.rsem.genes.normalized_results		5	5	Basal	3	0.462949	0.58	0	0	0	0	0	0	0	0	0	0	0	0	0	0
TCGA-C8-A278-01A-11R-A169-07	TCGA-C8-A278	4.5049	829	None	8.09666	396	None	-10.5747	551	None	Her2	-0.452773	0.373061	25-75% (Moderate)	Present	Absent	Absent	Present	<10% (poorly Differentiated	Absent	Present	Moderate to Marked Variation in Size	Multiple Fibrotic Foci	6-10 per 10 HPF (Medium)	unc.edu.8cdae811-9f3f-4c8b-9fe5-e542d30d40f2.1118214.rsem.genes.normalized_results	Invasive Ductal Carcinoma	TCGA.C8.A278	unc.edu.8cdae811-9f3f-4c8b-9fe5-e542d30d40f2.1118214.rsem.genes.normalized_results		Missing	4	Missing	4	0.157681	0.25	0	0	0	0	0	0	1	0	1	0	0	0	0	0
TCGA-AO-A1KT-01A-11R-A13Q-07	TCGA-AO-A1KT	10.4559	409	None	4.99583	397	None	-5.24923	863	None	LumB	-0.566194	0.318607	25-75% (Moderate)	Absent	Absent	Absent	Absent	10-75% (Moderately Differentiated	Absent	Absent	Moderate Increase in Size	Absent	0-5 per 10 high powered fields, HPF (Low)	unc.edu.82140d3a-0787-4e1e-993d-1b222c073cf8.1132363.rsem.genes.normalized_results	Invasive Ductal Carcinoma	TCGA.AO.A1KT	unc.edu.82140d3a-0787-4e1e-993d-1b222c073cf8.1132363.rsem.genes.normalized_results		4	3	Missing	2	-0.0131083	0.59	0	0	0	0	0	0	0	0	0	0	0	0	0	0
TCGA-A7-A0CH-01A-21R-A00Z-07	TCGA-A7-A0CH	-1.2518	591	None	-7.35403	398	Lower	-2.9983	95	None	LumA	0.643313	-0.0589196	25-75% (Moderate)	Absent	Absent	Absent	Absent	>75% (Well Differentiated	Absent	Absent	Moderate Increase in Size	Multiple Fibrotic Foci	0-5 per 10 high powered fields, HPF (Low)	unc.edu.0b225e38-d4c8-4cb5-a668-316894ab858f.1157305.rsem.genes.normalized_results	Invasive Ductal Carcinoma	TCGA.A7.A0CH	unc.edu.0b225e38-d4c8-4cb5-a668-316894ab858f.1157305.rsem.genes.normalized_results		2	2	LumA	2	-0.637893	0.78	0	0	0	0	0	0	0	0	0	0	0	0	0	0
TCGA-A7-A13F-01A-11R-A12P-07	TCGA-A7-A13F	8.58633	279	Upper	10.5722	400	None	-3.53009	928	None	LumB	-0.212869	0.448932	>75% (High)	Absent	Absent	6-50% (Moderate)	Absent	<10% (poorly Differentiated	Present	Absent	Moderate to Marked Variation in Size	Multiple Fibrotic Foci	>10 per 10 HPF (High)	unc.edu.82f3157c-09cc-40d7-872e-59f82f5f31f4.1080221.rsem.genes.normalized_results	Mixed	TCGA.A7.A13F	unc.edu.82f3157c-09cc-40d7-872e-59f82f5f31f4.1080221.rsem.genes.normalized_results		4	4	LumA/B	3	-0.0705275	0.65	0	0	0	0	0	0	0	0	0	0	0	0	0	0
TCGA-C8-A1HE-01A-11R-A13Q-07	TCGA-C8-A1HE	-3.45616	505	None	-6.20447	401	Lower	-5.70688	136	None	LumA	0.473517	0.24581	25-75% (Moderate)	Absent	Absent	6-50% (Moderate)	Present	10-75% (Moderately Differentiated	Present	Absent	Moderate Increase in Size	Absent	6-10 per 10 HPF (Medium)	unc.edu.b5f56bfb-6fc1-448f-8c2b-4753084aaa00.1127555.rsem.genes.normalized_results	Invasive Ductal Carcinoma	TCGA.C8.A1HE	unc.edu.b5f56bfb-6fc1-448f-8c2b-4753084aaa00.1127555.rsem.genes.normalized_results		2	4	Missing	2	-0.483885	0.79	0	0	0	0	0	0	0	0	0	0	0	0	0	0
TCGA-AR-A1AS-01A-11R-A12P-07	TCGA-AR-A1AS	23.3142	521	None	11.1749	402	None	-2.45796	624	None	LumA	-0.0671789	0.348571	25-75% (Moderate)	Absent	Absent	Absent	Absent	<10% (poorly Differentiated	Absent	Present	Moderate Increase in Size	Absent	6-10 per 10 HPF (Medium)	unc.edu.e7b64cc3-9b2b-4938-9896-84b640d1586f.1310418.rsem.genes.normalized_results	Invasive Ductal Carcinoma	TCGA.AR.A1AS	unc.edu.e7b64cc3-9b2b-4938-9896-84b640d1586f.1310418.rsem.genes.normalized_results		4	2	LumA	3	-0.248539	0.76	0	0	0	0	0	0	0	0	0	0	0	0	0	0
TCGA-B6-A0WY-01A-11R-A109-07	TCGA-B6-A0WY	-17.0062	572	None	-11.8849	403	Lower	-0.605291	297	None	LumA	0.416567	-0.518752	<25% (Low)	Absent	Absent	Absent	Present	>75% (Well Differentiated	Absent	Absent	Moderate Increase in Size	Multiple Fibrotic Foci	6-10 per 10 HPF (Medium)	unc.edu.90a60ebe-ce7e-4b64-af2a-1676f46e6601.1145668.rsem.genes.normalized_results	Invasive Ductal Carcinoma	TCGA.B6.A0WY	unc.edu.90a60ebe-ce7e-4b64-af2a-1676f46e6601.1145668.rsem.genes.normalized_results		4	1	Missing	4	-0.790009	0.25	0	0	0	0	0	0	0	0	0	0	0	0	0	0
TCGA-E2-A15L-01A-11R-A12D-07	TCGA-E2-A15L	6.31942	731	None	-0.925947	404	Lower	-3.27617	187	None	LumA	0.0882113	0.461417	>75% (High)	Absent	Present	1-5% (Minimum)	Present	<10% (poorly Differentiated	Present	Absent	Moderate Increase in Size	Absent	0-5 per 10 high powered fields, HPF (Low)	unc.edu.68a4bd03-2b97-4387-926f-c9d25fac8d29.1126403.rsem.genes.normalized_results	Invasive Lobular Carcinoma	TCGA.E2.A15L	unc.edu.68a4bd03-2b97-4387-926f-c9d25fac8d29.1126403.rsem.genes.normalized_results		Missing	2	ReacI	2	-0.191441	0.84	0	0	0	0	0	0	0	0	0	0	0	0	0	0
TCGA-A8-A076-01A-21R-A00Z-07	TCGA-A8-A076	14.9498	534	None	5.79229	405	None	-3.31121	597	None	LumB	-0.241969	0.452869	>75% (High)	Absent	Absent	Absent	Absent	<10% (poorly Differentiated	Absent	Absent	Moderate to Marked Variation in Size		0-5 per 10 high powered fields, HPF (Low)	unc.edu.95b5d7ca-4078-4af9-ac6b-4ed1c3cd9c60.1158544.rsem.genes.normalized_results	Invasive Ductal Carcinoma	TCGA.A8.A076	unc.edu.95b5d7ca-4078-4af9-ac6b-4ed1c3cd9c60.1158544.rsem.genes.normalized_results		4	3	Her2	4	-0.00703311	0.58	0	0	0	0	0	0	1	0	1	0	0	0	0	0
TCGA-E2-A1IU-01A-11R-A14D-07	TCGA-E2-A1IU	-9.01402	459	None	-8.94513	406	Lower	-0.34506	282	None	LumA	0.774694	-0.246771	<25% (Low)	Absent	Absent	Absent	Present	>75% (Well Differentiated	Absent	Absent	Moderate Increase in Size	Multiple Fibrotic Foci	6-10 per 10 HPF (Medium)	unc.edu.53c8bbbd-16cd-4790-a99b-f45b0f958157.1119492.rsem.genes.normalized_results	Invasive Ductal Carcinoma	TCGA.E2.A1IU	unc.edu.53c8bbbd-16cd-4790-a99b-f45b0f958157.1119492.rsem.genes.normalized_results		2	1	Missing	2	-0.749962	0.67	0	0	0	0	0	0	0	0	0	0	0	0	0	0
TCGA-E2-A10E-01A-21R-A10J-07	TCGA-E2-A10E	-1.88425	504	None	-3.35836	407	Lower	-5.2825	252	None	LumA	0.33407	0.388908	25-75% (Moderate)	Absent	Absent	Absent	Absent	10-75% (Moderately Differentiated	Absent	Absent	Moderate Increase in Size	Absent	6-10 per 10 HPF (Medium)	unc.edu.0e932148-a592-42e2-b1df-4fd599db21e9.1143875.rsem.genes.normalized_results	Invasive Ductal Carcinoma	TCGA.E2.A10E	unc.edu.0e932148-a592-42e2-b1df-4fd599db21e9.1143875.rsem.genes.normalized_results		4	4	LumA/B	2	-0.598544	0.86	0	0	0	0	0	0	0	0	0	0	0	0	0	0
TCGA-E9-A2JS-01A-11R-A180-07	TCGA-E9-A2JS	22.002	39	Upper	13.0663	408	None	5.1476	720	None	LumB	-0.312845	0.5103	25-75% (Moderate)	Absent	Absent	>50% (Marked)	Absent	<10% (poorly Differentiated	Absent	Absent	Moderate to Marked Variation in Size	Multiple Fibrotic Foci	>10 per 10 HPF (High)	unc.edu.4fe55069-e1b6-4d85-a51a-03a10c6116e2.1282695.rsem.genes.normalized_results	Invasive Lobular Carcinoma	TCGA.E9.A2JS	unc.edu.4fe55069-e1b6-4d85-a51a-03a10c6116e2.1282695.rsem.genes.normalized_results		Missing	Missing	Missing	Missing	0.193688	0.64	0	0	0	0	0	0	0	0	0	0	0	0	0	0
TCGA-BH-A1EX-01A-11R-A13Q-07	TCGA-BH-A1EX	-6.51131	586	None	-10.9124	409	None	-6.73466	304	None	LumA	0.0241537	0.1612	25-75% (Moderate)	Absent	Absent	Absent	Present	<10% (poorly Differentiated	Absent	Absent	Small Regular Nuclei	Absent	0-5 per 10 high powered fields, HPF (Low)	unc.edu.b5c8962b-15d5-45ba-9a5a-a75dfacbaad9.1131132.rsem.genes.normalized_results	Invasive Ductal Carcinoma	TCGA.BH.A1EX	unc.edu.b5c8962b-15d5-45ba-9a5a-a75dfacbaad9.1131132.rsem.genes.normalized_results		5	4	Missing	3	-0.419636	0.64	0	0	0	0	0	0	0	0	0	0	0	0	0	0
TCGA-A2-A04R-01A-41R-A109-07	TCGA-A2-A04R	13.2338	127	Upper	9.83303	411	None	0.0253587	739	None	LumB	-0.0360624	0.474382	>75% (High)	Absent	Absent	Absent	Present	10-75% (Moderately Differentiated	Absent	Absent	Moderate to Marked Variation in Size	Multiple Fibrotic Foci	>10 per 10 HPF (High)	unc.edu.8801f107-f5d5-4ad5-877d-a5acb12596b3.1170630.rsem.genes.normalized_results	Invasive Ductal Carcinoma	TCGA.A2.A04R	unc.edu.8801f107-f5d5-4ad5-877d-a5acb12596b3.1170630.rsem.genes.normalized_results		4	4	Missing	5	-0.0484319	0.88	0	0	0	0	0	0	0	0	0	0	0	0	0	0
TCGA-B6-A0WT-01A-11R-A109-07	TCGA-B6-A0WT	-2.61253	541	None	-2.96905	413	Lower	-3.12706	273	None	LumA	0.377383	0.0886915	25-75% (Moderate)	Absent	Absent	>50% (Marked)	Present	<10% (poorly Differentiated	Present	Absent	Moderate to Marked Variation in Size	Absent	6-10 per 10 HPF (Medium)	unc.edu.0507f62d-e776-4efb-bd51-dba9d74090bd.1161813.rsem.genes.normalized_results	Invasive Ductal Carcinoma	TCGA.B6.A0WT	unc.edu.0507f62d-e776-4efb-bd51-dba9d74090bd.1161813.rsem.genes.normalized_results		4	2	Missing	3	-0.563822	0.66	0	0	0	0	0	0	0	0	0	0	0	0	0	1
TCGA-A2-A0T4-01A-31R-A084-07	TCGA-A2-A0T4	-14.0518	183	Lower	-11.5535	414	None	-3.13001	308	None	LumA	-0.0239616	0.431549	25-75% (Moderate)	Absent	Absent	Absent	Absent	<10% (poorly Differentiated	Absent	Absent	Moderate Increase in Size	Absent	0-5 per 10 high powered fields, HPF (Low)	unc.edu.09787ddc-336f-4a53-a687-339d90457085.1153495.rsem.genes.normalized_results	Invasive Lobular Carcinoma	TCGA.A2.A0T4	unc.edu.09787ddc-336f-4a53-a687-339d90457085.1153495.rsem.genes.normalized_results		4	4	ReacI	2	-0.317657	0.49	0	0	0	0	0	0	0	0	0	0	0	0	0	0
TCGA-E2-A109-01A-11R-A10J-07	TCGA-E2-A109	19.2401	198	Upper	11.303	415	None	2.57557	845	None	LumB	-0.36557	0.656375	>75% (High)	Absent	Absent	Absent	Present	<10% (poorly Differentiated	Absent	Present	Moderate to Marked Variation in Size	Absent	>10 per 10 HPF (High)	unc.edu.d6aae541-9dec-4055-bfd6-51ebbdcbf7a2.1142444.rsem.genes.normalized_results	Invasive Ductal Carcinoma	TCGA.E2.A109	unc.edu.d6aae541-9dec-4055-bfd6-51ebbdcbf7a2.1142444.rsem.genes.normalized_results		6	3	LumA/B	5	0.361465	0.68	0	0	0	0	0	0	0	0	0	0	0	0	0	0
TCGA-A8-A09A-01A-11R-A00Z-07	TCGA-A8-A09A	-10.2151	384	None	-10.2111	416	None	-5.46436	515	None	LumA	0.229964	-0.181369	25-75% (Moderate)	Present	Absent	>50% (Marked)	Present	<10% (poorly Differentiated	Present	Absent	Moderate to Marked Variation in Size	Absent	6-10 per 10 HPF (Medium)	unc.edu.7b1992b8-781d-49cc-a600-4bee56bcf1b5.1153564.rsem.genes.normalized_results	Invasive Ductal Carcinoma	TCGA.A8.A09A	unc.edu.7b1992b8-781d-49cc-a600-4bee56bcf1b5.1153564.rsem.genes.normalized_results		4	4	LumA	4	-0.769384	0.37	0	0	0	0	0	0	0	0	0	0	0	0	0	0
TCGA-E2-A14Z-01A-11R-A115-07	TCGA-E2-A14Z	-7.80805	411	None	-2.84021	417	None	1.74201	561	None	LumA	-0.10886	-0.180792	25-75% (Moderate)	Absent	Absent	Absent	Absent	10-75% (Moderately Differentiated	Absent	Present	Moderate Increase in Size	Multiple Fibrotic Foci	>10 per 10 HPF (High)	unc.edu.bcf768ee-138c-42a4-a3bf-b8d509c644d9.1141269.rsem.genes.normalized_results	Mixed	TCGA.E2.A14Z	unc.edu.bcf768ee-138c-42a4-a3bf-b8d509c644d9.1141269.rsem.genes.normalized_results		6	1	LumA	1	-0.366894	0.41	0	0	0	0	0	0	0	0	0	0	0	0	0	1
TCGA-BH-A0H6-01A-21R-A056-07	TCGA-BH-A0H6	8.56485	559	None	-11.4634	418	None	2.97982	530	None	LumA	0.52509	0.0407683	25-75% (Moderate)	Absent	Absent	Absent	Absent	10-75% (Moderately Differentiated	Absent	Absent	Moderate Increase in Size	Absent	0-5 per 10 high powered fields, HPF (Low)	unc.edu.f7e26041-2b2f-45ea-8da9-5a0d5bf25781.1150612.rsem.genes.normalized_results	Other	TCGA.BH.A0H6	unc.edu.f7e26041-2b2f-45ea-8da9-5a0d5bf25781.1150612.rsem.genes.normalized_results		2	2	ReacI	4	-0.609795	0.76	0	0	0	0	0	0	0	0	0	0	0	0	0	0
TCGA-A8-A093-01A-11R-A00Z-07	TCGA-A8-A093	8.4306	516	None	-9.01382	419	None	1.44791	529	None	LumA	0.471501	0.265882	>75% (High)	Absent	Absent	Absent	Absent	>75% (Well Differentiated	Absent	Absent	Small Regular Nuclei	Absent	0-5 per 10 high powered fields, HPF (Low)	unc.edu.54d372bf-07c8-4525-a081-ff26c28aff39.1154234.rsem.genes.normalized_results	Invasive Ductal Carcinoma	TCGA.A8.A093	unc.edu.54d372bf-07c8-4525-a081-ff26c28aff39.1154234.rsem.genes.normalized_results		2	4	Missing	3	-0.391882	0.78	0	0	0	0	0	0	0	0	0	0	0	0	0	0
TCGA-A2-A0CX-01A-21R-A00Z-07	TCGA-A2-A0CX	9.15033	656	None	3.92251	420	None	-1.85829	672	None	Her2	-0.406194	0.212773	25-75% (Moderate)	Present	Absent	>50% (Marked)	Present	<10% (poorly Differentiated	Present	Present	Moderate to Marked Variation in Size	Multiple Fibrotic Foci	>10 per 10 HPF (High)	unc.edu.b1ecc303-eb55-436f-9629-cdac63bde297.1171987.rsem.genes.normalized_results	Invasive Ductal Carcinoma	TCGA.A2.A0CX	unc.edu.b1ecc303-eb55-436f-9629-cdac63bde297.1171987.rsem.genes.normalized_results		Missing	4	Her2	3	-0.18973	0.45
TCGA-BH-A0E6-01A-11R-A034-07	TCGA-BH-A0E6	-1.3058	747	None	14.495	421	None	7.37126	429	None	Basal	-0.533541	-0.322065	>75% (High)	Present	Absent	Absent	Absent	<10% (poorly Differentiated	Absent	Present	Moderate to Marked Variation in Size	Absent	>10 per 10 HPF (High)	unc.edu.6bf094a5-1f62-406c-9b3a-e686bb4a074e.1121822.rsem.genes.normalized_results	Invasive Ductal Carcinoma	TCGA.BH.A0E6	unc.edu.6bf094a5-1f62-406c-9b3a-e686bb4a074e.1121822.rsem.genes.normalized_results		4	1	ReacI	1	0.183619	0.36	1	0	1	0	0	0	0	0	0	0	0	0	0	0
TCGA-AC-A3W5-01A-11R-A22K-07	TCGA-AC-A3W5	-3.01068	535	None	-10.3249	422	Upper	9.33959	216	None	Her2	-0.437503	0.20048	25-75% (Moderate)	Absent	Absent	6-50% (Moderate)	Absent	<10% (poorly Differentiated	Absent	Absent	Moderate Increase in Size	Absent	>10 per 10 HPF (High)	unc.edu.3e775d6c-3845-49a7-80e0-82c5c68a473c.1879592.rsem.genes.normalized_results	Other	TCGA.AC.A3W5	unc.edu.3e775d6c-3845-49a7-80e0-82c5c68a473c.1879592.rsem.genes.normalized_results		Missing	Missing	Missing	Missing	-0.0373712	0.48	0	0	0	0	0	0	1	0	1	0	0	0	0	0
TCGA-BH-A0RX-01A-21R-A084-07	TCGA-BH-A0RX	-13.9287	760	None	6.37989	423	None	-0.724248	522	None	Basal	-0.648595	-0.220072	25-75% (Moderate)	Present	Absent	Absent	Present	<10% (poorly Differentiated	Absent	Present	Moderate to Marked Variation in Size	Absent	>10 per 10 HPF (High)	unc.edu.5c911cb7-4e7b-4ffd-bd2b-4498ee7b0e88.1152638.rsem.genes.normalized_results	Other	TCGA.BH.A0RX	unc.edu.5c911cb7-4e7b-4ffd-bd2b-4498ee7b0e88.1152638.rsem.genes.normalized_results		4	5	ReacII	4	0.236499	0.18	0	0	0	0	0	0	0	0	0	0	0	0	0	0
TCGA-A7-A4SA-01A-11R-A266-07	TCGA-A7-A4SA	-9.78624	509	None	-10.0501	425	None	8.41146	369	None	LumA	0.152173	0.0196399	25-75% (Moderate)	Absent	Present	6-50% (Moderate)	Absent	<10% (poorly Differentiated	Absent	Absent	Moderate Increase in Size	Absent	6-10 per 10 HPF (Medium)	unc.edu.781945fb-6d9e-4b45-8082-57675f21dc4a.1968835.rsem.genes.normalized_results	Invasive Lobular Carcinoma	TCGA.A7.A4SA	unc.edu.781945fb-6d9e-4b45-8082-57675f21dc4a.1968835.rsem.genes.normalized_results		Missing	Missing	Missing	Missing	-0.324227		0	0	0	0	0	0	0	0	0	0	0	0	0	0
TCGA-D8-A3Z6-01A-11R-A239-07	TCGA-D8-A3Z6	-4.04753	373	None	-14.4454	426	Upper	11.5212	171	None	LumA	0.713517	-0.251092	25-75% (Moderate)	Absent	Present	Absent	Absent	<10% (poorly Differentiated	Absent	Absent	Moderate Increase in Size	Absent	6-10 per 10 HPF (Medium)	unc.edu.0593faf5-8fcc-4aba-a926-c06c70cef7a8.1805842.rsem.genes.normalized_results	Invasive Lobular Carcinoma	TCGA.D8.A3Z6	unc.edu.0593faf5-8fcc-4aba-a926-c06c70cef7a8.1805842.rsem.genes.normalized_results		Missing	Missing	Missing	Missing	-0.892704	0.6	0	0	0	0	0	0	0	0	0	0	0	0	1	0
TCGA-E2-A1LK-01A-21R-A14D-07	TCGA-E2-A1LK	25.6104	771	None	32.5669	427	None	7.4094	898	None	Basal	-0.446915	-0.380072	>75% (High)	Present	Absent	>50% (Marked)	Absent	<10% (poorly Differentiated	Present	Present	Moderate to Marked Variation in Size	Multiple Fibrotic Foci	>10 per 10 HPF (High)	unc.edu.d6301614-9ba7-4632-bdca-ac1b11e8e811.1115425.rsem.genes.normalized_results	Invasive Ductal Carcinoma	TCGA.E2.A1LK	unc.edu.d6301614-9ba7-4632-bdca-ac1b11e8e811.1115425.rsem.genes.normalized_results		5	3	Missing	4	0.12579	0.68	0	0	0	0	0	0	0	0	0	0	0	0	1	0
TCGA-BH-A42U-01A-12R-A24H-07	TCGA-BH-A42U	-30.637	497	None	-29.7418	428	Upper	11.8197	61	None	Normal	0.573301	-0.591741	<25% (Low)	Absent	Present	Absent	Absent	<10% (poorly Differentiated	Absent	Absent	Moderate Increase in Size	Absent	0-5 per 10 high powered fields, HPF (Low)	unc.edu.b3ce7ee4-fc5e-445c-b1ca-5f324b33678a.1794119.rsem.genes.normalized_results	Invasive Lobular Carcinoma	TCGA.BH.A42U	unc.edu.b3ce7ee4-fc5e-445c-b1ca-5f324b33678a.1794119.rsem.genes.normalized_results		Missing	Missing	Missing	Missing	-0.835855		0	0	0	0	0	0	0	0	0	0	0	0	0	0
TCGA-A8-A08G-01A-11R-A00Z-07	TCGA-A8-A08G	21.7849	80	Upper	7.71065	430	None	2.6877	819	None	LumB	-0.21114	0.534598	>75% (High)	Absent	Absent	Absent	Absent	<10% (poorly Differentiated	Absent	Absent	Moderate to Marked Variation in Size	Absent	0-5 per 10 high powered fields, HPF (Low)	unc.edu.0584b467-a0f7-45fd-9948-9a01318d34bd.1725206.rsem.genes.normalized_results	Invasive Ductal Carcinoma	TCGA.A8.A08G	unc.edu.0584b467-a0f7-45fd-9948-9a01318d34bd.1725206.rsem.genes.normalized_results		4	2	LumA/B	3	0.10728	0.69	0	0	0	0	0	0	0	0	0	0	0	0	0	0
TCGA-E2-A10B-01A-11R-A10J-07	TCGA-E2-A10B	-4.10067	498	None	-5.24285	432	None	-0.806064	453	None	LumA	0.224874	0.413878	>75% (High)	Absent	Absent	Absent	Absent	<10% (poorly Differentiated	Absent	Absent	Moderate Increase in Size	Absent	>10 per 10 HPF (High)	unc.edu.3b72a173-8ce4-444e-aeeb-39be3f3eb558.1143387.rsem.genes.normalized_results	Invasive Ductal Carcinoma	TCGA.E2.A10B	unc.edu.3b72a173-8ce4-444e-aeeb-39be3f3eb558.1143387.rsem.genes.normalized_results		4	4	LumA	3	-0.317616	0.74	0	0	0	0	0	0	0	0	0	0	0	0	0	0
TCGA-E9-A1N8-01A-11R-A144-07	TCGA-E9-A1N8	3.16712	1024	None	20.697	433	None	3.80312	961	None	Basal	-0.429532	-0.475918	25-75% (Moderate)	Present	Absent	Absent	Absent	<10% (poorly Differentiated	Absent	Present	Moderate to Marked Variation in Size	Multiple Fibrotic Foci	>10 per 10 HPF (High)	unc.edu.7d6b6a17-5f1e-4586-9316-195c0e96925c.1119813.rsem.genes.normalized_results	Invasive Ductal Carcinoma	TCGA.E9.A1N8	unc.edu.7d6b6a17-5f1e-4586-9316-195c0e96925c.1119813.rsem.genes.normalized_results		5	5	Missing	1	0.0944442	0.95	0	0	0	0	0	0	0	0	0	0	1	1	0	0
TCGA-GM-A2DA-01A-11R-A18M-07	TCGA-GM-A2DA	-16.6157	550	None	-14.7807	434	None	7.47888	538	None	LumA	0.0580552	-0.0238655	25-75% (Moderate)	Absent	Absent	Absent	Absent	<10% (poorly Differentiated	Absent	Absent	Moderate Increase in Size	Absent	0-5 per 10 high powered fields, HPF (Low)	unc.edu.df5061ca-929b-4e23-89fb-6d05c1a9ffa4.1258699.rsem.genes.normalized_results	Invasive Ductal Carcinoma	TCGA.GM.A2DA	unc.edu.df5061ca-929b-4e23-89fb-6d05c1a9ffa4.1258699.rsem.genes.normalized_results		Missing	Missing	Missing	Missing	-0.450479	0.52	0	0	0	0	0	0	1	0	1	0	0	0	0	0
TCGA-BH-A0W7-01A-11R-A115-07	TCGA-BH-A0W7	-7.14076	330	None	-6.94493	435	None	-0.569414	423	None	LumA	-0.227467	0.269052	25-75% (Moderate)	Absent	Absent	Absent	Present	>75% (Well Differentiated	Absent	Absent	Moderate Increase in Size	Multiple Fibrotic Foci	6-10 per 10 HPF (Medium)	unc.edu.afaeb45f-d795-4fe0-b4ee-5b90816e6427.1142447.rsem.genes.normalized_results	Invasive Ductal Carcinoma	TCGA.BH.A0W7	unc.edu.afaeb45f-d795-4fe0-b4ee-5b90816e6427.1142447.rsem.genes.normalized_results		4	1	Missing	4	-0.242019	0.57	0	0	0	0	0	0	0	0	0	0	0	0	0	0
TCGA-BH-A0HX-01A-21R-A056-07	TCGA-BH-A0HX	3.39386	347	None	-2.10974	438	None	-0.268955	740	None	LumA	0.101273	0.366339	>75% (High)	Absent	Absent	Absent	Absent	10-75% (Moderately Differentiated	Absent	Absent	Moderate to Marked Variation in Size	Multiple Fibrotic Foci	6-10 per 10 HPF (Medium)	unc.edu.8bbaef6c-31c4-47a4-8e7b-7e6242d02666.1150039.rsem.genes.normalized_results	Invasive Ductal Carcinoma	TCGA.BH.A0HX	unc.edu.8bbaef6c-31c4-47a4-8e7b-7e6242d02666.1150039.rsem.genes.normalized_results		4	4	LumA/B	4	-0.456629	0.6	0	0	0	0	0	0	0	0	0	0	0	0	0	0
TCGA-AR-A1AP-01A-11R-A12P-07	TCGA-AR-A1AP	-3.6783	533	None	-5.52593	439	None	1.6759	695	None	LumA	0.240624	0.0706363												unc.edu.8b0f1897-20d8-492d-9ea9-22f771bbae9d.1079926.rsem.genes.normalized_results	Other	TCGA.AR.A1AP	unc.edu.8b0f1897-20d8-492d-9ea9-22f771bbae9d.1079926.rsem.genes.normalized_results		4	4	LumA/B	2	-0.395412	0.7	0	0	0	0	0	0	0	0	0	0	0	0	0	0
TCGA-E9-A247-01A-11R-A169-07	TCGA-E9-A247	9.95053	251	Upper	11.405	440	None	2.13325	774	None	LumA	0.00283313	0.130084	25-75% (Moderate)	Absent	Absent	6-50% (Moderate)	Absent	<10% (poorly Differentiated	Present	Absent	Small Regular Nuclei	Multiple Fibrotic Foci	0-5 per 10 high powered fields, HPF (Low)	unc.edu.3c38c1fe-9f57-4523-9654-c4bc6b02e84f.1157943.rsem.genes.normalized_results	Mixed	TCGA.E9.A247	unc.edu.3c38c1fe-9f57-4523-9654-c4bc6b02e84f.1157943.rsem.genes.normalized_results		Missing	3	Missing	4	-0.455208	0.72	0	0	0	0	0	0	0	0	0	0	0	0	0	0
TCGA-BH-A0BM-01A-11R-A056-07	TCGA-BH-A0BM	-25.6009	170	Lower	-32.0127	441	None	-1.69573	434	None	LumA	0.741273	-0.424442	25-75% (Moderate)	Absent	Absent	Absent	Absent	<10% (poorly Differentiated	Absent	Absent	Moderate Increase in Size	Absent	0-5 per 10 high powered fields, HPF (Low)	unc.edu.986550fb-92db-4e9f-b79a-6c3023dd63a3.1149914.rsem.genes.normalized_results	Mixed	TCGA.BH.A0BM	unc.edu.986550fb-92db-4e9f-b79a-6c3023dd63a3.1149914.rsem.genes.normalized_results		6	2	ReacI	2	-0.936568	0.61	0	0	0	0	0	0	0	0	0	0	0	0	0	0
TCGA-E2-A14W-01A-11R-A12D-07	TCGA-E2-A14W	52.7655	6	Upper	20.302	444	None	-4.26061	902	None	LumB	-0.181945	0.471309	25-75% (Moderate)	Absent	Absent	Absent	Absent	<10% (poorly Differentiated	Present	Present	Moderate to Marked Variation in Size	Absent	>10 per 10 HPF (High)	unc.edu.f898f44d-a728-41cf-b1ac-20b1995a86b9.1130821.rsem.genes.normalized_results	Invasive Ductal Carcinoma	TCGA.E2.A14W	unc.edu.f898f44d-a728-41cf-b1ac-20b1995a86b9.1130821.rsem.genes.normalized_results		7	2	Her2	5	0.295875	0.55	0	0	0	0	0	0	0	0	0	0	0	0	0	0
TCGA-LL-A5YO-01A-21R-A28M-07	TCGA-LL-A5YO	1.26573	636	None	8.41802	446	None	6.68417	352	None	Her2	-0.669532	0.235054	25-75% (Moderate)	Present	Absent	Absent	Absent	<10% (poorly Differentiated	Present	Absent	Moderate to Marked Variation in Size	Absent	>10 per 10 HPF (High)	unc.edu.4b5b44ea-8589-4aea-a69f-b5d5041b1acd.2032690.rsem.genes.normalized_results	Invasive Ductal Carcinoma	TCGA.LL.A5YO	unc.edu.4b5b44ea-8589-4aea-a69f-b5d5041b1acd.2032690.rsem.genes.normalized_results		Missing	Missing	Missing	Missing	0.411866		0	0	0	0	0	0	0	0	0	0	0	0	0	0
TCGA-BH-A1EY-01A-11R-A13Q-07	TCGA-BH-A1EY	-1.58592	700	None	-13.4018	447	None	-4.03378	805	None	LumA	0.407923	0.258103	25-75% (Moderate)	Absent	Absent	6-50% (Moderate)	Present	<10% (poorly Differentiated	Absent	Absent	Moderate Increase in Size	Absent	6-10 per 10 HPF (Medium)	unc.edu.4a6f7935-86f8-4c08-9d0e-9fe77878f2ce.1169708.rsem.genes.normalized_results	Invasive Ductal Carcinoma	TCGA.BH.A1EY	unc.edu.4a6f7935-86f8-4c08-9d0e-9fe77878f2ce.1169708.rsem.genes.normalized_results		1	4	Missing	2	-0.261666	0.51	0	0	0	0	0	0	0	0	0	0	1	1	0	0
TCGA-A8-A091-01A-11R-A00Z-07	TCGA-A8-A091	-2.69134	658	None	-10.9207	449	None	2.86512	560	None	LumA	0.333013	0.256279	>75% (High)	Absent	Absent	Absent	Absent	<10% (poorly Differentiated	Absent	Absent	Moderate to Marked Variation in Size	Absent	0-5 per 10 high powered fields, HPF (Low)	unc.edu.e43cb8f2-6541-4d55-b11c-8288dcf3b78f.1111674.rsem.genes.normalized_results	Invasive Ductal Carcinoma	TCGA.A8.A091	unc.edu.e43cb8f2-6541-4d55-b11c-8288dcf3b78f.1111674.rsem.genes.normalized_results		2	4	LumA/B	4	-0.473854	0.75	0	0	0	0	0	0	0	0	0	0	0	0	0	0
TCGA-B6-A0RG-01A-11R-A056-07	TCGA-B6-A0RG	11.0889	74	Upper	6.4266	450	None	2.0764	595	None	LumA	0.238511	0.256279	>75% (High)	Absent	Absent	Absent	Present	10-75% (Moderately Differentiated	Absent	Present	Moderate to Marked Variation in Size	Absent	6-10 per 10 HPF (Medium)	unc.edu.006e88ce-ad31-45bf-8da5-802f0e387b3a.1150667.rsem.genes.normalized_results	Invasive Ductal Carcinoma	TCGA.B6.A0RG	unc.edu.006e88ce-ad31-45bf-8da5-802f0e387b3a.1150667.rsem.genes.normalized_results		4	2	ReacII	2	-0.305513	0.81	0	0	0	0	0	0	1	0	1	0	0	0	0	0
TCGA-A2-A259-01A-11R-A16F-07	TCGA-A2-A259	-20.8283	333	None	-18.3392	451	Lower	-4.98544	244	None	LumA	0.694982	-0.492149	25-75% (Moderate)	Absent	Absent	Absent	Present	10-75% (Moderately Differentiated	Absent	Absent	Moderate Increase in Size	Multiple Fibrotic Foci	0-5 per 10 high powered fields, HPF (Low)	unc.edu.7157ccb4-b4f6-41ba-9f9c-da862b749a57.1102117.rsem.genes.normalized_results	Invasive Ductal Carcinoma	TCGA.A2.A259	unc.edu.7157ccb4-b4f6-41ba-9f9c-da862b749a57.1102117.rsem.genes.normalized_results		Missing	1	Missing	4	-0.911236	0.44	0	0	0	0	0	0	0	0	0	0	1	1	0	0
TCGA-A2-A0EX-01A-21R-A034-07	TCGA-A2-A0EX	-19.3122	174	Lower	-22.3257	452	None	-3.98569	499	None	LumA	0.742329	-0.434334	25-75% (Moderate)	Absent	Absent	>50% (Marked)	Absent	<10% (poorly Differentiated	Present	Absent	Moderate Increase in Size	Absent	0-5 per 10 high powered fields, HPF (Low)	unc.edu.6fc8b7da-3de6-4111-b685-bb03c032466a.1145114.rsem.genes.normalized_results	Invasive Lobular Carcinoma	TCGA.A2.A0EX	unc.edu.6fc8b7da-3de6-4111-b685-bb03c032466a.1145114.rsem.genes.normalized_results		4	4	ReacI	4	-0.895293	0.5	0	0	0	0	0	0	0	0	0	0	0	0	0	0
TCGA-C8-A273-01A-11R-A16F-07	TCGA-C8-A273	8.18849	276	Upper	3.91564	454	None	3.12589	753	None	LumA	-0.0516206	0.366146	25-75% (Moderate)	Absent	Absent	Absent	Present	>75% (Well Differentiated	Absent	Absent	Moderate Increase in Size	Multiple Fibrotic Foci	6-10 per 10 HPF (Medium)	unc.edu.c2e4eb91-bc79-4c8a-beef-4c5abc61d2fa.1126942.rsem.genes.normalized_results	Other	TCGA.C8.A273	unc.edu.c2e4eb91-bc79-4c8a-beef-4c5abc61d2fa.1126942.rsem.genes.normalized_results		Missing	4	Missing	3	-0.293067	0.74	0	0	0	0	0	0	0	0	0	0	0	0	0	0
TCGA-A8-A06U-01A-11R-A00Z-07	TCGA-A8-A06U	14.4288	119	Upper	12.0256	455	None	-0.880692	1001	None	LumA	-0.0880192	0.195006	>75% (High)	Present	Absent	Absent	Absent	<10% (poorly Differentiated		Present	Moderate to Marked Variation in Size	Absent	>10 per 10 HPF (High)	unc.edu.89f9e509-5f4c-439b-b610-860f209332d2.1349460.rsem.genes.normalized_results	Invasive Ductal Carcinoma	TCGA.A8.A06U	unc.edu.89f9e509-5f4c-439b-b610-860f209332d2.1349460.rsem.genes.normalized_results		4	4	LumA/B	Missing	-0.320971	0.67	0	0	0	0	0	0	1	0	1	0	0	0	0	0
TCGA-A8-A08R-01A-11R-A034-07	TCGA-A8-A08R	1.55658	917	None	18.5292	457	None	-4.15319	838	None	Basal	-0.75395	-0.0535414	>75% (High)	Absent	Absent	Absent	Absent	<10% (poorly Differentiated	Absent	Present	Moderate to Marked Variation in Size	Absent	>10 per 10 HPF (High)	unc.edu.3a1d8959-f829-4b8a-a65f-70a51845f118.1162769.rsem.genes.normalized_results	Invasive Ductal Carcinoma	TCGA.A8.A08R	unc.edu.3a1d8959-f829-4b8a-a65f-70a51845f118.1162769.rsem.genes.normalized_results		4	5	Missing	4	0.510358	0.29	0	0	0	0	0	0	0	0	0	0	0	0	0	0
TCGA-A2-A0CV-01A-31R-A115-07	TCGA-A2-A0CV	-28.4251	64	Lower	-28.4578	458	None	-3.06777	363	None	LumA	0.731477	-0.393037	>75% (High)	Absent	Absent	Absent	Present	>75% (Well Differentiated	Present	Absent	Moderate Increase in Size	Absent	0-5 per 10 high powered fields, HPF (Low)	unc.edu.a8154f60-e391-44b5-b378-c944c5e8621d.1142554.rsem.genes.normalized_results	Invasive Ductal Carcinoma	TCGA.A2.A0CV	unc.edu.a8154f60-e391-44b5-b378-c944c5e8621d.1142554.rsem.genes.normalized_results		6	2	LumA/B	2	-0.966413	0.46	0	0	0	0	0	0	0	0	0	0	0	0	0	0
TCGA-A2-A0CP-01A-11R-A034-07	TCGA-A2-A0CP	-17.782	348	None	-29.2555	460	Upper	5.29752	96	None	LumA	0.681729	-0.571861	<25% (Low)	Present	Absent	Absent	Present	>75% (Well Differentiated	Present	Absent	Moderate to Marked Variation in Size	Multiple Fibrotic Foci	>10 per 10 HPF (High)	unc.edu.5c4dae2a-4b4a-47d0-b6fb-456bdf58ca15.1126802.rsem.genes.normalized_results	Invasive Ductal Carcinoma	TCGA.A2.A0CP	unc.edu.5c4dae2a-4b4a-47d0-b6fb-456bdf58ca15.1126802.rsem.genes.normalized_results		4	1	X	4	-0.914652	0.47	0	0	0	0	0	0	0	0	0	0	0	0	0	0
TCGA-E2-A2P5-01A-11R-A19W-07	TCGA-E2-A2P5	3.62448	434	None	4.42256	461	None	9.92222	330	None	LumA	-0.224394	0.226891	25-75% (Moderate)	Absent	Absent	Absent	Present	<10% (poorly Differentiated	Absent	Absent	Moderate to Marked Variation in Size	Absent	6-10 per 10 HPF (Medium)	unc.edu.90d04601-4a15-44fc-bf1b-e0859310e644.1807169.rsem.genes.normalized_results	Invasive Lobular Carcinoma	TCGA.E2.A2P5	unc.edu.90d04601-4a15-44fc-bf1b-e0859310e644.1807169.rsem.genes.normalized_results		Missing	Missing	Missing	Missing	-0.0284202	0.6	0	0	0	0	0	0	0	0	0	0	1	1	0	0
TCGA-A2-A3XS-01A-11R-A22U-07	TCGA-A2-A3XS	-4.53095	706	None	9.40587	462	None	9.5837	384	None	Basal	-0.535078	-0.376999	>75% (High)	Absent	Absent	Absent	Present	<10% (poorly Differentiated	Present		Moderate Increase in Size	Absent	6-10 per 10 HPF (Medium)	unc.edu.799df122-75f1-46bf-8b5e-ca557cd38d53.1806996.rsem.genes.normalized_results	Other	TCGA.A2.A3XS	unc.edu.799df122-75f1-46bf-8b5e-ca557cd38d53.1806996.rsem.genes.normalized_results		Missing	Missing	Missing	Missing	0.185972	0.41	0	1	1	0	0	0	0	0	0	0	0	0	0	0
TCGA-B6-A0IK-01A-12R-A056-07	TCGA-B6-A0IK	-4.41009	867	None	8.10651	463	None	-2.82242	983	None	Her2	-0.379784	-0.0615126	>75% (High)	Absent	Absent	>50% (Marked)	Present	<10% (poorly Differentiated	Present	Present	Moderate to Marked Variation in Size	Absent	>10 per 10 HPF (High)	unc.edu.8fb338fe-ffa8-45c2-857b-f713d1935330.1151293.rsem.genes.normalized_results	Invasive Ductal Carcinoma	TCGA.B6.A0IK	unc.edu.8fb338fe-ffa8-45c2-857b-f713d1935330.1151293.rsem.genes.normalized_results		4	4	ReacII	5	-0.106184	0.52	0	0	0	0	0	0	0	0	0	0	0	0	0	0
TCGA-A2-A25D-01A-12R-A16F-07	TCGA-A2-A25D	-1.79451	768	None	0.20464	464	None	-1.94257	631	None	LumA	-0.194718	0.123265	25-75% (Moderate)	Absent	Absent	Absent	Absent	<10% (poorly Differentiated	Present	Absent	Moderate to Marked Variation in Size	Multiple Fibrotic Foci	0-5 per 10 high powered fields, HPF (Low)	unc.edu.d6b5cec3-edeb-46c5-839b-e62a1e850e0e.1102674.rsem.genes.normalized_results	Invasive Lobular Carcinoma	TCGA.A2.A25D	unc.edu.d6b5cec3-edeb-46c5-839b-e62a1e850e0e.1102674.rsem.genes.normalized_results		Missing	4	Missing	4	-0.272131	0.57	0	0	0	0	0	0	0	0	0	0	0	0	0	0
TCGA-D8-A27W-01A-11R-A16F-07	TCGA-D8-A27W	10.6841	372	None	6.86778	466	None	-3.78142	923	None	LumB	-0.396879	0.40898	<25% (Low)	Absent	Absent	Absent	Absent	10-75% (Moderately Differentiated	Absent	Absent	Moderate Increase in Size	Absent	0-5 per 10 high powered fields, HPF (Low)	unc.edu.65843fe1-4da2-4165-8926-a0d6f878a7f8.1098338.rsem.genes.normalized_results	Other	TCGA.D8.A27W	unc.edu.65843fe1-4da2-4165-8926-a0d6f878a7f8.1098338.rsem.genes.normalized_results		Missing	4	Missing	3	0.159573	0.45	0	0	0	0	0	0	1	0	1	0	0	0	0	0
TCGA-E9-A1N4-01A-11R-A14M-07	TCGA-E9-A1N4	-13.8356	386	None	-6.9025	467	Lower	-7.83296	236	None	LumA	-0.000816327	0.234574	25-75% (Moderate)	Absent	Absent	Absent	Absent	10-75% (Moderately Differentiated	Absent	Absent	Small Regular Nuclei	Absent	0-5 per 10 high powered fields, HPF (Low)	unc.edu.55b3f26e-8f8f-48b8-8c3a-4e648ac7e05a.1123760.rsem.genes.normalized_results	Invasive Ductal Carcinoma	TCGA.E9.A1N4	unc.edu.55b3f26e-8f8f-48b8-8c3a-4e648ac7e05a.1123760.rsem.genes.normalized_results		7	2	Missing	2	-0.142938	0.64	0	0	0	0	0	0	0	0	0	0	0	0	0	0
TCGA-C8-A134-01A-11R-A115-07	TCGA-C8-A134	-0.515892	925	None	19.7313	468	None	-0.209811	929	None	Basal	-0.606819	-0.324562	25-75% (Moderate)	Absent	Absent	Absent	Absent	<10% (poorly Differentiated	Absent	Present	Moderate to Marked Variation in Size	Multiple Fibrotic Foci	>10 per 10 HPF (High)	unc.edu.d96863aa-33a8-43bf-a9b5-589de1e9cf44.1146871.rsem.genes.normalized_results	Invasive Ductal Carcinoma	TCGA.C8.A134	unc.edu.d96863aa-33a8-43bf-a9b5-589de1e9cf44.1146871.rsem.genes.normalized_results		6	4	Basal	1	0.360396	0.65	0	0	0	0	0	0	0	0	0	0	0	0	1	0
TCGA-BH-A0E1-01A-11R-A056-07	TCGA-BH-A0E1	-6.04717	511	None	3.57966	469	None	-0.932031	401	None	LumA	-0.229388	0.197983	25-75% (Moderate)	Absent	Absent	Absent	Present	10-75% (Moderately Differentiated	Absent	Absent	Moderate Increase in Size	Absent	0-5 per 10 high powered fields, HPF (Low)	unc.edu.9bf836ee-036e-40f2-88fb-cf903a40d9f5.1150466.rsem.genes.normalized_results	Invasive Ductal Carcinoma	TCGA.BH.A0E1	unc.edu.9bf836ee-036e-40f2-88fb-cf903a40d9f5.1150466.rsem.genes.normalized_results		6	2	ReacII	2	-0.0157925	0.75	0	0	0	0	0	0	0	0	0	0	0	0	0	0
TCGA-D8-A1Y2-01A-11R-A157-07	TCGA-D8-A1Y2	7.11271	558	None	-5.9878	470	None	-5.56767	435	None	LumB	-0.194718	0.497719	25-75% (Moderate)	Absent	Absent	Absent	Present	10-75% (Moderately Differentiated	Absent	Absent	Moderate Increase in Size	Absent	0-5 per 10 high powered fields, HPF (Low)	unc.edu.4d184421-3a3d-499a-bdb5-230f45e6d16f.1108546.rsem.genes.normalized_results	Invasive Ductal Carcinoma	TCGA.D8.A1Y2	unc.edu.4d184421-3a3d-499a-bdb5-230f45e6d16f.1108546.rsem.genes.normalized_results		Missing	1	Missing	4	0.107931	0.42	0	0	0	0	0	0	0	0	0	0	0	0	0	0
TCGA-E2-A14O-01A-31R-A115-07	TCGA-E2-A14O	40.5507	11	Upper	16.3986	471	None	6.65002	549	None	LumB	0.0797599	0.545834	25-75% (Moderate)	Absent	Absent	>50% (Marked)	Absent	10-75% (Moderately Differentiated	Present	Absent	Moderate to Marked Variation in Size	Absent	6-10 per 10 HPF (Medium)	unc.edu.2791089c-f659-41e8-8e18-57fc6a079e6b.1134059.rsem.genes.normalized_results	Invasive Ductal Carcinoma	TCGA.E2.A14O	unc.edu.2791089c-f659-41e8-8e18-57fc6a079e6b.1134059.rsem.genes.normalized_results		4	4	LumA/B	2	0.0848106	0.69	0	0	0	0	0	0	0	0	0	0	0	0	0	0
TCGA-A2-A04V-01A-21R-A034-07	TCGA-A2-A04V	6.12656	471	None	-4.46211	472	None	2.31146	475	None	LumA	0.113854	0.448547	25-75% (Moderate)	Absent	Absent	Absent	Present	10-75% (Moderately Differentiated	Absent	Present	Moderate Increase in Size	Absent	0-5 per 10 high powered fields, HPF (Low)	unc.edu.72d79574-45e1-453a-bc95-a2dca1d3e251.1174496.rsem.genes.normalized_results	Invasive Ductal Carcinoma	TCGA.A2.A04V	unc.edu.72d79574-45e1-453a-bc95-a2dca1d3e251.1174496.rsem.genes.normalized_results		2	2	LumA/B	2	0.133894	0.85	0	0	0	0	0	0	0	0	0	0	0	0	0	0
TCGA-E2-A1LL-01A-11R-A144-07	TCGA-E2-A1LL	-11.5828	1023	None	18.1603	473	None	-0.561363	1002	None	Basal	-0.543337	-0.346651	>75% (High)	Absent	Absent	>50% (Marked)	Absent	<10% (poorly Differentiated	Absent	Present	Moderate to Marked Variation in Size	Absent	>10 per 10 HPF (High)	unc.edu.526c9170-0f25-4374-9287-1fc40acb6555.1120189.rsem.genes.normalized_results	Other	TCGA.E2.A1LL	unc.edu.526c9170-0f25-4374-9287-1fc40acb6555.1120189.rsem.genes.normalized_results		4	1	Missing	1	0.118898	0.47	0	0	0	0	0	0	0	0	0	0	0	0	0	0
TCGA-EW-A1P6-01A-11R-A144-07	TCGA-EW-A1P6	9.77213	314	None	-2.69199	474	None	4.25057	523	None	LumA	0.299496	0.292389	25-75% (Moderate)	Absent	Absent	Absent	Present	<10% (poorly Differentiated	Absent	Absent	Moderate Increase in Size	Multiple Fibrotic Foci	0-5 per 10 high powered fields, HPF (Low)	unc.edu.9dddaf60-64ed-4d41-a546-79e86db1101e.1100255.rsem.genes.normalized_results	Invasive Ductal Carcinoma	TCGA.EW.A1P6	unc.edu.9dddaf60-64ed-4d41-a546-79e86db1101e.1100255.rsem.genes.normalized_results		2	2	Missing	4	-0.391095	0.75	0	0	0	0	0	0	0	0	0	0	0	0	0	0
TCGA-BH-A0BD-01A-11R-A034-07	TCGA-BH-A0BD	-7.81849	362	None	1.6128	475	None	-3.05659	433	None	LumB	-0.509436	0.0666987	25-75% (Moderate)	Present	Absent	Absent	Present	<10% (poorly Differentiated	Present	Absent	Moderate Increase in Size	Absent	6-10 per 10 HPF (Medium)	unc.edu.bf23a402-18ab-47b7-8bca-a9b01eeaf605.1158500.rsem.genes.normalized_results	Invasive Ductal Carcinoma	TCGA.BH.A0BD	unc.edu.bf23a402-18ab-47b7-8bca-a9b01eeaf605.1158500.rsem.genes.normalized_results		4	4	Missing	4	-0.116472	0.68	0	0	0	0	0	0	0	0	0	0	0	0	0	0
TCGA-A2-A0YG-01A-21R-A109-07	TCGA-A2-A0YG	8.24347	673	None	15.6364	476	None	-5.52272	606	None	LumB	-0.456711	0.525474	25-75% (Moderate)	Absent	Absent	>50% (Marked)	Absent	<10% (poorly Differentiated	Absent	Absent	Moderate Increase in Size	Absent	6-10 per 10 HPF (Medium)	unc.edu.c539f561-93db-41f3-8d9f-71cd77a096a7.1171482.rsem.genes.normalized_results	Invasive Ductal Carcinoma	TCGA.A2.A0YG	unc.edu.c539f561-93db-41f3-8d9f-71cd77a096a7.1171482.rsem.genes.normalized_results		4	4	Her2	5	0.134882	0.6	0	0	0	0	0	0	1	0	1	0	0	0	1	0
TCGA-A7-A13E-01A-11R-A12P-07	TCGA-A7-A13E	9.94375	987	None	22.2544	477	None	5.2352	1022	None	Basal	-0.409076	-0.468619	25-75% (Moderate)	Present	Absent	Absent	Absent	<10% (poorly Differentiated	Absent	Present	Moderate to Marked Variation in Size	Multiple Fibrotic Foci	>10 per 10 HPF (High)	unc.edu.80efdbaa-067b-4018-89b2-b8869bfb9163.1079756.rsem.genes.normalized_results	Invasive Ductal Carcinoma	TCGA.A7.A13E	unc.edu.80efdbaa-067b-4018-89b2-b8869bfb9163.1079756.rsem.genes.normalized_results		5	4	Basal	1	0.0253439	0.83	0	0	0	0	0	0	0	0	0	0	0	0	0	0
TCGA-BH-A0BC-01A-22R-A084-07	TCGA-BH-A0BC	-10.6278	366	None	-3.77997	478	None	-2.19786	570	None	LumA	0.209028	0.109532	25-75% (Moderate)	Absent	Absent	Absent	Absent	<10% (poorly Differentiated	Present	Absent	Moderate Increase in Size	Absent	0-5 per 10 high powered fields, HPF (Low)	unc.edu.32336250-dc07-4e96-9a6c-3c7094fd5342.1170155.rsem.genes.normalized_results	Mixed	TCGA.BH.A0BC	unc.edu.32336250-dc07-4e96-9a6c-3c7094fd5342.1170155.rsem.genes.normalized_results		4	2	ReacI	2	-0.437977	0.6	0	0	0	0	0	0	0	0	0	0	0	0	0	0
TCGA-BH-A0BZ-01A-31R-A12P-07	TCGA-BH-A0BZ	11.4918	223	Upper	4.47881	479	None	2.79331	575	None	LumB	-0.592317	0.402353	25-75% (Moderate)	Present	Absent	Absent	Absent	<10% (poorly Differentiated	Absent	Absent	Moderate to Marked Variation in Size	Absent	6-10 per 10 HPF (Medium)	unc.edu.317ffb84-f4a8-435b-907b-b05587d6515e.1136803.rsem.genes.normalized_results	Other	TCGA.BH.A0BZ	unc.edu.317ffb84-f4a8-435b-907b-b05587d6515e.1136803.rsem.genes.normalized_results		6	4	X	4	0.247682	0.37	0	0	0	0	0	0	0	0	0	0	0	0	0	0
TCGA-E9-A1QZ-01A-21R-A169-07	TCGA-E9-A1QZ	-19.1201	408	None	-10.7597	480	Lower	-9.2577	230	None	LumA	-0.00696279	0.0545978	<25% (Low)	Absent	Absent	6-50% (Moderate)	Present	10-75% (Moderately Differentiated	Absent	Absent	Moderate Increase in Size	Absent	6-10 per 10 HPF (Medium)	unc.edu.64897f59-3a93-4ac3-82d5-66e9f4dc7ac6.1118951.rsem.genes.normalized_results	Invasive Ductal Carcinoma	TCGA.E9.A1QZ	unc.edu.64897f59-3a93-4ac3-82d5-66e9f4dc7ac6.1118951.rsem.genes.normalized_results		Missing	1	Missing	3	-0.404216	0.3	0	0	0	0	0	0	0	0	0	0	0	0	0	0
TCGA-A2-A0ST-01A-12R-A084-07	TCGA-A2-A0ST	-23.1935	447	None	1.73706	481	None	-2.48961	450	None	Basal	-0.459976	-0.457671	25-75% (Moderate)	Present	Absent	6-50% (Moderate)	Absent	<10% (poorly Differentiated	Present	Present	Moderate to Marked Variation in Size	Absent	0-5 per 10 high powered fields, HPF (Low)	unc.edu.920e47c0-1b19-46e6-b1db-b5fd95e44df0.1153867.rsem.genes.normalized_results	Invasive Ductal Carcinoma	TCGA.A2.A0ST	unc.edu.920e47c0-1b19-46e6-b1db-b5fd95e44df0.1153867.rsem.genes.normalized_results		3	5	Basal	1	-0.135788	0.17	0	0	0	0	0	0	0	0	0	0	0	0	0	0
TCGA-AR-A0TT-01A-31R-A084-07	TCGA-AR-A0TT	2.70638	664	None	-2.0993	482	None	1.07073	727	None	LumB	-0.347707	0.373637	>75% (High)	Present	Absent	Absent	Absent	<10% (poorly Differentiated	Present	Absent	Moderate Increase in Size	Absent	>10 per 10 HPF (High)	unc.edu.dc2ddb88-79d7-44b2-a770-a5f7dde21e3c.1153487.rsem.genes.normalized_results	Invasive Ductal Carcinoma	TCGA.AR.A0TT	unc.edu.dc2ddb88-79d7-44b2-a770-a5f7dde21e3c.1153487.rsem.genes.normalized_results		4	1	LumA/B	3	0.290866	0.4
TCGA-EW-A1OV-01A-11R-A144-07	TCGA-EW-A1OV	-8.32793	625	None	-0.0958027	483	None	2.95774	583	None	Her2	-0.619784	0.128355	25-75% (Moderate)	Present	Absent	Absent	Present	<10% (poorly Differentiated	Absent	Absent	Moderate to Marked Variation in Size		>10 per 10 HPF (High)	unc.edu.b21367b5-91a3-4546-ba89-e33c462cb75b.1116964.rsem.genes.normalized_results	Invasive Ductal Carcinoma	TCGA.EW.A1OV	unc.edu.b21367b5-91a3-4546-ba89-e33c462cb75b.1116964.rsem.genes.normalized_results		5	4	Missing	1	0.444087	0.31	0	0	0	0	0	0	0	0	0	0	0	0	0	1
TCGA-BH-A0C1-01B-11R-A12D-07	TCGA-BH-A0C1	-13.6119	315	None	-7.11923	485	None	-4.00787	336	None	LumA	0.0269388	0.308235	25-75% (Moderate)	Absent	Present	>50% (Marked)	Absent	<10% (poorly Differentiated	Present	Absent	Moderate to Marked Variation in Size	Absent	0-5 per 10 high powered fields, HPF (Low)	unc.edu.73b732bb-f387-4618-a2a3-8c7db1c75fd8.1132401.rsem.genes.normalized_results	Invasive Lobular Carcinoma	TCGA.BH.A0C1	unc.edu.73b732bb-f387-4618-a2a3-8c7db1c75fd8.1132401.rsem.genes.normalized_results		5	4	ReacII	2	-0.351899	0.46	0	0	0	0	0	0	0	1	1	0	0	0	0	0
TCGA-AN-A0XU-01A-11R-A109-07	TCGA-AN-A0XU	0.450989	1007	None	23.3542	486	None	-5.82339	789	None	Basal	-0.54545	-0.397071	25-75% (Moderate)	Absent	Absent	Absent	Absent	<10% (poorly Differentiated	Absent	Present	Moderate to Marked Variation in Size	Absent	>10 per 10 HPF (High)	unc.edu.74cba80b-7677-41d6-ab22-10f1a962ba2f.1171722.rsem.genes.normalized_results	Invasive Ductal Carcinoma	TCGA.AN.A0XU	unc.edu.74cba80b-7677-41d6-ab22-10f1a962ba2f.1171722.rsem.genes.normalized_results		4	5	Basal	1	0.281199	0.61	0	0	0	0	1	1	0	0	0	0	0	0	0	0
TCGA-A2-A0SU-01A-11R-A084-07	TCGA-A2-A0SU	-12.5744	448	None	-7.94615	488	None	-2.74193	857	None	LumA	0.370276	-0.308427	25-75% (Moderate)	Absent	Absent	Absent	Present	10-75% (Moderately Differentiated	Present	Absent	Moderate Increase in Size	Multiple Fibrotic Foci	0-5 per 10 high powered fields, HPF (Low)	unc.edu.05aa0960-505b-4b04-be9f-7b54940f5b27.1153406.rsem.genes.normalized_results	Invasive Ductal Carcinoma	TCGA.A2.A0SU	unc.edu.05aa0960-505b-4b04-be9f-7b54940f5b27.1153406.rsem.genes.normalized_results		2	2	LumA/B	2	-0.477562	0.56	0	0	0	0	0	0	0	0	0	0	0	0	0	0
TCGA-BH-A0DK-01A-21R-A056-07	TCGA-BH-A0DK	-19.2717	321	None	-8.90915	489	None	-0.997673	494	None	LumA	-0.0131092	-0.182233	>75% (High)	Absent	Absent	Absent	Absent	<10% (poorly Differentiated	Present	Absent	Moderate Increase in Size	Absent	0-5 per 10 high powered fields, HPF (Low)	unc.edu.4c1d73ba-31f8-4652-a83d-cc367dde9f43.1172426.rsem.genes.normalized_results	Invasive Ductal Carcinoma	TCGA.BH.A0DK	unc.edu.4c1d73ba-31f8-4652-a83d-cc367dde9f43.1172426.rsem.genes.normalized_results		2	3	LumA/B	2	-0.341568	0.53	0	0	0	0	0	0	0	0	0	0	0	0	0	0
TCGA-A8-A0A9-01A-11R-A00Z-07	TCGA-A8-A0A9	17.7758	316	None	1.76117	490	None	3.83453	524	None	LumA	0.221609	0.38401	25-75% (Moderate)	Absent	Absent	Absent	Absent	<10% (poorly Differentiated	Absent	Absent	Moderate Increase in Size	Absent	0-5 per 10 high powered fields, HPF (Low)	unc.edu.1766e42e-f8cf-447d-a694-3999a1fec43a.1154887.rsem.genes.normalized_results	Invasive Ductal Carcinoma	TCGA.A8.A0A9	unc.edu.1766e42e-f8cf-447d-a694-3999a1fec43a.1154887.rsem.genes.normalized_results		2	3	Missing	3	0.00691014	0.74	0	0	0	0	0	0	0	0	0	0	0	0	0	0
TCGA-GM-A2DF-01A-11R-A180-07	TCGA-GM-A2DF	0.0555281	712	None	11.5277	492	None	4.66926	516	None	Basal	-0.698343	-0.109532	<25% (Low)	Present	Absent	Absent	Present	10-75% (Moderately Differentiated	Absent	Absent	Moderate to Marked Variation in Size	Absent	>10 per 10 HPF (High)	unc.edu.83f8c292-5ae0-4c58-9f08-e58ce391f4f4.1286013.rsem.genes.normalized_results	Invasive Ductal Carcinoma	TCGA.GM.A2DF	unc.edu.83f8c292-5ae0-4c58-9f08-e58ce391f4f4.1286013.rsem.genes.normalized_results		Missing	Missing	Missing	Missing	0.441797	0.36	0	0	0	0	0	0	0	0	0	0	0	0	0	0
TCGA-C8-A131-01A-11R-A115-07	TCGA-C8-A131	9.55437	863	None	11.346	493	None	4.76562	590	None	Basal	-0.666747	-0.111645	>75% (High)	Present	Absent	Absent	Absent	<10% (poorly Differentiated	Absent	Present	Moderate to Marked Variation in Size	Absent	>10 per 10 HPF (High)	unc.edu.5162ef6d-6978-4ff7-b385-a59325cefe17.1134237.rsem.genes.normalized_results	Invasive Ductal Carcinoma	TCGA.C8.A131	unc.edu.5162ef6d-6978-4ff7-b385-a59325cefe17.1134237.rsem.genes.normalized_results		5	1	ReacII	1	0.393793	0.27	0	0	0	0	0	0	0	0	0	0	0	0	0	0
TCGA-BH-A18F-01A-11R-A12D-07	TCGA-BH-A18F	-23.012	135	Lower	-9.20337	494	None	-1.26856	323	None	LumA	-0.375366	-0.0160864	25-75% (Moderate)	Present	Absent	Absent	Absent	<10% (poorly Differentiated	Absent	Absent	Moderate Increase in Size	Absent	0-5 per 10 high powered fields, HPF (Low)	unc.edu.eed6d177-6cec-493a-b811-1779bebae72a.1130772.rsem.genes.normalized_results	Invasive Ductal Carcinoma	TCGA.BH.A18F	unc.edu.eed6d177-6cec-493a-b811-1779bebae72a.1130772.rsem.genes.normalized_results		6	1	ReacI	2	-0.265158	0.33	0	0	0	0	0	0	0	0	0	0	0	0	0	0
TCGA-A8-A07E-01A-11R-A034-07	TCGA-A8-A07E	-24.0089	139	Lower	-12.9614	495	None	-5.45787	332	None	LumA	-0.198944	0.0292437	<25% (Low)	Present	Absent	Absent	Present	<10% (poorly Differentiated	Absent	Absent	Moderate to Marked Variation in Size	Absent	6-10 per 10 HPF (Medium)	unc.edu.3510559d-33b7-423a-88c9-d8c42270d546.1130650.rsem.genes.normalized_results	Mixed	TCGA.A8.A07E	unc.edu.3510559d-33b7-423a-88c9-d8c42270d546.1130650.rsem.genes.normalized_results		1	4	ReacII	2	-0.233465	0.52	0	0	0	0	0	0	0	0	0	0	1	1	0	0
TCGA-A8-A090-01A-11R-A00Z-07	TCGA-A8-A090	13.5041	70	Upper	4.3619	496	None	-2.42785	488	None	LumA	-0.02012	0.403794	>75% (High)	Absent	Present	Absent	Absent	<10% (poorly Differentiated	Absent	Absent	Small Regular Nuclei	Absent	0-5 per 10 high powered fields, HPF (Low)	unc.edu.752efa27-8d87-4007-9dc5-baef53b37a87.1153648.rsem.genes.normalized_results	Mixed	TCGA.A8.A090	unc.edu.752efa27-8d87-4007-9dc5-baef53b37a87.1153648.rsem.genes.normalized_results		2	4	Missing	4	-0.298062	0.59	0	0	0	0	0	0	0	0	0	0	0	0	0	0
TCGA-BH-A0GY-01A-11R-A056-07	TCGA-BH-A0GY	-1.39143	563	None	4.26659	497	None	-1.24593	924	None	LumA	-0.193565	-0.169556	25-75% (Moderate)	Absent	Absent	Absent	Present	<10% (poorly Differentiated	Present	Absent	Moderate to Marked Variation in Size	Absent	>10 per 10 HPF (High)	unc.edu.91d63f86-9c62-47cb-8b4a-e3bd981ab8b2.1149969.rsem.genes.normalized_results	Invasive Ductal Carcinoma	TCGA.BH.A0GY	unc.edu.91d63f86-9c62-47cb-8b4a-e3bd981ab8b2.1149969.rsem.genes.normalized_results		5	2	ReacI	3	-0.399248	0.49	0	0	0	0	0	0	0	0	0	0	0	0	0	0
TCGA-BH-A18V-01A-11R-A12D-07	TCGA-BH-A18V	-5.58684	964	None	22.0606	499	None	-5.15377	860	None	Basal	-0.585786	-0.28922	25-75% (Moderate)	Present	Absent	Absent	Present	<10% (poorly Differentiated	Present	Present	Moderate to Marked Variation in Size	Absent	>10 per 10 HPF (High)	unc.edu.288c81eb-4c43-406b-a5e5-fee452a95afb.1133008.rsem.genes.normalized_results	Invasive Ductal Carcinoma	TCGA.BH.A18V	unc.edu.288c81eb-4c43-406b-a5e5-fee452a95afb.1133008.rsem.genes.normalized_results		5	5	Basal	1	0.306006	0.56	0	0	0	0	0	0	0	0	0	0	0	0	0	0
TCGA-E2-A1BD-01A-11R-A12P-07	TCGA-E2-A1BD	-0.829966	361	None	-6.97139	500	Upper	8.89803	189	None	LumA	0.533541	0.0468187	25-75% (Moderate)	Absent	Absent	Absent	Present	10-75% (Moderately Differentiated	Present	Absent	Moderate to Marked Variation in Size	Multiple Fibrotic Foci	6-10 per 10 HPF (Medium)	unc.edu.fa1917b0-c3e1-412d-b063-e74b5cafb8dc.1675322.rsem.genes.normalized_results	Invasive Ductal Carcinoma	TCGA.E2.A1BD	unc.edu.fa1917b0-c3e1-412d-b063-e74b5cafb8dc.1675322.rsem.genes.normalized_results		6	4	LumA	2	-0.524122	0.65	0	0	0	0	1	1	0	0	0	0	0	0	0	0
TCGA-E2-A1IE-01A-11R-A13Q-07	TCGA-E2-A1IE	8.23331	262	Upper	4.41254	503	None	0.792233	743	None	LumA	0.271164	0.484946	25-75% (Moderate)	Absent	Absent	Absent	Present	<10% (poorly Differentiated	Absent	Absent	Moderate Increase in Size	Multiple Fibrotic Foci	0-5 per 10 high powered fields, HPF (Low)	unc.edu.ec6f69db-ff0b-491c-8b70-d53d0e7ad65f.1127670.rsem.genes.normalized_results	Invasive Ductal Carcinoma	TCGA.E2.A1IE	unc.edu.ec6f69db-ff0b-491c-8b70-d53d0e7ad65f.1127670.rsem.genes.normalized_results		6	3	Missing	5	-0.340544	0.71	0	0	0	0	0	0	0	0	0	0	0	0	0	0
TCGA-E2-A154-01A-11R-A115-07	TCGA-E2-A154	15.2247	577	None	0.470244	505	None	-0.0605241	345	None	LumA	0.269436	0.470156	25-75% (Moderate)	Absent	Absent	Absent	Present	10-75% (Moderately Differentiated	Absent	Present	Moderate Increase in Size	Absent	>10 per 10 HPF (High)	unc.edu.81589acc-5dae-4cad-9f97-88b81fa53f92.1142114.rsem.genes.normalized_results	Invasive Ductal Carcinoma	TCGA.E2.A154	unc.edu.81589acc-5dae-4cad-9f97-88b81fa53f92.1142114.rsem.genes.normalized_results		6	4	LumA	2	-0.339196	0.67	0	0	0	0	0	0	0	0	0	0	0	0	0	0
TCGA-A2-A0YH-01A-11R-A109-07	TCGA-A2-A0YH	9.01139	451	None	2.97184	506	None	-2.82306	640	None	LumB	-0.194526	0.568403	25-75% (Moderate)	Present	Absent	>50% (Marked)	Present	<10% (poorly Differentiated	Absent	Absent	Moderate Increase in Size	Absent	>10 per 10 HPF (High)	unc.edu.5275bc42-18a3-43d1-9dee-dfb80c39ba20.1173513.rsem.genes.normalized_results	Invasive Ductal Carcinoma	TCGA.A2.A0YH	unc.edu.5275bc42-18a3-43d1-9dee-dfb80c39ba20.1173513.rsem.genes.normalized_results		4	2	LumA/B	4	-0.0903778	0.44	0	0	0	0	0	0	0	0	0	0	0	0	0	0
TCGA-C8-A26Y-01A-11R-A16F-07	TCGA-C8-A26Y	14.1712	939	None	19.8217	507	None	0.312578	1020	None	Her2	-0.650516	0.307275	25-75% (Moderate)	Present	Absent	Absent	Present	<10% (poorly Differentiated	Absent	Present	Moderate to Marked Variation in Size	Multiple Fibrotic Foci	>10 per 10 HPF (High)	unc.edu.afad9647-befe-4493-8386-475d0097c716.1128366.rsem.genes.normalized_results	Invasive Ductal Carcinoma	TCGA.C8.A26Y	unc.edu.afad9647-befe-4493-8386-475d0097c716.1128366.rsem.genes.normalized_results		Missing	4	Missing	2	0.54534	0.47	0	0	0	0	0	0	0	0	0	0	1	1	0	1
TCGA-AN-A0FJ-01A-11R-A00Z-07	TCGA-AN-A0FJ	-5.34957	1022	None	17.6638	509	None	-2.02206	996	None	Basal	-0.508283	-0.380072	25-75% (Moderate)	Present	Absent	Absent	Absent	<10% (poorly Differentiated	Present	Present	Moderate to Marked Variation in Size	Multiple Fibrotic Foci	>10 per 10 HPF (High)	unc.edu.d6b8993f-e850-47a9-842d-ef6173866780.1153383.rsem.genes.normalized_results	Invasive Ductal Carcinoma	TCGA.AN.A0FJ	unc.edu.d6b8993f-e850-47a9-842d-ef6173866780.1153383.rsem.genes.normalized_results		5	5	Basal	1	0.223784	0.81	0	0	0	0	0	0	0	0	0	0	0	0	0	0
TCGA-A8-A0AD-01A-11R-A056-07	TCGA-A8-A0AD	8.49312	756	None	-4.95958	510	Lower	-4.53612	270	None	LumA	0.349724	0.276447	>75% (High)	Absent	Absent	Absent	Absent	<10% (poorly Differentiated	Absent	Absent	Moderate Increase in Size	Multiple Fibrotic Foci	0-5 per 10 high powered fields, HPF (Low)	unc.edu.b62f3825-9634-4252-b841-4c455a007353.1150657.rsem.genes.normalized_results	Other	TCGA.A8.A0AD	unc.edu.b62f3825-9634-4252-b841-4c455a007353.1150657.rsem.genes.normalized_results		2	2	Missing	2	-0.196966	0.61	0	0	0	0	0	0	0	0	0	0	0	0	0	0
TCGA-C8-A275-01A-21R-A16F-07	TCGA-C8-A275	5.03186	929	None	16.388	511	None	-4.98887	931	None	Her2	-0.491285	0.342713	25-75% (Moderate)	Absent	Absent	Absent	Present	<10% (poorly Differentiated	Absent	Present	Moderate Increase in Size	Multiple Fibrotic Foci	6-10 per 10 HPF (Medium)	unc.edu.59c6ed76-762c-4caa-98c1-0886b6d9651c.1128584.rsem.genes.normalized_results	Invasive Ductal Carcinoma	TCGA.C8.A275	unc.edu.59c6ed76-762c-4caa-98c1-0886b6d9651c.1128584.rsem.genes.normalized_results		Missing	4	Missing	3	0.451749	0.55	0	1	1	0	0	0	1	0	1	0	0	0	0	0
TCGA-A8-A086-01A-11R-A00Z-07	TCGA-A8-A086	10.6608	450	None	-0.878314	512	None	-1.40189	447	None	LumA	0.116062	0.249268	25-75% (Moderate)	Absent	Absent	Absent	Present	<10% (poorly Differentiated	Absent	Absent	Moderate Increase in Size	Absent	0-5 per 10 high powered fields, HPF (Low)	unc.edu.7347a336-6248-47be-817b-88543164d564.1158386.rsem.genes.normalized_results	Invasive Ductal Carcinoma	TCGA.A8.A086	unc.edu.7347a336-6248-47be-817b-88543164d564.1158386.rsem.genes.normalized_results		5	2	LumA	5	-0.336366	0.73	0	0	0	0	0	0	0	0	0	0	0	0	0	0
TCGA-B6-A0RI-01A-11R-A056-07	TCGA-B6-A0RI	10.0658	589	None	0.406655	513	None	1.81709	358	None	LumA	-0.157263	0.224682	25-75% (Moderate)	Absent	Absent	Absent	Present	<10% (poorly Differentiated	Absent	Absent	Moderate Increase in Size	Absent	0-5 per 10 high powered fields, HPF (Low)	unc.edu.6f5986b6-28b9-4213-97a9-899190ea36dd.1153331.rsem.genes.normalized_results	Invasive Ductal Carcinoma	TCGA.B6.A0RI	unc.edu.6f5986b6-28b9-4213-97a9-899190ea36dd.1153331.rsem.genes.normalized_results		4	2	Missing	2	-0.118653	0.76	0	0	0	0	0	0	0	0	0	0	0	0	0	0
TCGA-AC-A2BK-01A-11R-A21T-07	TCGA-AC-A2BK	9.75476	1034	None	29.4733	514	None	-1.84667	1018	None	Basal	-0.701705	-0.00945978	>75% (High)	Absent	Absent	Absent	Absent	<10% (poorly Differentiated	Absent	Present	Moderate to Marked Variation in Size	Absent	>10 per 10 HPF (High)	unc.edu.08893743-829b-4594-ab67-d5eb5e80a4f3.1348195.rsem.genes.normalized_results	Invasive Ductal Carcinoma	TCGA.AC.A2BK	unc.edu.08893743-829b-4594-ab67-d5eb5e80a4f3.1348195.rsem.genes.normalized_results		Missing	Missing	Missing	Missing	0.497327	0.86	0	0	0	0	0	0	0	0	0	0	0	0	0	0
TCGA-A2-A4RX-01A-11R-A266-07	TCGA-A2-A4RX	-25.8554	482	None	-9.55107	515	None	3.27455	706	None	Basal	-0.35539	-0.497623	25-75% (Moderate)	Absent	Absent	Absent	Present	10-75% (Moderately Differentiated	Absent	Present	Moderate to Marked Variation in Size	Absent	>10 per 10 HPF (High)	unc.edu.cbef9672-38ba-4873-b232-9a656b7428ce.1950517.rsem.genes.normalized_results	Other	TCGA.A2.A4RX	unc.edu.cbef9672-38ba-4873-b232-9a656b7428ce.1950517.rsem.genes.normalized_results		Missing	Missing	Missing	Missing	-0.262193		0	0	0	0	0	0	0	0	0	1	0	1	0	1
TCGA-A2-A0D4-01A-11R-A00Z-07	TCGA-A2-A0D4	12.9856	228	Upper	13.7027	517	None	4.64466	830	None	LumB	-0.317455	0.726771	25-75% (Moderate)	Present	Absent	Absent	Absent	<10% (poorly Differentiated	Present	Present	Moderate to Marked Variation in Size	Absent	>10 per 10 HPF (High)	unc.edu.2522bd3d-f6b3-45df-b68f-577ffbf3a819.1117481.rsem.genes.normalized_results	Invasive Ductal Carcinoma	TCGA.A2.A0D4	unc.edu.2522bd3d-f6b3-45df-b68f-577ffbf3a819.1117481.rsem.genes.normalized_results		5	3	LumA/B	5	0.246595	0.72	0	0	0	0	0	0	0	0	0	0	0	0	0	0
TCGA-BH-A0B7-01A-12R-A115-07	TCGA-BH-A0B7	-20.52	359	None	-10.9134	518	None	-4.34991	566	None	Her2	-0.382857	-0.101849	>75% (High)	Present	Absent	Absent	Present	<10% (poorly Differentiated	Present	Absent	Moderate to Marked Variation in Size	Absent	6-10 per 10 HPF (Medium)	unc.edu.2af2adfe-bd7b-4eb1-9971-182b11075159.1134095.rsem.genes.normalized_results	Invasive Ductal Carcinoma	TCGA.BH.A0B7	unc.edu.2af2adfe-bd7b-4eb1-9971-182b11075159.1134095.rsem.genes.normalized_results		3	5	Her2	3	-0.262885	0.2	0	0	0	0	0	0	1	0	1	0	0	0	0	0
TCGA-E2-A15G-01A-11R-A12D-07	TCGA-E2-A15G	6.85674	677	None	-8.60638	520	Upper	2.53528	248	None	LumA	0.540264	0.329076	25-75% (Moderate)	Absent	Absent	Absent	Present	10-75% (Moderately Differentiated	Present	Absent	Moderate Increase in Size	Multiple Fibrotic Foci	0-5 per 10 high powered fields, HPF (Low)	unc.edu.a88e6892-93fe-451f-9b7e-f6fe260ba9af.1130756.rsem.genes.normalized_results	Mixed	TCGA.E2.A15G	unc.edu.a88e6892-93fe-451f-9b7e-f6fe260ba9af.1130756.rsem.genes.normalized_results		1	1	LumA	2	-0.457475	0.46	0	0	0	0	0	0	0	0	0	0	0	0	0	0
TCGA-A8-A06Q-01A-11R-A034-07	TCGA-A8-A06Q	27.4981	701	None	24.622	521	None	-2.54306	1019	None	LumB	-0.232077	0.377575	>75% (High)		Absent	Absent	Present	<10% (poorly Differentiated	Present	Absent	Moderate to Marked Variation in Size	Absent	0-5 per 10 high powered fields, HPF (Low)	unc.edu.0e2a3a2c-173a-43b8-bd7d-0c09dfa8a2ae.1182553.rsem.genes.normalized_results	Invasive Ductal Carcinoma	TCGA.A8.A06Q	unc.edu.0e2a3a2c-173a-43b8-bd7d-0c09dfa8a2ae.1182553.rsem.genes.normalized_results		7	4	Missing	3	0.182812	0.79	0	0	0	0	0	0	0	0	0	0	0	0	0	0
TCGA-A8-A08T-01A-21R-A00Z-07	TCGA-A8-A08T	7.5275	717	None	-5.80411	522	None	-0.0726914	370	None	LumA	0.431357	0.232941	25-75% (Moderate)	Absent	Absent	Absent	Absent	10-75% (Moderately Differentiated	Absent	Absent	Moderate Increase in Size	Absent	0-5 per 10 high powered fields, HPF (Low)	unc.edu.ed6ebb15-1401-49e0-be9a-e1391e84b374.1160337.rsem.genes.normalized_results	Invasive Ductal Carcinoma	TCGA.A8.A08T	unc.edu.ed6ebb15-1401-49e0-be9a-e1391e84b374.1160337.rsem.genes.normalized_results		2	4	LumA	4	-0.219014	0.78	0	0	0	0	0	0	0	0	0	0	0	0	0	0
TCGA-A8-A075-01A-11R-A084-07	TCGA-A8-A075	17.0343	481	None	8.49908	523	None	-2.24848	679	None	LumB	-0.48437	0.509244	>75% (High)	Absent	Absent	Absent	Absent	<10% (poorly Differentiated	Absent	Absent	Moderate to Marked Variation in Size	Absent	>10 per 10 HPF (High)	unc.edu.1ccf908a-7620-4af8-b83f-0e287f3655c5.1151723.rsem.genes.normalized_results	Invasive Ductal Carcinoma	TCGA.A8.A075	unc.edu.1ccf908a-7620-4af8-b83f-0e287f3655c5.1151723.rsem.genes.normalized_results		1	5	X	2	0.384841	0.52	0	0	0	0	0	0	0	0	0	0	0	0	0	0
TCGA-AR-A1AW-01A-21R-A12P-07	TCGA-AR-A1AW	-6.10186	635	None	-2.79255	524	None	-2.47303	483	None	LumB	-0.290948	0.300168	>75% (High)	Absent	Absent	Absent	Absent	>75% (Well Differentiated	Absent	Absent	Moderate Increase in Size	Absent	0-5 per 10 high powered fields, HPF (Low)	unc.edu.cff4a5bc-ba2b-47d6-8d36-6277ae991606.1125700.rsem.genes.normalized_results	Other	TCGA.AR.A1AW	unc.edu.cff4a5bc-ba2b-47d6-8d36-6277ae991606.1125700.rsem.genes.normalized_results		3	1	ReacII	3	0.00485278	0.24	0	0	0	0	0	0	0	0	0	0	0	0	0	0
TCGA-GI-A2C9-01A-11R-A21T-07	TCGA-GI-A2C9	-4.9181	935	None	10.761	525	None	-2.29989	758	None	Basal	-0.477647	-0.444802												unc.edu.69a8b5fd-7ca6-49d7-b16a-2beba16e40b1.1350852.rsem.genes.normalized_results	Other	TCGA.GI.A2C9	unc.edu.69a8b5fd-7ca6-49d7-b16a-2beba16e40b1.1350852.rsem.genes.normalized_results		Missing	Missing	Missing	Missing	0.0535669	0.51	0	0	0	0	0	0	0	0	0	0	0	0	0	0
TCGA-E9-A1NF-01A-11R-A14D-07	TCGA-E9-A1NF	3.48861	872	None	-15.0679	526	None	-0.987688	647	None	LumB	-0.258103	0.530372	25-75% (Moderate)	Absent	Absent	Absent	Absent	<10% (poorly Differentiated	Absent	Present	Moderate to Marked Variation in Size	Multiple Fibrotic Foci	6-10 per 10 HPF (Medium)	unc.edu.39f6a4d4-650f-4caf-a778-4a24af4f11ba.1173062.rsem.genes.normalized_results	Invasive Ductal Carcinoma	TCGA.E9.A1NF	unc.edu.39f6a4d4-650f-4caf-a778-4a24af4f11ba.1173062.rsem.genes.normalized_results		4	4	Missing	5	0.0439427	0.47	0	0	0	0	0	0	0	0	0	0	0	0	0	0
TCGA-A8-A09X-01A-11R-A00Z-07	TCGA-A8-A09X	4.83552	852	None	5.81701	527	None	-1.36016	942	None	Her2	-0.547563	0.384586	>75% (High)	Present	Absent	Absent	Absent	<10% (poorly Differentiated	Absent	Absent	Moderate Increase in Size	Absent	6-10 per 10 HPF (Medium)	unc.edu.f97f68be-6838-455c-91bf-7549543a82c3.1159138.rsem.genes.normalized_results	Invasive Lobular Carcinoma	TCGA.A8.A09X	unc.edu.f97f68be-6838-455c-91bf-7549543a82c3.1159138.rsem.genes.normalized_results		3	4	Her2	3	0.364031	0.31	0	0	0	0	0	0	0	0	0	0	0	0	0	0
TCGA-EW-A2FR-01A-11R-A21T-07	TCGA-EW-A2FR	-1.17643	670	None	-10.7427	528	None	-2.50615	603	None	Her2	-0.227563	0.00609844	25-75% (Moderate)	Absent	Absent	>50% (Marked)	Present	10-75% (Moderately Differentiated	Absent	Absent	Moderate Increase in Size	Multiple Fibrotic Foci	0-5 per 10 high powered fields, HPF (Low)	unc.edu.2bd1673c-b5c0-425b-9e62-c501bf29616b.1350734.rsem.genes.normalized_results	Invasive Ductal Carcinoma	TCGA.EW.A2FR	unc.edu.2bd1673c-b5c0-425b-9e62-c501bf29616b.1350734.rsem.genes.normalized_results		Missing	Missing	Missing	Missing	-0.243392	0.24	0	0	0	0	1	1	1	0	1	0	0	0	0	0
TCGA-BH-A18L-01A-32R-A12D-07	TCGA-BH-A18L	23.9299	142	Upper	19.6653	529	None	0.799033	920	None	LumB	-0.292485	0.623818	>75% (High)	Absent	Absent	Absent	Absent	<10% (poorly Differentiated	Present	Absent	Moderate to Marked Variation in Size	Absent	6-10 per 10 HPF (Medium)	unc.edu.0b937a20-66d4-4d05-bf50-4828cead9c92.1130713.rsem.genes.normalized_results	Mixed	TCGA.BH.A18L	unc.edu.0b937a20-66d4-4d05-bf50-4828cead9c92.1130713.rsem.genes.normalized_results		1	4	ReacII	5	0.25006	0.81	0	0	0	0	0	0	0	0	0	0	0	0	0	0
TCGA-E2-A14U-01A-11R-A22K-07	TCGA-E2-A14U	-20.7405	602	None	-26.734	530	Upper	9.05323	89	None	LumA	0.686819	-0.553806	25-75% (Moderate)	Absent	Absent	Absent	Absent	<10% (poorly Differentiated	Absent	Absent	Small Regular Nuclei	Absent	0-5 per 10 high powered fields, HPF (Low)	unc.edu.20d25e27-b509-45eb-a734-9b8d6a40c632.1807641.rsem.genes.normalized_results	Invasive Lobular Carcinoma	TCGA.E2.A14U	unc.edu.20d25e27-b509-45eb-a734-9b8d6a40c632.1807641.rsem.genes.normalized_results		Missing	Missing	Missing	Missing	-1.01045	0.64	0	0	0	0	0	0	0	0	0	0	0	0	0	0
TCGA-E9-A249-01A-11R-A169-07	TCGA-E9-A249	17.305	743	None	10.79	531	None	-2.14815	509	None	LumB	0.0492197	0.386603	25-75% (Moderate)	Absent	Absent	Absent	Present	10-75% (Moderately Differentiated	Absent	Present	Moderate Increase in Size	Multiple Fibrotic Foci	6-10 per 10 HPF (Medium)	unc.edu.5285c747-0cb2-4f6a-83d8-40e45f8e4f6e.1158360.rsem.genes.normalized_results	Invasive Ductal Carcinoma	TCGA.E9.A249	unc.edu.5285c747-0cb2-4f6a-83d8-40e45f8e4f6e.1158360.rsem.genes.normalized_results		3	4	Missing	2	0.0701946	0.66	0	0	0	0	0	0	0	0	0	0	0	0	0	0
TCGA-AN-A0G0-01A-11R-A034-07	TCGA-AN-A0G0	2.86113	1016	None	22.175	532	None	-0.385227	973	None	Basal	-0.680384	-0.11539	25-75% (Moderate)	Present	Absent	>50% (Marked)	Absent	<10% (poorly Differentiated	Present	Present	Moderate to Marked Variation in Size	Absent	>10 per 10 HPF (High)	unc.edu.c09e8a88-5a82-4fd6-8d03-ef3ecb988003.1148322.rsem.genes.normalized_results	Invasive Ductal Carcinoma	TCGA.AN.A0G0	unc.edu.c09e8a88-5a82-4fd6-8d03-ef3ecb988003.1148322.rsem.genes.normalized_results		3	5	Basal	Missing	0.288942
TCGA-D8-A1XU-01A-11R-A14M-07	TCGA-D8-A1XU	-7.66564	508	None	-13.7448	533	None	-4.58391	629	None	LumA	0.560912	-0.100984	25-75% (Moderate)	Absent	Absent	Absent	Present	<10% (poorly Differentiated	Present	Absent	Moderate Increase in Size	Absent	0-5 per 10 high powered fields, HPF (Low)	unc.edu.0718af55-25eb-45b7-9e76-5d663a00dca5.1175089.rsem.genes.normalized_results	Invasive Ductal Carcinoma	TCGA.D8.A1XU	unc.edu.0718af55-25eb-45b7-9e76-5d663a00dca5.1175089.rsem.genes.normalized_results		6	3	Missing	Missing	-0.657118	0.67	0	0	0	0	0	0	0	0	0	0	1	1	0	0
TCGA-D8-A1Y1-01A-21R-A14M-07	TCGA-D8-A1Y1	15.2808	720	None	1.97246	534	None	-2.08579	383	None	LumB	-0.318992	0.504538	25-75% (Moderate)	Absent	Absent	Absent	Absent	<10% (poorly Differentiated	Absent	Present	Moderate to Marked Variation in Size	Absent	6-10 per 10 HPF (Medium)	unc.edu.2d49cea0-0d08-4203-afa0-a1252cbf739a.1176290.rsem.genes.normalized_results	Invasive Ductal Carcinoma	TCGA.D8.A1Y1	unc.edu.2d49cea0-0d08-4203-afa0-a1252cbf739a.1176290.rsem.genes.normalized_results		7	4	Missing	2	0.142006	0.59	0	0	0	0	0	0	0	0	0	0	0	0	0	0
TCGA-BH-A0BG-01A-11R-A115-07	TCGA-BH-A0BG	-6.18633	942	None	11.5214	535	None	-3.97858	683	None	Basal	-0.543049	-0.333205	25-75% (Moderate)	Present	Absent	Absent	Present	<10% (poorly Differentiated	Absent	Absent	Moderate to Marked Variation in Size	Multiple Fibrotic Foci	6-10 per 10 HPF (Medium)	unc.edu.70b29dd6-1688-4510-94dd-5fcb26a1a908.1141734.rsem.genes.normalized_results	Invasive Ductal Carcinoma	TCGA.BH.A0BG	unc.edu.70b29dd6-1688-4510-94dd-5fcb26a1a908.1141734.rsem.genes.normalized_results		4	5	Missing	1	0.205478	0.54	0	0	0	0	0	0	0	0	0	1	0	1	0	0
TCGA-A8-A095-01A-11R-A00Z-07	TCGA-A8-A095	-6.756	429	None	1.9845	536	Lower	-4.1081	250	None	LumB	-0.257335	0.480048	25-75% (Moderate)	Absent	Absent	Absent	Absent	<10% (poorly Differentiated	Absent	Absent	Moderate to Marked Variation in Size	Absent	6-10 per 10 HPF (Medium)	unc.edu.c943873c-e153-42bc-a8de-e1080b252e81.1093085.rsem.genes.normalized_results	Invasive Ductal Carcinoma	TCGA.A8.A095	unc.edu.c943873c-e153-42bc-a8de-e1080b252e81.1093085.rsem.genes.normalized_results		4	4	ReacII	3	-0.105592	0.65	0	1	1	0	0	0	0	0	0	0	0	0	0	0
TCGA-E2-A1L8-01A-11R-A13Q-07	TCGA-E2-A1L8	-3.6711	567	None	-12.4722	537	Lower	-10.7548	242	None	LumA	0.4206	0.281345	25-75% (Moderate)	Absent	Absent	Absent	Absent	<10% (poorly Differentiated	Absent	Absent	Moderate to Marked Variation in Size	Absent	0-5 per 10 high powered fields, HPF (Low)	unc.edu.68c8e567-1ac0-40f1-a3a7-a79d77a4ae12.1131958.rsem.genes.normalized_results	Invasive Lobular Carcinoma	TCGA.E2.A1L8	unc.edu.68c8e567-1ac0-40f1-a3a7-a79d77a4ae12.1131958.rsem.genes.normalized_results		6	4	Missing	2	-0.387383	0.57	0	0	0	0	0	0	0	0	0	0	0	0	0	0
TCGA-A2-A25B-01A-11R-A169-07	TCGA-A2-A25B	19.1196	668	None	16.5045	538	None	-10.6995	493	None	LumB	-0.491285	0.606531	25-75% (Moderate)	Absent	Absent	Absent	Present	10-75% (Moderately Differentiated	Absent	Present	Moderate to Marked Variation in Size	Multiple Fibrotic Foci	6-10 per 10 HPF (Medium)	unc.edu.3fc1c7a8-e5ad-4a4e-89ab-ddf12aa11a3b.1162782.rsem.genes.normalized_results	Invasive Ductal Carcinoma	TCGA.A2.A25B	unc.edu.3fc1c7a8-e5ad-4a4e-89ab-ddf12aa11a3b.1162782.rsem.genes.normalized_results		5	4	Missing	5	0.484817	1	0	0	0	0	1	1	0	0	0	0	0	0	0	0
TCGA-A8-A07C-01A-11R-A034-07	TCGA-A8-A07C	2.14865	991	None	26.0161	539	None	-10.6601	690	None	Basal	-0.747995	-0.0368307	>75% (High)	Present	Absent	Absent	Absent	<10% (poorly Differentiated	Absent	Present	Moderate to Marked Variation in Size	Absent	6-10 per 10 HPF (Medium)	unc.edu.19d713e8-e754-44a4-9b23-0ef70f5d6b44.1162794.rsem.genes.normalized_results	Invasive Ductal Carcinoma	TCGA.A8.A07C	unc.edu.19d713e8-e754-44a4-9b23-0ef70f5d6b44.1162794.rsem.genes.normalized_results		5	5	Missing	2	0.514035	0.45
TCGA-BH-A0B5-01A-11R-A12P-07	TCGA-BH-A0B5	-12.9145	261	Lower	-6.08789	540	Lower	1.62772	296	None	LumA	-0.358079	0.229868	25-75% (Moderate)	Absent	Present	Absent	Absent	<10% (poorly Differentiated	Absent	Absent	Small Regular Nuclei	Absent	0-5 per 10 high powered fields, HPF (Low)	unc.edu.35429f42-252a-4a9d-8e99-125f26019418.1123028.rsem.genes.normalized_results	Invasive Lobular Carcinoma	TCGA.BH.A0B5	unc.edu.35429f42-252a-4a9d-8e99-125f26019418.1123028.rsem.genes.normalized_results		7	4	ReacII	2	-0.175767	0.5	0	0	0	0	0	0	0	0	0	0	0	0	0	0
TCGA-AC-A23C-01A-12R-A169-07	TCGA-AC-A23C	-6.4695	443	None	-5.59011	541	Lower	-7.78675	214	None	LumA	0.31976	0.325042	25-75% (Moderate)	Absent	Absent	>50% (Marked)	Present	>75% (Well Differentiated	Absent	Absent	Moderate Increase in Size	Absent	0-5 per 10 high powered fields, HPF (Low)	unc.edu.052b565f-1955-4c4e-8b1f-dd48743ba944.1161706.rsem.genes.normalized_results	Invasive Ductal Carcinoma	TCGA.AC.A23C	unc.edu.052b565f-1955-4c4e-8b1f-dd48743ba944.1161706.rsem.genes.normalized_results		7	4	Missing	3	-0.575951	0.48	0	0	0	0	0	0	1	0	1	0	0	0	0	1
TCGA-E2-A15K-01A-11R-A12P-07	TCGA-E2-A15K	5.67535	340	None	4.77715	542	None	3.75497	375	None	LumB	-0.271453	0.609892	>75% (High)	Present	Absent	Absent	Absent	<10% (poorly Differentiated	Absent	Absent	Moderate Increase in Size	Absent	>10 per 10 HPF (High)	unc.edu.141e15ac-1537-4182-9db5-ba2115cd93d6.1130835.rsem.genes.normalized_results	Invasive Ductal Carcinoma	TCGA.E2.A15K	unc.edu.141e15ac-1537-4182-9db5-ba2115cd93d6.1130835.rsem.genes.normalized_results		4	2	LumA	2	0.199277	0.7	0	0	0	0	0	0	0	0	0	0	0	0	0	0
TCGA-GM-A2DL-01A-11R-A18M-07	TCGA-GM-A2DL	-1.15302	479	None	-6.44738	543	None	0.899312	666	None	LumA	-0.361921	0.161681	25-75% (Moderate)	Present	Absent	Absent	Present	<10% (poorly Differentiated	Absent	Present	Moderate to Marked Variation in Size	Multiple Fibrotic Foci	0-5 per 10 high powered fields, HPF (Low)	unc.edu.8955404a-c756-4116-9613-dea06077a056.1376845.rsem.genes.normalized_results	Invasive Ductal Carcinoma	TCGA.GM.A2DL	unc.edu.8955404a-c756-4116-9613-dea06077a056.1376845.rsem.genes.normalized_results		Missing	Missing	Missing	Missing	0.142923	0.54	0	0	0	0	0	0	0	0	0	0	0	0	0	0
TCGA-A8-A06Z-01A-11R-A00Z-07	TCGA-A8-A06Z	35.3864	94	Upper	18.6896	545	None	2.53296	958	None	LumB	0.120576	0.476879	>75% (High)	Absent	Absent	Absent	Absent	<10% (poorly Differentiated	Absent	Absent	Moderate to Marked Variation in Size	Absent	>10 per 10 HPF (High)	unc.edu.42b99ee7-a1ae-4383-b343-adf468cb8b51.1114194.rsem.genes.normalized_results	Invasive Ductal Carcinoma	TCGA.A8.A06Z	unc.edu.42b99ee7-a1ae-4383-b343-adf468cb8b51.1114194.rsem.genes.normalized_results		1	5	Her2	5	0.156211	0.83	0	0	0	0	0	0	0	1	1	0	0	0	0	0
TCGA-A8-A07P-01A-11R-A00Z-07	TCGA-A8-A07P	16.3209	323	None	2.73381	546	None	-5.58701	680	None	LumA	0.395054	0.411092	>75% (High)	Absent	Absent	Absent	Absent	<10% (poorly Differentiated	Absent	Absent	Moderate to Marked Variation in Size	Absent	0-5 per 10 high powered fields, HPF (Low)	unc.edu.dad4f72e-cb2c-4015-af6a-53ad0ae45f12.1158476.rsem.genes.normalized_results	Invasive Ductal Carcinoma	TCGA.A8.A07P	unc.edu.dad4f72e-cb2c-4015-af6a-53ad0ae45f12.1158476.rsem.genes.normalized_results		2	3	LumA/B	4	-0.390149	0.78	0	0	0	0	0	0	1	0	1	0	0	0	0	0
TCGA-E2-A1IH-01A-11R-A13Q-07	TCGA-E2-A1IH	-13.134	324	None	-12.8007	547	Lower	-15.9345	1	None	LumA	0.273181	0.231405	<25% (Low)	Present	Absent	>50% (Marked)	Absent	10-75% (Moderately Differentiated	Present	Absent	Moderate Increase in Size	Multiple Fibrotic Foci	0-5 per 10 high powered fields, HPF (Low)	unc.edu.2d06908f-3332-4b77-b88c-145dc5c4828f.1127463.rsem.genes.normalized_results	Invasive Lobular Carcinoma	TCGA.E2.A1IH	unc.edu.2d06908f-3332-4b77-b88c-145dc5c4828f.1127463.rsem.genes.normalized_results		6	2	Missing	2	-0.0714888	0.43	0	0	0	0	0	0	0	0	0	0	0	0	0	1
TCGA-BH-A0B1-01A-12R-A056-07	TCGA-BH-A0B1	-9.17297	476	None	-5.30326	549	None	-4.49821	474	None	LumA	0.197215	0.168499	>75% (High)	Present	Absent	Absent	Absent	<10% (poorly Differentiated	Absent	Absent	Small Regular Nuclei	Absent	0-5 per 10 high powered fields, HPF (Low)	unc.edu.0042b857-502f-4d8e-baac-845c1a9bb64b.1155370.rsem.genes.normalized_results	Invasive Ductal Carcinoma	TCGA.BH.A0B1	unc.edu.0042b857-502f-4d8e-baac-845c1a9bb64b.1155370.rsem.genes.normalized_results		6	Missing	LumA/B	Missing	-0.550633	0.61
TCGA-A7-A4SF-01A-11R-A266-07	TCGA-A7-A4SF	30.9876	59	Upper	17.1648	550	None	12.946	415	None	Her2	-0.37479	0.311405	>75% (High)	Absent	Absent	6-50% (Moderate)	Absent	<10% (poorly Differentiated	Present	Absent	Moderate Increase in Size	Absent	0-5 per 10 high powered fields, HPF (Low)	unc.edu.f8b3fd9c-ba8c-49bf-aeb7-4e7dfedbb9a8.1988973.rsem.genes.normalized_results	Invasive Ductal Carcinoma	TCGA.A7.A4SF	unc.edu.f8b3fd9c-ba8c-49bf-aeb7-4e7dfedbb9a8.1988973.rsem.genes.normalized_results		Missing	Missing	Missing	Missing	0.107121		0	0	0	0	0	0	1	0	1	0	0	0	0	0
TCGA-BH-A0HK-01A-11R-A056-07	TCGA-BH-A0HK	-17.8005	400	None	-14.8533	551	None	-3.62233	674	None	LumA	0.488788	-0.0215606	>75% (High)	Absent	Absent	Absent	Absent	<10% (poorly Differentiated	Absent	Absent	Small Regular Nuclei	Absent	0-5 per 10 high powered fields, HPF (Low)	unc.edu.01163f75-8956-40a6-97a5-3c0478d904f8.1171738.rsem.genes.normalized_results	Invasive Lobular Carcinoma	TCGA.BH.A0HK	unc.edu.01163f75-8956-40a6-97a5-3c0478d904f8.1171738.rsem.genes.normalized_results		7	3	LumA/B	2	-0.518971	0.78	0	0	0	0	0	0	0	0	0	0	0	0	0	0
TCGA-A7-A3IY-01A-21R-A21T-07	TCGA-A7-A3IY	-9.27482	679	None	-6.85633	552	None	-1.82546	469	None	LumA	0.324946	-0.267131	<25% (Low)	Absent	Absent		Absent	<10% (poorly Differentiated	Absent	Absent	Moderate Increase in Size	Absent	0-5 per 10 high powered fields, HPF (Low)	unc.edu.c4149cf6-980f-4da1-b749-c24aae86f351.1354092.rsem.genes.normalized_results	Other	TCGA.A7.A3IY	unc.edu.c4149cf6-980f-4da1-b749-c24aae86f351.1354092.rsem.genes.normalized_results		Missing	Missing	Missing	Missing	-0.485089	0.43	0	0	0	0	0	0	0	0	0	0	0	0	0	0
TCGA-E2-A1LA-01A-11R-A144-07	TCGA-E2-A1LA	17.6275	41	Upper	9.5019	553	None	3.10525	557	None	LumA	0.0679472	0.460072	>75% (High)	Present	Absent	6-50% (Moderate)	Present	<10% (poorly Differentiated	Absent	Present	Moderate Increase in Size	Multiple Fibrotic Foci	0-5 per 10 high powered fields, HPF (Low)	unc.edu.9a56eb8b-99fa-4671-99dc-29776dca4cd6.1121794.rsem.genes.normalized_results	Invasive Ductal Carcinoma	TCGA.E2.A1LA	unc.edu.9a56eb8b-99fa-4671-99dc-29776dca4cd6.1121794.rsem.genes.normalized_results		2	2	Missing	5	-0.224785	0.56	0	0	0	0	0	0	0	0	0	0	0	0	0	0
TCGA-EW-A424-01A-11R-A24H-07	TCGA-EW-A424	-6.64933	407	None	-12.4246	554	Upper	11.3558	176	None	LumA	0.427899	-0.43587	25-75% (Moderate)	Absent	Present	Absent	Absent	<10% (poorly Differentiated	Absent	Absent	Moderate Increase in Size	Absent	0-5 per 10 high powered fields, HPF (Low)	unc.edu.1a571942-1f4c-4f93-8ad3-ea84dad7edaa.1858756.rsem.genes.normalized_results	Invasive Lobular Carcinoma	TCGA.EW.A424	unc.edu.1a571942-1f4c-4f93-8ad3-ea84dad7edaa.1858756.rsem.genes.normalized_results		Missing	Missing	Missing	Missing	-0.676191
TCGA-E2-A570-01A-11R-A29R-07	TCGA-E2-A570	-0.193832	462	None	-9.14572	555	None	6.71354	310	None	LumA	0.167923	0.192317	25-75% (Moderate)	Absent	Absent	Absent	Present	>75% (Well Differentiated	Absent	Absent	Moderate Increase in Size	Absent	0-5 per 10 high powered fields, HPF (Low)	unc.edu.635a7c2c-7731-48c1-948d-4d7ecf05c472.2044926.rsem.genes.normalized_results	Invasive Ductal Carcinoma	TCGA.E2.A570	unc.edu.635a7c2c-7731-48c1-948d-4d7ecf05c472.2044926.rsem.genes.normalized_results		Missing	Missing	Missing	Missing	-0.382141		0	0	0	0	0	0	0	0	0	0	0	0	0	0
TCGA-E2-A1B0-01A-11R-A12P-07	TCGA-E2-A1B0	-4.13756	749	None	6.80063	556	None	-10.5859	465	None	Her2	-0.477167	-0.02012	25-75% (Moderate)	Present	Absent	Absent	Present	10-75% (Moderately Differentiated	Absent	Present	Moderate to Marked Variation in Size	Absent	>10 per 10 HPF (High)	unc.edu.8bb3543b-5c83-41c6-b81c-b20935c38d72.1139159.rsem.genes.normalized_results	Invasive Ductal Carcinoma	TCGA.E2.A1B0	unc.edu.8bb3543b-5c83-41c6-b81c-b20935c38d72.1139159.rsem.genes.normalized_results		4	5	ReacI	3	-0.0391308	0.45	0	0	0	0	0	0	1	0	1	0	0	0	0	0
TCGA-D8-A1XY-01A-11R-A14M-07	TCGA-D8-A1XY	-0.156365	385	None	-17.9689	557	None	-4.36745	382	None	LumA	0.836447	-0.0546939	25-75% (Moderate)	Absent	Absent	Absent	Absent	10-75% (Moderately Differentiated	Absent	Absent	Moderate Increase in Size	Absent	0-5 per 10 high powered fields, HPF (Low)	unc.edu.5b233291-8984-4925-8be4-3911f541a15f.1122293.rsem.genes.normalized_results	Invasive Ductal Carcinoma	TCGA.D8.A1XY	unc.edu.5b233291-8984-4925-8be4-3911f541a15f.1122293.rsem.genes.normalized_results		4	2	Missing	Missing	-1.00623	0.45	1	0	1	0	0	0	0	0	0	0	0	0	0	0
TCGA-B6-A0RN-01A-12R-A084-07	TCGA-B6-A0RN	3.39913	610	None	-18.51	558	Lower	-0.711705	293	None	LumA	0.628043	0.109436	25-75% (Moderate)	Absent	Absent	Absent	Absent	<10% (poorly Differentiated	Absent	Absent	Moderate Increase in Size	Absent	0-5 per 10 high powered fields, HPF (Low)	unc.edu.c417152a-d278-4aeb-951e-a7b6ae5654c1.1153630.rsem.genes.normalized_results	Mixed	TCGA.B6.A0RN	unc.edu.c417152a-d278-4aeb-951e-a7b6ae5654c1.1153630.rsem.genes.normalized_results		2	4	ReacI	2	-0.634459	0.8	0	0	0	0	0	0	0	0	0	0	0	0	0	0
TCGA-E2-A14T-01A-11R-A115-07	TCGA-E2-A14T	13.3345	190	Upper	7.8985	559	None	2.0344	767	None	LumA	0.0952221	0.130084	25-75% (Moderate)	Absent	Absent	1-5% (Minimum)	Absent	>75% (Well Differentiated	Present	Absent	Moderate Increase in Size	Multiple Fibrotic Foci	6-10 per 10 HPF (Medium)	unc.edu.7aa46530-2311-41ed-a452-9ca06f38c0c1.1145349.rsem.genes.normalized_results	Other	TCGA.E2.A14T	unc.edu.7aa46530-2311-41ed-a452-9ca06f38c0c1.1145349.rsem.genes.normalized_results		1	2	LumA/B	Missing	-0.153636		0	0	0	0	0	0	0	0	0	0	0	0	0	0
TCGA-A8-A09W-01A-11R-A00Z-07	TCGA-A8-A09W	10.9359	734	None	9.03126	560	None	-9.34836	794	None	LumB	-0.496855	0.640912	25-75% (Moderate)	Absent	Absent	Absent	Absent	<10% (poorly Differentiated	Absent	Absent	Moderate to Marked Variation in Size	Absent	0-5 per 10 high powered fields, HPF (Low)	unc.edu.aaec0cbc-a493-48f4-9cc7-32629880ee24.1347277.rsem.genes.normalized_results	Invasive Lobular Carcinoma	TCGA.A8.A09W	unc.edu.aaec0cbc-a493-48f4-9cc7-32629880ee24.1347277.rsem.genes.normalized_results		Missing	4	Her2	2	0.4931	0.73
TCGA-C8-A130-01A-31R-A115-07	TCGA-C8-A130	10.1836	292	Upper	7.3893	561	None	5.87657	719	None	LumB	-0.606723	0.355774	25-75% (Moderate)	Absent	Absent	Absent	Absent	<10% (poorly Differentiated	Absent	Present	Moderate to Marked Variation in Size	Absent	6-10 per 10 HPF (Medium)	unc.edu.697dfcbf-0c6b-4cae-b851-d46dd6be42c9.1133848.rsem.genes.normalized_results	Mixed	TCGA.C8.A130	unc.edu.697dfcbf-0c6b-4cae-b851-d46dd6be42c9.1133848.rsem.genes.normalized_results		4	2	Her2	1	0.288796	0.56	0	0	0	0	0	0	0	0	0	0	0	0	0	0
TCGA-A7-A26J-01A-11R-A169-07	TCGA-A7-A26J	-3.00476	374	None	-3.68871	562	Lower	-5.88554	203	None	LumA	0.131717	0.201633	>75% (High)	Present	Absent	Absent	Present	<10% (poorly Differentiated		Absent	Moderate to Marked Variation in Size	Absent	0-5 per 10 high powered fields, HPF (Low)	unc.edu.ed40061b-ad15-4f91-94ae-ae276394f42d.1161354.rsem.genes.normalized_results	Invasive Ductal Carcinoma	TCGA.A7.A26J	unc.edu.ed40061b-ad15-4f91-94ae-ae276394f42d.1161354.rsem.genes.normalized_results		6	4	Missing	3	-0.301612	0.7	0	0	0	0	0	0	0	0	0	0	0	0	0	0
TCGA-A1-A0SM-01A-11R-A084-07	TCGA-A1-A0SM	3.36148	783	None	-4.28636	563	None	-3.85171	622	None	LumA	-0.105018	0.400336	25-75% (Moderate)	Present	Absent	>50% (Marked)	Absent	10-75% (Moderately Differentiated	Absent	Absent	Moderate to Marked Variation in Size	Absent	6-10 per 10 HPF (Medium)	unc.edu.e637db43-508a-4a37-92e4-eea96b35b65b.1152803.rsem.genes.normalized_results	Invasive Ductal Carcinoma	TCGA.A1.A0SM	unc.edu.e637db43-508a-4a37-92e4-eea96b35b65b.1152803.rsem.genes.normalized_results		4	4	Missing	2	-0.338582	0.59	0	0	0	0	0	0	1	0	1	0	0	0	0	0
TCGA-A7-A4SB-01A-21R-A266-07	TCGA-A7-A4SB	-2.89075	752	None	-7.82249	565	None	10.1283	625	None	LumA	0.122017	-0.13114	25-75% (Moderate)	Absent	Absent	Absent	Absent	<10% (poorly Differentiated	Absent	Absent	Moderate Increase in Size	Absent	0-5 per 10 high powered fields, HPF (Low)	unc.edu.352dc94a-fc74-4292-890c-4ed9c22dcfbc.1950769.rsem.genes.normalized_results	Invasive Lobular Carcinoma	TCGA.A7.A4SB	unc.edu.352dc94a-fc74-4292-890c-4ed9c22dcfbc.1950769.rsem.genes.normalized_results		Missing	Missing	Missing	Missing	-0.638295		0	0	0	0	0	0	0	0	0	0	0	0	0	0
TCGA-EW-A1OZ-01A-11R-A144-07	TCGA-EW-A1OZ	19.4619	328	None	7.95278	566	None	4.9648	892	None	LumB	-0.34617	0.469772	25-75% (Moderate)	Absent	Absent	>50% (Marked)	Present	<10% (poorly Differentiated	Absent	Absent	Moderate to Marked Variation in Size	Multiple Fibrotic Foci	>10 per 10 HPF (High)	unc.edu.73f6a579-eab4-4fbf-bb17-41f1a6614ace.1122245.rsem.genes.normalized_results	Invasive Ductal Carcinoma	TCGA.EW.A1OZ	unc.edu.73f6a579-eab4-4fbf-bb17-41f1a6614ace.1122245.rsem.genes.normalized_results		4	4	Missing	5	-0.0210847	0.63	0	0	0	0	0	0	1	0	1	0	0	0	0	0
TCGA-A2-A0CU-01A-12R-A034-07	TCGA-A2-A0CU	0.293697	713	None	-6.22285	567	None	0.839268	732	None	LumA	-0.000528211	0.281537	25-75% (Moderate)	Absent	Absent	Absent	Present	10-75% (Moderately Differentiated	Present	Present	Moderate Increase in Size	Multiple Fibrotic Foci	6-10 per 10 HPF (Medium)	unc.edu.84ea9827-9ad4-4e2f-be02-c88a9d4c4051.1159294.rsem.genes.normalized_results	Invasive Ductal Carcinoma	TCGA.A2.A0CU	unc.edu.84ea9827-9ad4-4e2f-be02-c88a9d4c4051.1159294.rsem.genes.normalized_results		2	2	LumA/B	5	-0.219004	0.57	0	0	0	0	0	0	1	0	1	0	0	0	0	0
TCGA-EW-A1P3-01A-11R-A144-07	TCGA-EW-A1P3	-0.982342	258	Upper	-5.37134	569	Upper	5.23487	263	None	LumA	0.159856	0.158607	25-75% (Moderate)	Absent	Absent	Absent	Present	10-75% (Moderately Differentiated	Present	Absent	Moderate Increase in Size	Multiple Fibrotic Foci	0-5 per 10 high powered fields, HPF (Low)	unc.edu.43c8eaea-f686-4e28-ba9c-360fea61b3ca.1103841.rsem.genes.normalized_results	Invasive Ductal Carcinoma	TCGA.EW.A1P3	unc.edu.43c8eaea-f686-4e28-ba9c-360fea61b3ca.1103841.rsem.genes.normalized_results		4	1	Missing	2	-0.298689	0.68	0	0	0	0	0	0	0	0	0	0	0	0	0	0
TCGA-D8-A1XS-01A-11R-A14M-07	TCGA-D8-A1XS	10.4666	302	None	2.62714	570	Lower	-6.6201	227	None	LumB	0.0114766	0.585306	25-75% (Moderate)	Absent	Absent	Absent	Present	<10% (poorly Differentiated	Absent	Absent	Moderate Increase in Size		>10 per 10 HPF (High)	unc.edu.11b43261-66e4-4c28-8d24-6e38b4295f34.1118082.rsem.genes.normalized_results	Other	TCGA.D8.A1XS	unc.edu.11b43261-66e4-4c28-8d24-6e38b4295f34.1118082.rsem.genes.normalized_results		4	2	Missing	3	-0.217262	0.74	0	0	0	0	0	0	0	0	0	0	0	0	0	0
TCGA-BH-A18H-01A-11R-A12D-07	TCGA-BH-A18H	0.949642	546	None	-2.91724	572	None	2.7477	751	None	LumA	0.633325	-0.017623	>75% (High)	Absent	Absent	Absent	Present	10-75% (Moderately Differentiated	Absent	Absent	Moderate Increase in Size	Absent	0-5 per 10 high powered fields, HPF (Low)	unc.edu.7bc7f99c-28d4-4b54-b9bd-53d5de00cab7.1130601.rsem.genes.normalized_results	Invasive Ductal Carcinoma	TCGA.BH.A18H	unc.edu.7bc7f99c-28d4-4b54-b9bd-53d5de00cab7.1130601.rsem.genes.normalized_results		6	1	LumA/B	3	-0.53103	0.31	0	0	0	0	0	0	0	0	0	0	0	0	0	0
TCGA-GM-A2D9-01A-11R-A18M-07	TCGA-GM-A2D9	-2.70907	519	None	-13.2783	574	None	6.63848	339	None	LumA	0.596543	0.0432653	25-75% (Moderate)	Absent	Absent	Absent	Absent	<10% (poorly Differentiated	Present	Absent	Moderate Increase in Size	Absent	0-5 per 10 high powered fields, HPF (Low)	unc.edu.4ffff9ea-3386-47d5-8974-722037f31849.1262437.rsem.genes.normalized_results	Invasive Ductal Carcinoma	TCGA.GM.A2D9	unc.edu.4ffff9ea-3386-47d5-8974-722037f31849.1262437.rsem.genes.normalized_results		Missing	Missing	Missing	Missing	-0.666285	0.73	0	0	0	0	1	1	0	0	0	0	1	1	0	0
TCGA-GM-A2DB-01A-31R-A18M-07	TCGA-GM-A2DB	12.0019	536	None	15.564	575	None	7.89837	605	None	Her2	-0.549772	0.0589196	>75% (High)	Present	Absent	1-5% (Minimum)	Present	<10% (poorly Differentiated	Absent	Present	Moderate to Marked Variation in Size	Absent	>10 per 10 HPF (High)	unc.edu.e5aeb7a3-1454-4605-a924-d4b1ed082e87.1265224.rsem.genes.normalized_results	Invasive Ductal Carcinoma	TCGA.GM.A2DB	unc.edu.e5aeb7a3-1454-4605-a924-d4b1ed082e87.1265224.rsem.genes.normalized_results		Missing	Missing	Missing	Missing	0.327021	0.32	0	0	0	0	0	0	0	0	0	0	0	0	0	1
TCGA-BH-A0AW-01A-11R-A056-07	TCGA-BH-A0AW	-0.0691137	949	None	1.24042	576	None	-1.41078	697	None	Her2	-0.35443	0.147755	<25% (Low)	Present	Absent	Absent	Absent	<10% (poorly Differentiated	Absent	Absent	Moderate Increase in Size	Multiple Fibrotic Foci	0-5 per 10 high powered fields, HPF (Low)	unc.edu.8b615995-6210-4dd5-bf58-cf8a109d7648.1150617.rsem.genes.normalized_results	Mixed	TCGA.BH.A0AW	unc.edu.8b615995-6210-4dd5-bf58-cf8a109d7648.1150617.rsem.genes.normalized_results		5	1	Missing	3	0.127033	0.46	0	0	0	1	0	1	1	0	1	0	0	0	0	0
TCGA-BH-A42T-01A-11R-A24H-07	TCGA-BH-A42T	18.7997	104	Upper	9.16121	577	Upper	13.4861	228	None	LumB	-0.425882	0.472173	25-75% (Moderate)	Present	Absent	Absent	Absent	<10% (poorly Differentiated	Absent	Absent	Moderate to Marked Variation in Size	Multiple Fibrotic Foci	>10 per 10 HPF (High)	unc.edu.59b2f0cb-4789-4642-9aa6-605a1ebb0e32.1794245.rsem.genes.normalized_results	Invasive Lobular Carcinoma	TCGA.BH.A42T	unc.edu.59b2f0cb-4789-4642-9aa6-605a1ebb0e32.1794245.rsem.genes.normalized_results		Missing	Missing	Missing	Missing	0.265249		0	0	0	0	0	0	1	0	1	0	0	0	0	0
TCGA-A1-A0SB-01A-11R-A144-07	TCGA-A1-A0SB	-26.5732	744	None	-12.0834	578	None	0.571082	730	None	Normal	-0.10617	-0.646291	>75% (High)	Absent	Absent	Absent	Absent	<10% (poorly Differentiated	Absent	Absent	Moderate Increase in Size	Absent	6-10 per 10 HPF (Medium)	unc.edu.a2405d64-34eb-4915-abf7-8530151d5cb0.1170248.rsem.genes.normalized_results	Other	TCGA.A1.A0SB	unc.edu.a2405d64-34eb-4915-abf7-8530151d5cb0.1170248.rsem.genes.normalized_results		3	5	Missing	1	-0.506165	0.17	0	0	0	0	0	0	0	0	0	0	0	0	0	0
TCGA-EW-A2FW-01A-11R-A17B-07	TCGA-EW-A2FW	19.0692	203	Upper	12.665	579	None	3.13894	736	None	LumB	-0.166579	0.628715	25-75% (Moderate)	Absent	Absent	Absent	Absent	10-75% (Moderately Differentiated	Absent	Absent	Small Regular Nuclei	Multiple Fibrotic Foci	0-5 per 10 high powered fields, HPF (Low)	unc.edu.743f2962-126c-4b28-92fa-250b1170b825.1122122.rsem.genes.normalized_results	Other	TCGA.EW.A2FW	unc.edu.743f2962-126c-4b28-92fa-250b1170b825.1122122.rsem.genes.normalized_results		Missing	2	Missing	3	0.242404	0.87	0	0	0	0	0	0	0	0	0	0	0	0	0	0
TCGA-A2-A0CL-01A-11R-A115-07	TCGA-A2-A0CL	-12.7706	369	None	-5.43318	580	None	-2.85225	451	None	Normal	-0.648403	-0.0114766	25-75% (Moderate)	Present	Absent	1-5% (Minimum)	Absent	<10% (poorly Differentiated	Present	Present	Moderate to Marked Variation in Size	Absent	0-5 per 10 high powered fields, HPF (Low)	unc.edu.ee92fcd7-4be2-47c2-9725-1ec425d212cf.1141997.rsem.genes.normalized_results	Invasive Ductal Carcinoma	TCGA.A2.A0CL	unc.edu.ee92fcd7-4be2-47c2-9725-1ec425d212cf.1141997.rsem.genes.normalized_results		4	1	Basal	3	0.0169342	0.22	0	0	0	0	0	0	0	0	0	0	0	0	1	0
TCGA-EW-A1IW-01A-11R-A13Q-07	TCGA-EW-A1IW	-16.1217	331	None	-4.50952	582	None	-6.22761	307	None	LumA	0.290276	-0.112893	<25% (Low)	Absent	Absent	Absent	Absent	<10% (poorly Differentiated	Absent	Absent	Moderate to Marked Variation in Size	Absent	0-5 per 10 high powered fields, HPF (Low)	unc.edu.7ddad1e7-783e-4095-87e0-48dbf5c5aa39.1122095.rsem.genes.normalized_results	Invasive Lobular Carcinoma	TCGA.EW.A1IW	unc.edu.7ddad1e7-783e-4095-87e0-48dbf5c5aa39.1122095.rsem.genes.normalized_results		4	3	Missing	2	-0.625428	0.57	0	0	0	0	0	0	1	0	1	0	0	0	0	0
TCGA-E9-A295-01A-11R-A16F-07	TCGA-E9-A295	-6.72445	745	None	-10.3069	583	None	2.77833	472	None	LumA	0.564274	-0.266651	25-75% (Moderate)	Absent	Absent	Absent	Absent	10-75% (Moderately Differentiated	Absent	Absent	Moderate Increase in Size	Multiple Fibrotic Foci	6-10 per 10 HPF (Medium)	unc.edu.28ad8481-78a8-4103-b501-5cfd23ae3e81.1093232.rsem.genes.normalized_results	Invasive Lobular Carcinoma	TCGA.E9.A295	unc.edu.28ad8481-78a8-4103-b501-5cfd23ae3e81.1093232.rsem.genes.normalized_results		Missing	4	Missing	3	-0.7257	0.47	0	0	0	0	0	0	0	0	0	0	0	0	0	0
TCGA-BH-A0WA-01A-11R-A109-07	TCGA-BH-A0WA	-6.0803	931	None	13.6088	584	None	-6.46768	701	None	Basal	-0.56072	-0.374502	>75% (High)	Present	Absent	Absent	Present	<10% (poorly Differentiated	Absent	Present	Moderate to Marked Variation in Size	Absent	>10 per 10 HPF (High)	unc.edu.519e1ea1-6658-4978-9f3d-313d7cc1e0c1.1114987.rsem.genes.normalized_results	Other	TCGA.BH.A0WA	unc.edu.519e1ea1-6658-4978-9f3d-313d7cc1e0c1.1114987.rsem.genes.normalized_results		5	5	Missing	1	0.205102	0.6	0	0	0	0	1	1	0	0	0	0	0	0	0	0
TCGA-E2-A152-01A-11R-A12D-07	TCGA-E2-A152	3.32777	868	None	-3.35511	586	None	-3.99755	717	None	Her2	-0.195582	0.18473	25-75% (Moderate)	Absent	Absent	6-50% (Moderate)	Present	10-75% (Moderately Differentiated	Absent	Present	Moderate Increase in Size	Multiple Fibrotic Foci	6-10 per 10 HPF (Medium)	unc.edu.be8c1926-064b-4a2f-9345-e34f0dc78bff.1130716.rsem.genes.normalized_results	Invasive Ductal Carcinoma	TCGA.E2.A152	unc.edu.be8c1926-064b-4a2f-9345-e34f0dc78bff.1130716.rsem.genes.normalized_results		5	1	Her2	1	-0.244265	0.58	0	0	0	0	0	0	1	0	1	0	0	0	0	0
TCGA-C8-A1HK-01A-21R-A13Q-07	TCGA-C8-A1HK	9.25747	908	None	13.2746	587	None	-9.74873	938	None	Her2	-0.373157	0.258872	25-75% (Moderate)	Present	Absent	Absent	Present	10-75% (Moderately Differentiated	Present	Present	Moderate to Marked Variation in Size	Multiple Fibrotic Foci	>10 per 10 HPF (High)	unc.edu.83d9c730-9a1e-42b6-a1dd-6a57d0e24f2c.1169916.rsem.genes.normalized_results	Invasive Ductal Carcinoma	TCGA.C8.A1HK	unc.edu.83d9c730-9a1e-42b6-a1dd-6a57d0e24f2c.1169916.rsem.genes.normalized_results		1	4	Missing	5	0.239921	0.76	1	0	1	0	0	0	1	0	1	0	0	0	0	0
TCGA-C8-A12P-01A-11R-A115-07	TCGA-C8-A12P	13.0725	851	None	10.1408	588	None	-3.7378	978	None	Her2	-0.465354	0.217671	25-75% (Moderate)	Present	Absent	Absent	Present	<10% (poorly Differentiated	Absent	Absent	Moderate to Marked Variation in Size	Absent	>10 per 10 HPF (High)	unc.edu.9e30b9ee-391d-40d9-8eba-de47656f3629.1136613.rsem.genes.normalized_results	Invasive Ductal Carcinoma	TCGA.C8.A12P	unc.edu.9e30b9ee-391d-40d9-8eba-de47656f3629.1136613.rsem.genes.normalized_results		4	1	Her2	3	0.236585	0.44	0	0	0	0	0	0	1	0	1	0	0	0	0	0
TCGA-A8-A09R-01A-11R-A00Z-07	TCGA-A8-A09R	17.4315	375	None	0.080421	589	None	-2.89431	477	None	LumB	-0.271645	0.59539	>75% (High)	Absent	Absent	Absent	Present	10-75% (Moderately Differentiated	Absent	Absent	Moderate Increase in Size	Absent	0-5 per 10 high powered fields, HPF (Low)	unc.edu.f4fcb7e1-20b8-4b66-86a2-1be81b06785e.1154311.rsem.genes.normalized_results	Mixed	TCGA.A8.A09R	unc.edu.f4fcb7e1-20b8-4b66-86a2-1be81b06785e.1154311.rsem.genes.normalized_results		4	4	Her2	5	0.00427301	0.52	0	0	0	0	0	0	0	0	0	0	0	0	0	0
TCGA-A8-A08J-01A-11R-A00Z-07	TCGA-A8-A08J	24.1549	274	Upper	6.51862	590	None	-1.35611	676	None	Her2	-0.223337	0.452677	25-75% (Moderate)	Absent	Absent	>50% (Marked)	Absent	<10% (poorly Differentiated	Present	Absent	Moderate Increase in Size	Absent	0-5 per 10 high powered fields, HPF (Low)	unc.edu.67e019fc-65c4-4274-a0f7-5a92f0f87bba.1156857.rsem.genes.normalized_results	Invasive Ductal Carcinoma	TCGA.A8.A08J	unc.edu.67e019fc-65c4-4274-a0f7-5a92f0f87bba.1156857.rsem.genes.normalized_results		4	4	Her2	5	-0.155744	0.62	0	0	0	0	0	0	1	0	1	0	0	0	0	0
TCGA-A8-A09N-01A-11R-A00Z-07	TCGA-A8-A09N	11.3006	665	None	7.85457	591	None	-0.441993	904	None	LumB	-0.177143	0.437983	25-75% (Moderate)	Present	Absent	Absent	Absent	<10% (poorly Differentiated	Absent	Absent	Moderate to Marked Variation in Size	Absent	6-10 per 10 HPF (Medium)	unc.edu.653e3eb4-ebdb-42d2-9479-a1ea8a43bdc5.1153667.rsem.genes.normalized_results	Invasive Ductal Carcinoma	TCGA.A8.A09N	unc.edu.653e3eb4-ebdb-42d2-9479-a1ea8a43bdc5.1153667.rsem.genes.normalized_results		7	4	Missing	1	-0.0557577	0.83	0	0	0	0	0	0	0	0	0	0	0	0	0	0
TCGA-A1-A0SK-01A-12R-A084-07	TCGA-A1-A0SK	9.24262	1035	None	28.9364	592	None	-0.50217	1031	None	Basal	-0.721873	0.0513325	>75% (High)	Absent	Absent	Absent	Absent	<10% (poorly Differentiated	Absent	Present	Moderate to Marked Variation in Size	Absent	>10 per 10 HPF (High)	unc.edu.a63583ca-0ef2-4417-b435-5f3a6951d0c2.1153349.rsem.genes.normalized_results	Other	TCGA.A1.A0SK	unc.edu.a63583ca-0ef2-4417-b435-5f3a6951d0c2.1153349.rsem.genes.normalized_results		5	5	Basal	1	0.649493	0.95	1	0	1	0	0	0	0	0	0	0	0	0	0	0
TCGA-BH-A0AY-01A-21R-A00Z-07	TCGA-BH-A0AY	-1.48546	675	None	-12.1847	594	None	-0.207286	612	None	LumA	-0.169748	0.246771	>75% (High)	Present	Absent	Absent	Present	<10% (poorly Differentiated	Absent	Absent	Moderate Increase in Size	Absent	0-5 per 10 high powered fields, HPF (Low)	unc.edu.80817359-b0f0-4bea-ada4-b48bea37f5d2.1158535.rsem.genes.normalized_results	Invasive Ductal Carcinoma	TCGA.BH.A0AY	unc.edu.80817359-b0f0-4bea-ada4-b48bea37f5d2.1158535.rsem.genes.normalized_results		4	1	ReacI	3	-0.0212389	0.42	0	0	0	0	0	0	0	0	0	0	0	0	0	0
TCGA-D8-A1JD-01A-11R-A13Q-07	TCGA-D8-A1JD	11.0872	494	None	3.37777	595	None	-4.97959	490	None	LumB	-0.224298	0.516447	25-75% (Moderate)	Absent	Absent	Absent	Present	10-75% (Moderately Differentiated	Absent	Absent	Moderate Increase in Size	Multiple Fibrotic Foci	0-5 per 10 high powered fields, HPF (Low)	unc.edu.f2ee7101-b51e-4f75-95fa-555b5b79af74.1125940.rsem.genes.normalized_results	Invasive Ductal Carcinoma	TCGA.D8.A1JD	unc.edu.f2ee7101-b51e-4f75-95fa-555b5b79af74.1125940.rsem.genes.normalized_results		4	2	Missing	5	-0.106938	0.5	1	0	1	0	0	0	0	0	0	0	0	0	0	0
TCGA-D8-A1JJ-01A-31R-A14M-07	TCGA-D8-A1JJ	14.3692	730	None	2.03982	596	None	-5.35005	402	None	LumB	-0.444802	0.525762	25-75% (Moderate)	Present	Absent	Absent	Absent	<10% (poorly Differentiated	Present	Absent	Moderate to Marked Variation in Size	Multiple Fibrotic Foci	6-10 per 10 HPF (Medium)	unc.edu.091cb252-dd08-4e9c-939c-749f595713f6.1136451.rsem.genes.normalized_results	Mixed	TCGA.D8.A1JJ	unc.edu.091cb252-dd08-4e9c-939c-749f595713f6.1136451.rsem.genes.normalized_results		4	4	Missing	1	0.308206	0.43	0	0	0	0	0	0	0	0	0	0	0	0	0	0
TCGA-E2-A14P-01A-31R-A12D-07	TCGA-E2-A14P	8.34317	794	None	15.6008	598	None	1.56485	1029	None	Her2	-0.586459	0.144394	25-75% (Moderate)	Present	Absent	Absent	Present	<10% (poorly Differentiated	Absent	Present	Moderate to Marked Variation in Size	Absent	6-10 per 10 HPF (Medium)	unc.edu.a4cb04f5-91b3-40ba-8005-b1df46d6b555.1130944.rsem.genes.normalized_results	Invasive Ductal Carcinoma	TCGA.E2.A14P	unc.edu.a4cb04f5-91b3-40ba-8005-b1df46d6b555.1130944.rsem.genes.normalized_results		4	1	Her2	3	0.274335	0.48	0	0	0	0	0	0	1	0	1	0	0	0	0	0
TCGA-AR-A0TX-01A-11R-A084-07	TCGA-AR-A0TX	-5.63383	674	None	-6.93475	599	None	-1.46865	675	None	Her2	-0.243697	0.176567	25-75% (Moderate)	Absent	Absent	Absent	Absent	<10% (poorly Differentiated	Absent	Absent	Moderate Increase in Size	Absent	0-5 per 10 high powered fields, HPF (Low)	unc.edu.08d85849-cda7-4709-a934-fdc586418d7f.1150908.rsem.genes.normalized_results	Other	TCGA.AR.A0TX	unc.edu.08d85849-cda7-4709-a934-fdc586418d7f.1150908.rsem.genes.normalized_results		1	1	ReacII	1	-0.0620507	0.41	0	0	0	0	0	0	1	0	1	0	1	1	0	0
TCGA-C8-A12O-01A-11R-A115-07	TCGA-C8-A12O	3.41235	491	None	-1.25515	600	None	-6.43202	536	None	LumA	-0.2412	-0.0157023	25-75% (Moderate)	Present	Absent	1-5% (Minimum)	Present	10-75% (Moderately Differentiated	Absent	Present	Moderate to Marked Variation in Size	Multiple Fibrotic Foci	6-10 per 10 HPF (Medium)	unc.edu.5efabaa8-f296-4c9c-9632-559ef7f6dd44.1142217.rsem.genes.normalized_results	Invasive Ductal Carcinoma	TCGA.C8.A12O	unc.edu.5efabaa8-f296-4c9c-9632-559ef7f6dd44.1142217.rsem.genes.normalized_results		4	1	Her2	Missing	-0.538183		0	0	0	0	0	0	0	0	0	0	0	0	0	0
TCGA-BH-A203-01A-12R-A169-07	TCGA-BH-A203	1.69497	831	None	9.49054	601	None	-7.89032	910	None	Her2	-0.639568	0.338583	25-75% (Moderate)	Absent	Absent	Absent	Present	10-75% (Moderately Differentiated	Present	Present	Moderate to Marked Variation in Size	Absent	>10 per 10 HPF (High)	unc.edu.6e5015d8-55e8-448a-9663-7b8625f170ae.1130532.rsem.genes.normalized_results	Invasive Ductal Carcinoma	TCGA.BH.A203	unc.edu.6e5015d8-55e8-448a-9663-7b8625f170ae.1130532.rsem.genes.normalized_results		Missing	3	Missing	3	0.20737	0.37	0	0	0	0	0	0	0	0	0	0	0	0	0	0
TCGA-E2-A1IF-01A-11R-A144-07	TCGA-E2-A1IF	-12.2184	489	None	-11.8352	603	Upper	8.20752	133	None	LumA	0.280192	-0.0990636	25-75% (Moderate)	Absent	Absent	Absent	Present	10-75% (Moderately Differentiated	Absent	Absent	Moderate Increase in Size		0-5 per 10 high powered fields, HPF (Low)	unc.edu.34a8b02b-01a2-4f2d-8e8e-c3358d43665a.1123598.rsem.genes.normalized_results	Invasive Ductal Carcinoma	TCGA.E2.A1IF	unc.edu.34a8b02b-01a2-4f2d-8e8e-c3358d43665a.1123598.rsem.genes.normalized_results		6	5	Missing	2	-0.605423	0.35	0	0	0	0	0	0	0	0	0	0	0	0	0	0
TCGA-A2-A0YJ-01A-11R-A109-07	TCGA-A2-A0YJ	11.9387	1029	None	30.7076	604	None	-0.0999188	985	None	Basal	-0.440096	-0.412629	25-75% (Moderate)	Present	Absent	>50% (Marked)	Present	<10% (poorly Differentiated	Present	Present	Moderate to Marked Variation in Size	Absent	>10 per 10 HPF (High)	unc.edu.330bf4ac-9ed5-4bd1-93d0-f89b4f52bc19.1171005.rsem.genes.normalized_results	Invasive Ductal Carcinoma	TCGA.A2.A0YJ	unc.edu.330bf4ac-9ed5-4bd1-93d0-f89b4f52bc19.1171005.rsem.genes.normalized_results		Missing	5	Basal	3	0.116654	0.55
TCGA-BH-A1FE-01A-11R-A13Q-07	TCGA-BH-A1FE	-23.5379	207	Lower	-9.05689	605	Lower	-14.3592	74	None	LumA	-0.137095	-0.228715	<25% (Low)	Absent	Absent	6-50% (Moderate)	Present	<10% (poorly Differentiated	Present	Absent	Moderate to Marked Variation in Size	Absent	0-5 per 10 high powered fields, HPF (Low)	unc.edu.2cb3a793-6e37-42fd-a544-65aa2d939d50.1122594.rsem.genes.normalized_results	Invasive Ductal Carcinoma	TCGA.BH.A1FE	unc.edu.2cb3a793-6e37-42fd-a544-65aa2d939d50.1122594.rsem.genes.normalized_results		6	4	Missing	2	-0.450972	0.24	0	0	0	0	0	0	0	1	1	0	0	0	0	0
TCGA-BH-A1FR-01A-11R-A13Q-07	TCGA-BH-A1FR	0.800163	683	None	-2.68054	606	None	-0.823073	519	None	LumA	0.4206	0.270972	25-75% (Moderate)	Present	Absent	Absent	Absent	<10% (poorly Differentiated	Present	Absent	Moderate Increase in Size	Absent	6-10 per 10 HPF (Medium)	unc.edu.56d5aac4-62b4-43e4-b0e4-f40b19a5893f.1287165.rsem.genes.normalized_results	Other	TCGA.BH.A1FR	unc.edu.56d5aac4-62b4-43e4-b0e4-f40b19a5893f.1287165.rsem.genes.normalized_results		1	2	Missing	1	-0.328551	0.79	0	0	0	0	0	0	0	0	0	0	0	0	0	0
TCGA-BH-A0H0-01A-11R-A056-07	TCGA-BH-A0H0	12.9443	638	None	12.7932	607	None	2.81362	969	None	LumB	-0.270588	0.547563	>75% (High)	Absent	Absent	Absent	Absent	<10% (poorly Differentiated	Absent	Absent	Moderate Increase in Size	Multiple Fibrotic Foci	0-5 per 10 high powered fields, HPF (Low)	unc.edu.38e26122-c473-41c1-afb0-cd3b9096e9f4.1154905.rsem.genes.normalized_results	Invasive Ductal Carcinoma	TCGA.BH.A0H0	unc.edu.38e26122-c473-41c1-afb0-cd3b9096e9f4.1154905.rsem.genes.normalized_results		2	4	Missing	2	0.293961	0.88	0	0	0	0	0	0	0	0	0	0	0	0	0	0
TCGA-BH-A0E2-01A-11R-A056-07	TCGA-BH-A0E2	1.99592	470	None	3.12074	608	None	-0.782654	682	None	LumA	-0.0123409	0.0855222	25-75% (Moderate)	Absent	Absent	Absent	Present	10-75% (Moderately Differentiated	Absent	Absent	Moderate Increase in Size	Absent	6-10 per 10 HPF (Medium)	unc.edu.b605d803-523b-46e6-b656-7d9888d306cc.1152034.rsem.genes.normalized_results	Invasive Ductal Carcinoma	TCGA.BH.A0E2	unc.edu.b605d803-523b-46e6-b656-7d9888d306cc.1152034.rsem.genes.normalized_results		Missing	4	LumA/B	2	-0.174687	0.8	0	0	0	0	0	0	0	0	0	0	0	0	0	0
TCGA-A8-A08X-01A-21R-A00Z-07	TCGA-A8-A08X	4.94809	818	None	5.53354	609	None	-0.802078	782	None	Her2	-0.546795	0.122305	25-75% (Moderate)	Present	Absent	Absent	Absent	<10% (poorly Differentiated	Absent	Absent	Moderate to Marked Variation in Size	Absent	6-10 per 10 HPF (Medium)	unc.edu.354adce5-6ca4-4d6d-a519-4eabc01c6b36.1159019.rsem.genes.normalized_results	Invasive Ductal Carcinoma	TCGA.A8.A08X	unc.edu.354adce5-6ca4-4d6d-a519-4eabc01c6b36.1159019.rsem.genes.normalized_results		3	1	Her2	3	0.243813	0.34	0	0	0	0	0	0	1	0	1	0	0	0	0	0
TCGA-BH-A0BR-01A-21R-A115-07	TCGA-BH-A0BR	-8.13803	531	None	-9.08541	610	None	-0.875518	896	None	LumA	-0.271741	0.0807203	25-75% (Moderate)	Absent	Absent	Absent	Present	10-75% (Moderately Differentiated	Absent	Absent	Moderate Increase in Size	Absent	0-5 per 10 high powered fields, HPF (Low)	unc.edu.0ef20000-2c8e-47bb-86e5-ffa2814099a7.1139575.rsem.genes.normalized_results	Invasive Ductal Carcinoma	TCGA.BH.A0BR	unc.edu.0ef20000-2c8e-47bb-86e5-ffa2814099a7.1139575.rsem.genes.normalized_results		4	4	ReacI	1	-0.282226	0.38	0	0	0	0	0	0	0	0	0	0	0	0	0	0
TCGA-GM-A2DH-01A-11R-A180-07	TCGA-GM-A2DH	2.46299	843	None	12.976	612	None	-1.08986	761	None	Her2	-0.621609	0.300648	>75% (High)	Present	Absent	Absent	Present	<10% (poorly Differentiated	Absent	Present	Moderate to Marked Variation in Size	Absent	>10 per 10 HPF (High)	unc.edu.ec2ac902-f5ca-45a5-a72a-1b266360410a.1283013.rsem.genes.normalized_results	Invasive Ductal Carcinoma	TCGA.GM.A2DH	unc.edu.ec2ac902-f5ca-45a5-a72a-1b266360410a.1283013.rsem.genes.normalized_results		Missing	Missing	Missing	Missing	0.572955	0.38	0	0	0	0	0	0	0	0	0	0	0	0	0	0
TCGA-BH-A18G-01A-11R-A12D-07	TCGA-BH-A18G	10.9054	980	None	16.8381	614	None	0.508508	783	None	Basal	-0.670108	-0.0373109	>75% (High)	Absent	Absent	Absent	Absent	<10% (poorly Differentiated	Absent	Absent	Moderate to Marked Variation in Size	Absent	>10 per 10 HPF (High)	unc.edu.a8a7a335-8e21-4f24-b48b-8764caa21329.1130576.rsem.genes.normalized_results	Invasive Ductal Carcinoma	TCGA.BH.A18G	unc.edu.a8a7a335-8e21-4f24-b48b-8764caa21329.1130576.rsem.genes.normalized_results		4	4	Basal	3	0.423067	0.79	0	0	0	0	0	0	0	0	0	0	0	0	0	0
TCGA-C8-A26V-01A-11R-A16F-07	TCGA-C8-A26V	15.9666	777	None	10.5586	615	None	-3.67782	623	None	LumB	-0.0427851	0.401104	>75% (High)	Absent	Absent	>50% (Marked)	Absent	<10% (poorly Differentiated	Absent	Present	Moderate to Marked Variation in Size	Absent	0-5 per 10 high powered fields, HPF (Low)	unc.edu.67a58c72-fa64-4c63-b568-bec834626edf.1100842.rsem.genes.normalized_results	Invasive Ductal Carcinoma	TCGA.C8.A26V	unc.edu.67a58c72-fa64-4c63-b568-bec834626edf.1100842.rsem.genes.normalized_results		Missing	4	Missing	1	-0.0612729	0.77	0	0	0	0	0	0	0	0	0	0	0	0	0	0
TCGA-C8-A12V-01A-11R-A115-07	TCGA-C8-A12V	-12.8537	807	None	7.61531	616	None	0.348276	626	None	Basal	-0.608547	-0.346939	>75% (High)	Present	Absent	Absent	Present	<10% (poorly Differentiated	Absent	Present	Moderate to Marked Variation in Size	Absent	>10 per 10 HPF (High)	unc.edu.b12c9095-55c7-4add-9e22-3d65eeef2040.1142174.rsem.genes.normalized_results	Invasive Ductal Carcinoma	TCGA.C8.A12V	unc.edu.b12c9095-55c7-4add-9e22-3d65eeef2040.1142174.rsem.genes.normalized_results		3	5	Basal	1	0.278868	0.36	0	0	0	0	0	0	0	0	0	0	0	0	0	1
TCGA-AR-A24L-01A-11R-A169-07	TCGA-AR-A24L	-3.40472	544	None	-6.25242	617	Lower	-12.6183	147	None	LumA	-0.0586315	0.383529	>75% (High)	Absent	Absent	Absent	Present	<10% (poorly Differentiated	Absent	Absent	Moderate to Marked Variation in Size	Absent	0-5 per 10 high powered fields, HPF (Low)	unc.edu.bfa78a45-16bf-410a-816d-bd369ded91e5.1161001.rsem.genes.normalized_results	Invasive Ductal Carcinoma	TCGA.AR.A24L	unc.edu.bfa78a45-16bf-410a-816d-bd369ded91e5.1161001.rsem.genes.normalized_results		4	2	Missing	5	-0.409111	0.59	0	0	0	0	0	0	0	0	0	0	0	0	0	0
TCGA-B6-A0WV-01A-11R-A109-07	TCGA-B6-A0WV	17.58	304	None	13.9832	618	None	-4.31482	648	None	LumB	-0.15102	0.409556	25-75% (Moderate)	Present	Absent	Absent	Present	10-75% (Moderately Differentiated	Present	Absent	Moderate Increase in Size	Multiple Fibrotic Foci	0-5 per 10 high powered fields, HPF (Low)	unc.edu.87bdfb78-8690-4569-ba85-592cd2390c24.1162470.rsem.genes.normalized_results	Invasive Ductal Carcinoma	TCGA.B6.A0WV	unc.edu.87bdfb78-8690-4569-ba85-592cd2390c24.1162470.rsem.genes.normalized_results		4	4	Missing	5	-0.16953	0.64	0	0	0	0	0	0	0	0	0	0	1	1	0	0
TCGA-E9-A1N6-01A-11R-A144-07	TCGA-E9-A1N6	12.582	781	None	6.37854	620	None	1.04507	652	None	LumB	-0.366915	0.345114	25-75% (Moderate)	Absent	Absent	Absent	Absent	<10% (poorly Differentiated	Absent	Present	Moderate to Marked Variation in Size	Multiple Fibrotic Foci	>10 per 10 HPF (High)	unc.edu.05b5084f-5e4f-43a3-9819-456a4f24ad82.1117073.rsem.genes.normalized_results	Invasive Ductal Carcinoma	TCGA.E9.A1N6	unc.edu.05b5084f-5e4f-43a3-9819-456a4f24ad82.1117073.rsem.genes.normalized_results		4	4	Missing	5	0.21438	0.49
TCGA-A2-A0EY-01A-11R-A034-07	TCGA-A2-A0EY	5.21108	644	None	0.629219	621	None	3.0115	907	None	LumB	-0.102233	0.485426	25-75% (Moderate)	Absent	Absent	6-50% (Moderate)	Absent	10-75% (Moderately Differentiated	Absent	Absent	Moderate to Marked Variation in Size	Multiple Fibrotic Foci	>10 per 10 HPF (High)	unc.edu.4f1ffb0e-b2f8-42ae-86cb-bbd3405014f6.1147849.rsem.genes.normalized_results	Invasive Ductal Carcinoma	TCGA.A2.A0EY	unc.edu.4f1ffb0e-b2f8-42ae-86cb-bbd3405014f6.1147849.rsem.genes.normalized_results		1	4	Her2	3	0.00326326	0.51	0	0	0	0	0	0	1	0	1	0	0	0	0	0
TCGA-E9-A1RF-01A-11R-A157-07	TCGA-E9-A1RF	11.1824	548	None	0.237332	622	None	-3.35259	930	None	LumA	-0.0496999	0.211717	25-75% (Moderate)	Absent	Absent	Absent	Absent	<10% (poorly Differentiated	Absent	Absent	Moderate to Marked Variation in Size	Multiple Fibrotic Foci	>10 per 10 HPF (High)	unc.edu.502939cc-3381-4bc2-9ae6-332846cf836b.1166832.rsem.genes.normalized_results	Mixed	TCGA.E9.A1RF	unc.edu.502939cc-3381-4bc2-9ae6-332846cf836b.1166832.rsem.genes.normalized_results		Missing	3	Missing	5	-0.252212	0.49	0	0	0	0	0	0	0	0	0	0	0	0	0	0
TCGA-C8-A26Z-01A-11R-A16F-07	TCGA-C8-A26Z	11.4459	263	Upper	1.60374	623	None	-1.33454	871	None	LumA	0.227851	0.385354	25-75% (Moderate)	Absent	Absent		Absent	10-75% (Moderately Differentiated	Present	Absent	Moderate Increase in Size	Absent	0-5 per 10 high powered fields, HPF (Low)	unc.edu.8213eb8c-db23-4f92-b3d3-07b45eeec76a.1128026.rsem.genes.normalized_results	Other	TCGA.C8.A26Z	unc.edu.8213eb8c-db23-4f92-b3d3-07b45eeec76a.1128026.rsem.genes.normalized_results		Missing	4	Missing	3	-0.307649	0.76	0	0	0	0	0	0	0	0	0	0	0	0	0	0
TCGA-A8-A08L-01A-11R-A00Z-07	TCGA-A8-A08L	13.6627	580	None	10.486	625	None	1.49914	998	None	Her2	-0.547083	0.283649	>75% (High)	Absent	Absent	Absent	Absent	<10% (poorly Differentiated	Absent	Absent	Moderate to Marked Variation in Size	Absent	6-10 per 10 HPF (Medium)	unc.edu.0b3c65ed-ff55-45c9-b6a3-dd3a596a0271.1157319.rsem.genes.normalized_results	Invasive Ductal Carcinoma	TCGA.A8.A08L	unc.edu.0b3c65ed-ff55-45c9-b6a3-dd3a596a0271.1157319.rsem.genes.normalized_results		1	4	X	1	0.339438	0.75	0	0	0	0	0	0	0	0	0	0	0	0	0	0
TCGA-A8-A06T-01A-11R-A00Z-07	TCGA-A8-A06T	18.9583	101	Upper	3.98881	626	None	-0.885047	796	None	LumA	0.348283	0.492437	>75% (High)	Absent	Absent	Absent	Absent	<10% (poorly Differentiated		Present	Moderate to Marked Variation in Size	Absent	>10 per 10 HPF (High)	unc.edu.de1cdf25-62e6-41c0-b1c8-257175519041.1175543.rsem.genes.normalized_results	Invasive Ductal Carcinoma	TCGA.A8.A06T	unc.edu.de1cdf25-62e6-41c0-b1c8-257175519041.1175543.rsem.genes.normalized_results		2	4	Missing	4	-0.0902475	0.68	0	0	0	0	0	0	0	0	0	0	0	0	0	0
TCGA-AR-A0TV-01A-21R-A084-07	TCGA-AR-A0TV	29.9153	206	Upper	18.8746	627	None	1.76662	997	None	LumB	-0.313998	0.471597	>75% (High)	Present	Absent	Absent	Absent	<10% (poorly Differentiated	Present	Absent	Moderate Increase in Size	Absent	6-10 per 10 HPF (Medium)	unc.edu.3d0d24de-c3b4-4396-bfb1-2c8c2788cf0c.1154076.rsem.genes.normalized_results	Invasive Ductal Carcinoma	TCGA.AR.A0TV	unc.edu.3d0d24de-c3b4-4396-bfb1-2c8c2788cf0c.1154076.rsem.genes.normalized_results		2	4	LumA/B	1	0.304951	0.61
TCGA-B6-A0IB-01A-11R-A034-07	TCGA-B6-A0IB	20.5491	133	Upper	11.0328	629	None	8.56498	416	None	LumB	-0.0715006	0.418295	25-75% (Moderate)	Absent	Absent	Absent	Absent	<10% (poorly Differentiated	Absent	Absent	Moderate Increase in Size	Absent		unc.edu.9857acef-08eb-43d6-b086-4b513e23753a.1150883.rsem.genes.normalized_results	Invasive Ductal Carcinoma	TCGA.B6.A0IB	unc.edu.9857acef-08eb-43d6-b086-4b513e23753a.1150883.rsem.genes.normalized_results		1	4	LumA/B	4	-0.00342961	0.74	1	0	1	0	0	0	0	0	0	0	1	1	0	1
TCGA-A2-A0EU-01A-22R-A056-07	TCGA-A2-A0EU	8.79166	346	None	2.81333	630	None	-1.90745	585	None	LumA	0.245906	0.143721	25-75% (Moderate)	Present	Absent	6-50% (Moderate)	Present	<10% (poorly Differentiated	Absent	Absent	Moderate to Marked Variation in Size	Multiple Fibrotic Foci	6-10 per 10 HPF (Medium)	unc.edu.70633069-e9df-4fce-84df-6849f4b2693c.1156451.rsem.genes.normalized_results	Invasive Ductal Carcinoma	TCGA.A2.A0EU	unc.edu.70633069-e9df-4fce-84df-6849f4b2693c.1156451.rsem.genes.normalized_results		2	2	ReacI	4	-0.482715	0.66	0	0	0	0	0	0	0	0	0	0	0	0	0	0
TCGA-B6-A0RH-01A-21R-A115-07	TCGA-B6-A0RH	10.7178	653	None	3.46141	632	None	2.8504	552	None	Her2	-0.314094	0.198175	25-75% (Moderate)	Present	Absent	Absent	Present	10-75% (Moderately Differentiated	Present	Absent	Moderate to Marked Variation in Size	Absent	6-10 per 10 HPF (Medium)	unc.edu.d40f62c9-c134-4477-98d7-11d343b5e867.1142929.rsem.genes.normalized_results	Invasive Ductal Carcinoma	TCGA.B6.A0RH	unc.edu.d40f62c9-c134-4477-98d7-11d343b5e867.1142929.rsem.genes.normalized_results		6	2	ReacII	2	-0.250253	0.65	0	0	0	0	0	0	1	0	1	0	0	0	0	0
TCGA-BH-A0HO-01A-11R-A034-07	TCGA-BH-A0HO	2.29317	797	None	-2.05786	633	None	-3.42049	438	None	LumA	0.421945	0.350204	>75% (High)	Absent	Absent	Absent	Present	>75% (Well Differentiated	Absent	Absent	Moderate to Marked Variation in Size	Absent	0-5 per 10 high powered fields, HPF (Low)	unc.edu.92f53e8e-abd5-4597-a6be-678be549315d.1151962.rsem.genes.normalized_results	Invasive Ductal Carcinoma	TCGA.BH.A0HO	unc.edu.92f53e8e-abd5-4597-a6be-678be549315d.1151962.rsem.genes.normalized_results		2	2	Missing	2	-0.29487	0.69	0	0	0	0	0	0	0	0	0	0	0	0	0	0
TCGA-A8-A07F-01A-11R-A00Z-07	TCGA-A8-A07F	-0.552997	626	None	-3.13379	634	None	-2.57227	334	None	LumA	0.268475	0.233613	25-75% (Moderate)	Absent	Absent	Absent	Absent	<10% (poorly Differentiated	Absent	Absent	Moderate to Marked Variation in Size	Absent	6-10 per 10 HPF (Medium)	unc.edu.f6fd41e3-c597-4c5d-8f47-a315be0330f8.1174039.rsem.genes.normalized_results	Mixed	TCGA.A8.A07F	unc.edu.f6fd41e3-c597-4c5d-8f47-a315be0330f8.1174039.rsem.genes.normalized_results		4	4	ReacI	2	-0.529086	0.68	0	0	0	0	0	0	0	0	0	0	0	0	0	0
TCGA-BH-A0H7-01A-13R-A056-07	TCGA-BH-A0H7	4.89355	466	None	-2.38718	635	None	-2.41847	795	None	LumA	0.0571909	0.224682	25-75% (Moderate)	Present	Absent	Absent	Absent	<10% (poorly Differentiated	Absent	Absent	Moderate Increase in Size	Multiple Fibrotic Foci	0-5 per 10 high powered fields, HPF (Low)	unc.edu.5969d3bb-19fb-4bda-9483-db4791257b95.1123050.rsem.genes.normalized_results	Invasive Ductal Carcinoma	TCGA.BH.A0H7	unc.edu.5969d3bb-19fb-4bda-9483-db4791257b95.1123050.rsem.genes.normalized_results		4	4	ReacII	3	-0.422829	0.63	0	0	0	0	0	0	0	0	0	0	0	0	0	0
TCGA-E9-A1ND-01A-11R-A144-07	TCGA-E9-A1ND	1.04955	966	None	17.6078	636	None	0.177538	856	None	Basal	-0.515774	-0.26886	25-75% (Moderate)	Absent	Absent	Absent	Absent	<10% (poorly Differentiated	Absent	Present	Moderate to Marked Variation in Size	Absent	>10 per 10 HPF (High)	unc.edu.526da11e-9125-4fcd-98d7-02994c9783d1.1115678.rsem.genes.normalized_results	Invasive Ductal Carcinoma	TCGA.E9.A1ND	unc.edu.526da11e-9125-4fcd-98d7-02994c9783d1.1115678.rsem.genes.normalized_results		5	5	Missing	1	0.229007	0.37	0	0	0	0	0	0	0	0	0	0	0	0	1	0
TCGA-D8-A27F-01A-11R-A16F-07	TCGA-D8-A27F	-9.94318	977	None	15.7012	637	None	-2.54724	914	None	Basal	-0.566002	-0.363361	25-75% (Moderate)	Absent	Absent	Absent	Absent	<10% (poorly Differentiated	Absent	Present	Moderate to Marked Variation in Size	Absent	>10 per 10 HPF (High)	unc.edu.0a69935d-9552-4792-9b2e-1a630114691e.1127132.rsem.genes.normalized_results	Invasive Ductal Carcinoma	TCGA.D8.A27F	unc.edu.0a69935d-9552-4792-9b2e-1a630114691e.1127132.rsem.genes.normalized_results		Missing	5	Missing	1	0.457455	0.77	0	0	0	0	0	0	0	0	0	0	0	0	0	0
TCGA-D8-A1XD-01A-11R-A14D-07	TCGA-D8-A1XD	3.76083	803	None	-4.97433	638	None	2.19472	935	None	LumA	0.327059	-0.0965666	25-75% (Moderate)	Absent	Absent	Absent	Present	<10% (poorly Differentiated	Absent	Present	Moderate to Marked Variation in Size	Multiple Fibrotic Foci	6-10 per 10 HPF (Medium)	unc.edu.af520d74-dc8a-4d36-bd2c-80bc23e6d029.1117885.rsem.genes.normalized_results	Invasive Ductal Carcinoma	TCGA.D8.A1XD	unc.edu.af520d74-dc8a-4d36-bd2c-80bc23e6d029.1117885.rsem.genes.normalized_results		5	4	Missing	4	-0.533752	0.78
TCGA-C8-A12Y-01A-11R-A12D-07	TCGA-C8-A12Y	10.0616	184	Upper	3.71951	639	None	6.51798	343	None	LumA	-0.0304922	0.138824	25-75% (Moderate)	Absent	Absent	Absent	Present	<10% (poorly Differentiated	Absent	Absent	Moderate Increase in Size	Multiple Fibrotic Foci	>10 per 10 HPF (High)	unc.edu.ef42155a-112e-48fe-b52a-a99ebcd5f7f5.1133686.rsem.genes.normalized_results	Invasive Ductal Carcinoma	TCGA.C8.A12Y	unc.edu.ef42155a-112e-48fe-b52a-a99ebcd5f7f5.1133686.rsem.genes.normalized_results		6	2	LumA	2	-0.252653	0.76	0	0	0	0	0	0	0	0	0	0	0	0	0	0
TCGA-B6-A0IO-01A-11R-A034-07	TCGA-B6-A0IO	14.3154	232	Upper	9.11494	640	None	2.48004	770	None	LumA	0.00648259	0.33551	25-75% (Moderate)	Present	Absent	Absent	Present	<10% (poorly Differentiated	Present	Absent	Moderate to Marked Variation in Size	Absent	>10 per 10 HPF (High)	unc.edu.e7a1527b-dbaf-48ae-a322-e54efd36985d.1148977.rsem.genes.normalized_results	Invasive Ductal Carcinoma	TCGA.B6.A0IO	unc.edu.e7a1527b-dbaf-48ae-a322-e54efd36985d.1148977.rsem.genes.normalized_results		1	2	X	3	-0.396687	0.67	0	0	0	0	0	0	0	0	0	0	0	0	0	1
TCGA-A2-A0CT-01A-31R-A056-07	TCGA-A2-A0CT	10.8162	383	None	8.38998	642	None	-2.81229	957	None	LumA	0.185114	0.40994	>75% (High)	Absent	Absent	Absent	Present	<10% (poorly Differentiated	Absent	Absent	Moderate Increase in Size	Absent	0-5 per 10 high powered fields, HPF (Low)	unc.edu.f33b0a48-706b-4fd8-b8b3-0a9f625bd0c0.1153436.rsem.genes.normalized_results	Mixed	TCGA.A2.A0CT	unc.edu.f33b0a48-706b-4fd8-b8b3-0a9f625bd0c0.1153436.rsem.genes.normalized_results		2	3	LumA/B	5	-0.230355	0.9	0	0	0	0	0	0	0	0	0	0	0	0	0	0
TCGA-BH-A0HA-01A-11R-A12P-07	TCGA-BH-A0HA	-7.07786	449	None	-12.7114	643	None	2.94672	361	None	LumA	0.482065	-0.067467	>75% (High)	Absent	Absent	Absent	Present	<10% (poorly Differentiated	Present	Absent	Moderate Increase in Size	Absent	0-5 per 10 high powered fields, HPF (Low)	unc.edu.a521a6fa-da2b-48ef-94e8-3307030427b6.1174895.rsem.genes.normalized_results	Invasive Ductal Carcinoma	TCGA.BH.A0HA	unc.edu.a521a6fa-da2b-48ef-94e8-3307030427b6.1174895.rsem.genes.normalized_results		6	2	ReacI	1	-0.491034	0.74	0	0	0	0	0	0	0	0	0	0	0	0	0	0
TCGA-A8-A07U-01A-11R-A034-07	TCGA-A8-A07U	-13.3225	773	None	8.88048	644	None	-4.77092	788	None	Basal	-0.747515	-0.00561825	>75% (High)	Present	Absent	Absent	Absent	<10% (poorly Differentiated	Absent	Present	Moderate to Marked Variation in Size	Absent	6-10 per 10 HPF (Medium)	unc.edu.77daa4a6-93c2-4455-a173-ead372d92010.1177821.rsem.genes.normalized_results	Invasive Ductal Carcinoma	TCGA.A8.A07U	unc.edu.77daa4a6-93c2-4455-a173-ead372d92010.1177821.rsem.genes.normalized_results		4	5	Missing	3	0.423333	0.19	0	0	0	0	0	0	0	0	0	0	0	0	0	0
TCGA-D8-A1JK-01A-11R-A13Q-07	TCGA-D8-A1JK	9.35581	866	None	8.16829	645	None	-4.50117	849	None	Basal	-0.581465	-0.0459544	25-75% (Moderate)	Present	Absent	>50% (Marked)	Present	10-75% (Moderately Differentiated	Absent	Present	Moderate to Marked Variation in Size	Absent	0-5 per 10 high powered fields, HPF (Low)	unc.edu.f7dd2e6b-a87e-467b-890a-3c422ae3dea7.1171387.rsem.genes.normalized_results	Invasive Ductal Carcinoma	TCGA.D8.A1JK	unc.edu.f7dd2e6b-a87e-467b-890a-3c422ae3dea7.1171387.rsem.genes.normalized_results		4	1	Missing	1	0.242886	0.41	0	0	0	0	0	0	0	0	0	0	0	0	0	0
TCGA-BH-A0DS-01A-11R-A056-07	TCGA-BH-A0DS	4.26696	454	None	-13.3694	647	None	-1.23519	404	None	LumA	0.512125	0.241873	25-75% (Moderate)	Absent	Absent	Absent	Present	>75% (Well Differentiated	Absent	Absent	Moderate Increase in Size	Absent	0-5 per 10 high powered fields, HPF (Low)	unc.edu.00ee8acd-0841-4c85-a99a-8966a6828dd7.1150496.rsem.genes.normalized_results	Invasive Ductal Carcinoma	TCGA.BH.A0DS	unc.edu.00ee8acd-0841-4c85-a99a-8966a6828dd7.1150496.rsem.genes.normalized_results		6	3	LumA	3	-0.432077	0.63	0	0	0	0	1	1	0	0	0	0	0	0	0	0
TCGA-E2-A105-01A-11R-A10J-07	TCGA-E2-A105	20.6952	165	Upper	8.82812	648	None	3.04537	784	None	LumA	0.0948379	0.444226	25-75% (Moderate)	Absent	Absent	Absent	Present	<10% (poorly Differentiated	Absent	Absent	Moderate Increase in Size	Absent	6-10 per 10 HPF (Medium)	unc.edu.b9bb3fb2-5692-4e7b-9353-45db1d58843f.1143230.rsem.genes.normalized_results	Invasive Ductal Carcinoma	TCGA.E2.A105	unc.edu.b9bb3fb2-5692-4e7b-9353-45db1d58843f.1143230.rsem.genes.normalized_results		1	3	Missing	5	-0.0446899	0.83	0	0	0	0	0	0	1	0	1	0	0	0	0	0
TCGA-D8-A1X9-01A-12R-A157-07	TCGA-D8-A1X9	14.8998	514	None	2.2018	649	None	-7.05866	542	None	LumA	0.143049	0.421849	25-75% (Moderate)	Present	Absent	>50% (Marked)	Present	>75% (Well Differentiated	Absent	Present	Moderate Increase in Size	Multiple Fibrotic Foci	6-10 per 10 HPF (Medium)	unc.edu.2b3d596a-68ca-4c60-bb16-8c0cbd8fb190.1112108.rsem.genes.normalized_results	Invasive Ductal Carcinoma	TCGA.D8.A1X9	unc.edu.2b3d596a-68ca-4c60-bb16-8c0cbd8fb190.1112108.rsem.genes.normalized_results		Missing	3	Missing	5	-0.180964	0.75	0	0	0	0	0	0	0	0	0	0	0	0	0	0
TCGA-AN-A0FY-01A-11R-A034-07	TCGA-AN-A0FY	12.6412	639	None	8.98171	650	None	4.80694	881	None	LumB	-0.318031	0.258103	25-75% (Moderate)	Absent	Absent	Absent	Absent	<10% (poorly Differentiated	Absent	Absent	Moderate to Marked Variation in Size	Multiple Fibrotic Foci	>10 per 10 HPF (High)	unc.edu.9f3ddcc1-a6a9-4f55-84b3-cbe06e58ff8d.1148996.rsem.genes.normalized_results	Invasive Ductal Carcinoma	TCGA.AN.A0FY	unc.edu.9f3ddcc1-a6a9-4f55-84b3-cbe06e58ff8d.1148996.rsem.genes.normalized_results		5	2	LumA	3	0.0323721	0.74	0	1	1	0	0	0	0	0	0	0	0	0	0	0
TCGA-LL-A441-01A-11R-A24H-07	TCGA-LL-A441	-18.9728	647	None	-5.5938	651	None	6.87742	535	None	Normal	-0.467179	-0.508667	>75% (High)	Present	Absent	Absent	Present	<10% (poorly Differentiated	Absent	Absent	Moderate to Marked Variation in Size	Absent	>10 per 10 HPF (High)	unc.edu.8fe6cbcd-5ffc-4bad-9fa2-90a6c1dcb662.1821928.rsem.genes.normalized_results	Invasive Ductal Carcinoma	TCGA.LL.A441	unc.edu.8fe6cbcd-5ffc-4bad-9fa2-90a6c1dcb662.1821928.rsem.genes.normalized_results		Missing	Missing	Missing	Missing	-0.202127		0	0	0	0	0	0	0	0	0	0	0	0	0	0
TCGA-A8-A07S-01A-11R-A034-07	TCGA-A8-A07S	13.8069	578	None	5.9598	652	None	-1.09508	376	None	LumB	-0.106555	0.447203	>75% (High)	Absent	Absent	Absent	Absent	<10% (poorly Differentiated	Absent	Absent	Moderate Increase in Size	Multiple Fibrotic Foci	0-5 per 10 high powered fields, HPF (Low)	unc.edu.15acd388-f958-4f43-bc38-39bab4cb830e.1157408.rsem.genes.normalized_results	Mixed	TCGA.A8.A07S	unc.edu.15acd388-f958-4f43-bc38-39bab4cb830e.1157408.rsem.genes.normalized_results		7	2	LumA	2	0.0636671	0.94
TCGA-A2-A0T2-01A-11R-A084-07	TCGA-A2-A0T2	5.30388	825	None	13.3875	656	None	2.57005	802	None	Basal	-0.477647	-0.406002	25-75% (Moderate)	Present	Absent	Absent	Absent	<10% (poorly Differentiated	Present	Present	Moderate to Marked Variation in Size	Absent	>10 per 10 HPF (High)	unc.edu.491c6c41-d1c5-4be7-bb7c-9df7275aa388.1153803.rsem.genes.normalized_results	Invasive Ductal Carcinoma	TCGA.A2.A0T2	unc.edu.491c6c41-d1c5-4be7-bb7c-9df7275aa388.1153803.rsem.genes.normalized_results		3	5	Basal	3	0.088044	0.82	0	0	0	0	0	0	0	0	0	0	0	0	1	0
TCGA-E2-A1B5-01A-21R-A12P-07	TCGA-E2-A1B5	-19.8309	554	None	-13.6405	657	None	-6.35461	646	None	LumA	0.152461	-0.019928	25-75% (Moderate)	Present	Present	>50% (Marked)	Absent	<10% (poorly Differentiated	Absent	Absent	Moderate to Marked Variation in Size	Multiple Fibrotic Foci	0-5 per 10 high powered fields, HPF (Low)	unc.edu.a2c80f8e-f08d-4574-90a0-f0651c0a9b1b.1181391.rsem.genes.normalized_results	Invasive Lobular Carcinoma	TCGA.E2.A1B5	unc.edu.a2c80f8e-f08d-4574-90a0-f0651c0a9b1b.1181391.rsem.genes.normalized_results		6	1	ReacI	3	-0.369844	0.17	0	0	0	0	0	0	0	0	0	0	0	0	0	0
TCGA-A8-A09Q-01A-11R-A00Z-07	TCGA-A8-A09Q	10.1306	621	None	3.60139	658	None	-4.56222	809	None	LumB	-0.227755	0.382473	>75% (High)	Present	Absent	>50% (Marked)	Absent	<10% (poorly Differentiated	Absent	Absent	Moderate to Marked Variation in Size	Absent	>10 per 10 HPF (High)	unc.edu.9560e482-cb14-4456-b9a6-d2ac12f96a4f.1161158.rsem.genes.normalized_results	Invasive Ductal Carcinoma	TCGA.A8.A09Q	unc.edu.9560e482-cb14-4456-b9a6-d2ac12f96a4f.1161158.rsem.genes.normalized_results		4	3	Missing	2	0.0696075	0.51	0	0	0	0	0	0	0	0	0	0	0	0	0	0
TCGA-C8-A12Q-01A-11R-A115-07	TCGA-C8-A12Q	-7.44808	584	None	-3.55726	659	None	-3.08429	858	None	Her2	-0.164082	0.0235774	25-75% (Moderate)	Absent	Absent	6-50% (Moderate)	Absent	<10% (poorly Differentiated	Absent	Present	Moderate to Marked Variation in Size	Multiple Fibrotic Foci	>10 per 10 HPF (High)	unc.edu.e042ea6d-3204-41a7-9811-25f4ac0c3558.1136883.rsem.genes.normalized_results	Invasive Ductal Carcinoma	TCGA.C8.A12Q	unc.edu.e042ea6d-3204-41a7-9811-25f4ac0c3558.1136883.rsem.genes.normalized_results		4	2	Her2	5	-0.363485	0.51	0	0	0	0	0	0	1	0	1	0	0	0	0	0
TCGA-BH-A0DL-01A-11R-A115-07	TCGA-BH-A0DL	-4.96269	1002	None	19.9927	660	None	-0.241555	964	None	Basal	-0.547659	-0.199328	>75% (High)	Present	Absent	1-5% (Minimum)	Present	<10% (poorly Differentiated	Present	Present	Moderate to Marked Variation in Size	Absent	>10 per 10 HPF (High)	unc.edu.1013446f-5beb-485d-809a-efe81a2138dd.1136977.rsem.genes.normalized_results	Other	TCGA.BH.A0DL	unc.edu.1013446f-5beb-485d-809a-efe81a2138dd.1136977.rsem.genes.normalized_results		4	5	Basal	3	0.220205	0.53	1	0	1	0	0	0	0	0	0	0	0	0	0	0
TCGA-A7-A425-01A-11R-A24H-07	TCGA-A7-A425	-12.992	556	None	-13.5695	661	Upper	17.2065	84	None	LumA	0.424058	-0.191357												unc.edu.0a423f86-ffa5-4c16-97ab-2d262c34fd41.1806779.rsem.genes.normalized_results	Other	TCGA.A7.A425	unc.edu.0a423f86-ffa5-4c16-97ab-2d262c34fd41.1806779.rsem.genes.normalized_results		Missing	Missing	Missing	Missing	-0.628578		0	0	0	0	0	0	0	0	0	0	0	0	0	0
TCGA-E2-A107-01A-11R-A10J-07	TCGA-E2-A107	9.62103	92	Upper	9.18054	662	Upper	9.15749	271	None	LumA	-0.0657383	0.520384	25-75% (Moderate)	Absent	Absent	Absent	Absent	<10% (poorly Differentiated	Present	Absent	Moderate to Marked Variation in Size	Absent	0-5 per 10 high powered fields, HPF (Low)	unc.edu.254c611f-7808-4745-9155-f2d578b29df2.1879837.rsem.genes.normalized_results	Invasive Lobular Carcinoma	TCGA.E2.A107	unc.edu.254c611f-7808-4745-9155-f2d578b29df2.1879837.rsem.genes.normalized_results		4	4	LumA/B	2	-0.16119	0.45	0	0	0	0	0	0	0	0	0	0	0	0	0	0
TCGA-A2-A1FX-01A-11R-A13Q-07	TCGA-A2-A1FX	4.62898	477	None	2.63483	663	None	2.04456	685	None	LumB	-0.0816807	0.517407	25-75% (Moderate)	Absent	Absent	Absent	Present	<10% (poorly Differentiated	Present	Absent	Moderate to Marked Variation in Size	Absent	>10 per 10 HPF (High)	unc.edu.60f078d7-d594-48a2-9011-f0f926243a42.1119190.rsem.genes.normalized_results	Other	TCGA.A2.A1FX	unc.edu.60f078d7-d594-48a2-9011-f0f926243a42.1119190.rsem.genes.normalized_results		4	4	Missing	4	0.00546451	0.72	0	0	0	0	0	0	0	0	0	0	0	0	0	0
TCGA-AN-A0FW-01A-11R-A034-07	TCGA-AN-A0FW	-0.912083	914	None	1.83158	664	None	-0.31165	888	None	LumA	0.0341417	0.387179	<25% (Low)	Absent	Present	Absent	Absent	10-75% (Moderately Differentiated	Present	Absent	Moderate Increase in Size	Absent	0-5 per 10 high powered fields, HPF (Low)	unc.edu.34b7764e-748a-415c-84b5-c45d0932e642.1150676.rsem.genes.normalized_results	Other	TCGA.AN.A0FW	unc.edu.34b7764e-748a-415c-84b5-c45d0932e642.1150676.rsem.genes.normalized_results		1	3	LumA/B	3	-0.0633529	0.66	0	0	0	0	0	0	0	0	0	0	1	1	0	0
TCGA-A1-A0SN-01A-11R-A144-07	TCGA-A1-A0SN	3.38361	690	None	1.13417	665	None	-1.02583	837	None	LumB	-0.106459	0.551981		Absent	Absent	6-50% (Moderate)	Present	<10% (poorly Differentiated	Present	Absent	Moderate to Marked Variation in Size	Absent	>10 per 10 HPF (High)	unc.edu.7fdf1ebf-149a-43d5-bae7-6e01beb647dd.1121031.rsem.genes.normalized_results	Invasive Ductal Carcinoma	TCGA.A1.A0SN	unc.edu.7fdf1ebf-149a-43d5-bae7-6e01beb647dd.1121031.rsem.genes.normalized_results		4	3	Missing	5	-0.250134	0.5	0	0	0	0	0	0	1	0	1	0	0	0	0	0
TCGA-A2-A3XZ-01A-42R-A239-07	TCGA-A2-A3XZ	-0.731674	823	None	1.79438	666	None	8.83661	398	None	Her2	-0.246194	-0.161969	>75% (High)	Present	Absent	Absent	Present	<10% (poorly Differentiated	Absent	Present	Moderate to Marked Variation in Size	Multiple Fibrotic Foci	>10 per 10 HPF (High)	unc.edu.176b2422-3599-41c5-be62-ae6e28d60b90.1794355.rsem.genes.normalized_results	Invasive Ductal Carcinoma	TCGA.A2.A3XZ	unc.edu.176b2422-3599-41c5-be62-ae6e28d60b90.1794355.rsem.genes.normalized_results		Missing	Missing	Missing	Missing	-0.210154	0.27	0	0	0	0	0	0	1	0	1	0	0	0	0	0
TCGA-AC-A62Y-01A-11R-A29R-07	TCGA-AC-A62Y	-0.645303	769	None	-4.23077	667	None	1.12834	633	None	LumA	0.320432	0.347803	25-75% (Moderate)	Absent	Present	Absent	Absent	<10% (poorly Differentiated	Present	Absent	Moderate Increase in Size	Absent	0-5 per 10 high powered fields, HPF (Low)	unc.edu.02d9d59b-de6f-41c7-b529-142116debfd9.2045164.rsem.genes.normalized_results	Invasive Lobular Carcinoma	TCGA.AC.A62Y	unc.edu.02d9d59b-de6f-41c7-b529-142116debfd9.2045164.rsem.genes.normalized_results		Missing	Missing	Missing	Missing	-0.0704564		0	0	0	0	0	0	0	0	0	0	0	0	0	1
TCGA-EW-A1PG-01A-11R-A144-07	TCGA-EW-A1PG	-31.0506	161	Lower	-25.1337	669	Lower	-12.2796	127	None	Normal	0.630444	-0.568211	25-75% (Moderate)	Absent	Present	Absent	Absent	<10% (poorly Differentiated	Absent	Absent	Moderate Increase in Size	Multiple Fibrotic Foci	0-5 per 10 high powered fields, HPF (Low)	unc.edu.1205dc3c-e766-4a25-b485-c66e301e3b6d.1098552.rsem.genes.normalized_results	Invasive Lobular Carcinoma	TCGA.EW.A1PG	unc.edu.1205dc3c-e766-4a25-b485-c66e301e3b6d.1098552.rsem.genes.normalized_results		6	1	Missing	1	-0.949678	0.55	0	0	0	0	0	0	0	0	0	0	0	0	0	0
TCGA-EW-A2FV-01A-11R-A17B-07	TCGA-EW-A2FV	-16.3805	645	None	-0.31102	670	None	-3.27895	613	None	LumA	-0.194814	-0.0221369	25-75% (Moderate)	Absent	Absent	Absent	Absent	<10% (poorly Differentiated	Present	Absent	Moderate Increase in Size	Multiple Fibrotic Foci	0-5 per 10 high powered fields, HPF (Low)	unc.edu.d60bfd82-87f0-4f13-8e90-6766beb84e9a.1124695.rsem.genes.normalized_results	Other	TCGA.EW.A2FV	unc.edu.d60bfd82-87f0-4f13-8e90-6766beb84e9a.1124695.rsem.genes.normalized_results		Missing	4	Missing	3	0.0178641	0.4	0	0	0	0	0	0	0	0	0	0	0	0	0	0
TCGA-E9-A22E-01A-11R-A157-07	TCGA-E9-A22E	-3.15511	698	None	-17.7466	672	None	-5.62035	441	None	LumB	-0.195678	0.554574	<25% (Low)	Absent	Absent	Absent	Absent	10-75% (Moderately Differentiated	Absent	Absent	Moderate to Marked Variation in Size	Multiple Fibrotic Foci	>10 per 10 HPF (High)	unc.edu.e4d09b12-f1b4-4d66-bc6c-ccd32ad8185b.1116806.rsem.genes.normalized_results	Mixed	TCGA.E9.A22E	unc.edu.e4d09b12-f1b4-4d66-bc6c-ccd32ad8185b.1116806.rsem.genes.normalized_results		Missing	4	Missing	1	0.160525	0.42	0	0	0	0	0	0	0	0	0	0	0	0	1	0
TCGA-B6-A2IU-01A-32R-A18M-07	TCGA-B6-A2IU	-0.147148	432	None	-3.56415	673	None	4.55262	439	None	LumA	0.580216	0.135366												unc.edu.71a6367e-a876-4f1e-b80c-0e2d7d02e7cd.1260151.rsem.genes.normalized_results	Invasive Lobular Carcinoma	TCGA.B6.A2IU	unc.edu.71a6367e-a876-4f1e-b80c-0e2d7d02e7cd.1260151.rsem.genes.normalized_results		Missing	Missing	Missing	Missing	-0.489347	0.69	0	0	0	0	0	0	0	0	0	0	0	0	0	0
TCGA-A8-A09G-01A-21R-A00Z-07	TCGA-A8-A09G	3.12584	822	None	6.09128	674	None	-2.17782	723	None	Her2	-0.362785	0.317743	>75% (High)	Absent	Absent	Absent	Absent	<10% (poorly Differentiated	Absent	Absent	Moderate Increase in Size	Absent	0-5 per 10 high powered fields, HPF (Low)	unc.edu.31757dda-12d6-4f35-87f1-d00464f2815b.1094794.rsem.genes.normalized_results	Mixed	TCGA.A8.A09G	unc.edu.31757dda-12d6-4f35-87f1-d00464f2815b.1094794.rsem.genes.normalized_results		3	1	Her2	2	0.174643	0.45	0	0	0	0	0	0	1	0	1	0	0	0	0	0
TCGA-D8-A13Z-01A-11R-A115-07	TCGA-D8-A13Z	-4.57398	826	None	10.1652	675	None	-4.98039	786	None	Her2	-0.690948	-0.0338535	25-75% (Moderate)	Present	Absent	Absent	Present	<10% (poorly Differentiated	Absent	Present	Moderate to Marked Variation in Size	Multiple Fibrotic Foci	6-10 per 10 HPF (Medium)	unc.edu.624ac458-8ff1-441c-a8c5-aaf4a08a4b84.1134256.rsem.genes.normalized_results	Invasive Ductal Carcinoma	TCGA.D8.A13Z	unc.edu.624ac458-8ff1-441c-a8c5-aaf4a08a4b84.1134256.rsem.genes.normalized_results		4	1	Basal	1	0.425389	0.38	0	0	0	0	0	0	0	0	0	0	0	0	0	1
TCGA-C8-A12T-01A-11R-A115-07	TCGA-C8-A12T	14.5681	657	None	7.85272	677	None	1.20759	810	None	Her2	-0.285378	0.249364	25-75% (Moderate)	Present	Absent	Absent	Present	<10% (poorly Differentiated	Present	Present	Moderate to Marked Variation in Size	Multiple Fibrotic Foci	>10 per 10 HPF (High)	unc.edu.c13962b2-674a-4edc-a7c8-c077ab86d198.1136899.rsem.genes.normalized_results	Invasive Ductal Carcinoma	TCGA.C8.A12T	unc.edu.c13962b2-674a-4edc-a7c8-c077ab86d198.1136899.rsem.genes.normalized_results		4	4	ReacII	4	0.26769	0.7	0	0	0	1	1	1	1	0	1	0	0	0	0	0
TCGA-E2-A15M-01A-11R-A12D-07	TCGA-E2-A15M	-25.5903	85	Lower	-10.3639	678	Lower	-12.9384	24	None	LumA	-0.301513	0.15467	<25% (Low)	Absent	Absent	Absent	Absent	<10% (poorly Differentiated	Absent	Absent	Moderate Increase in Size	Absent	6-10 per 10 HPF (Medium)	unc.edu.e596b149-e807-4d29-b0fa-685f07efb9d6.1133546.rsem.genes.normalized_results	Invasive Lobular Carcinoma	TCGA.E2.A15M	unc.edu.e596b149-e807-4d29-b0fa-685f07efb9d6.1133546.rsem.genes.normalized_results		6	1	ReacI	3	0.0352488	0.28	0	0	0	0	0	0	0	0	0	0	0	0	0	0
TCGA-A8-A081-01A-11R-A00Z-07	TCGA-A8-A081	17.1282	611	None	15.8355	679	None	-2.60112	708	None	LumB	-0.354238	0.442785	>75% (High)	Present	Absent	Absent	Absent	<10% (poorly Differentiated	Absent	Absent	Moderate Increase in Size		>10 per 10 HPF (High)	unc.edu.c88b614b-811e-42f9-86e3-10909ced98e7.1174337.rsem.genes.normalized_results	Invasive Ductal Carcinoma	TCGA.A8.A081	unc.edu.c88b614b-811e-42f9-86e3-10909ced98e7.1174337.rsem.genes.normalized_results		3	4	Her2	5	0.193319	0.69	0	0	0	0	0	0	0	0	0	0	0	0	0	0
TCGA-E9-A22H-01A-11R-A157-07	TCGA-E9-A22H	5.80418	616	None	8.27483	680	Lower	-12.0039	102	None	LumB	-0.108379	0.533157	25-75% (Moderate)	Present	Absent	Absent	Absent	10-75% (Moderately Differentiated	Absent	Absent	Moderate Increase in Size	Multiple Fibrotic Foci	6-10 per 10 HPF (Medium)	unc.edu.c388d3be-37d9-4377-8c85-f6124b2ad436.1120339.rsem.genes.normalized_results	Invasive Ductal Carcinoma	TCGA.E9.A22H	unc.edu.c388d3be-37d9-4377-8c85-f6124b2ad436.1120339.rsem.genes.normalized_results		Missing	1	Missing	2	0.112267	0.74	0	0	0	0	0	0	0	0	0	0	0	0	0	0
TCGA-D8-A1X7-01A-11R-A14M-07	TCGA-D8-A1X7	3.09338	715	None	-3.41293	681	Lower	-6.85785	188	None	LumB	-0.00609844	0.470252	<25% (Low)	Absent	Absent	Absent	Present	<10% (poorly Differentiated	Absent	Absent	Small Regular Nuclei	Multiple Fibrotic Foci	0-5 per 10 high powered fields, HPF (Low)	unc.edu.6b2497ef-abe8-4f6f-9225-1d700f55ad1c.1136187.rsem.genes.normalized_results	Other	TCGA.D8.A1X7	unc.edu.6b2497ef-abe8-4f6f-9225-1d700f55ad1c.1136187.rsem.genes.normalized_results		6	4	Missing	3	-0.0762465	0.77	0	0	0	0	0	0	0	0	0	0	0	0	0	0
TCGA-B6-A0IA-01A-11R-A034-07	TCGA-B6-A0IA	41.4802	355	None	26.321	682	None	0.81343	817	None	LumA	-0.0110924	0.404946	>75% (High)	Absent	Absent	Absent	Absent	>75% (Well Differentiated	Absent	Present	Moderate Increase in Size	Absent	0-5 per 10 high powered fields, HPF (Low)	unc.edu.80cfaf9d-f0aa-4a35-918a-2eaad05b3a5a.1150782.rsem.genes.normalized_results	Other	TCGA.B6.A0IA	unc.edu.80cfaf9d-f0aa-4a35-918a-2eaad05b3a5a.1150782.rsem.genes.normalized_results		4	2	Missing	4	0.0129441	0.91	0	0	0	0	0	0	0	0	0	0	0	0	0	0
TCGA-AR-A24S-01A-11R-A169-07	TCGA-AR-A24S	-7.34394	468	None	-3.02501	683	Lower	-10.3351	172	None	LumB	-0.379112	0.374598	25-75% (Moderate)	Absent	Absent	Absent	Present	<10% (poorly Differentiated	Absent	Absent	Moderate Increase in Size	Absent	>10 per 10 HPF (High)	unc.edu.3795f6d6-3a1d-4b41-8a4b-e832078e9d48.1143651.rsem.genes.normalized_results	Invasive Ductal Carcinoma	TCGA.AR.A24S	unc.edu.3795f6d6-3a1d-4b41-8a4b-e832078e9d48.1143651.rsem.genes.normalized_results		4	2	Missing	1	0.234108	0.46	0	0	0	0	0	0	0	0	0	0	1	1	0	0
TCGA-BH-A0AU-01A-11R-A12P-07	TCGA-BH-A0AU	5.51437	397	None	-2.80844	684	None	-0.982006	852	None	LumB	-0.166483	0.237455	>75% (High)	Absent	Absent	Absent	Absent	<10% (poorly Differentiated	Absent	Absent	Moderate to Marked Variation in Size	Multiple Fibrotic Foci	0-5 per 10 high powered fields, HPF (Low)	unc.edu.d448433c-3c4b-4371-b749-f96af8da2237.1130816.rsem.genes.normalized_results	Invasive Ductal Carcinoma	TCGA.BH.A0AU	unc.edu.d448433c-3c4b-4371-b749-f96af8da2237.1130816.rsem.genes.normalized_results		6	2	ReacI	1	-0.305497	0.46	0	0	0	0	0	0	0	0	0	0	0	0	0	0
TCGA-AC-A23H-01A-11R-A157-07	TCGA-AC-A23H	19.0618	779	None	10.1577	685	None	-6.67327	702	None	Her2	-0.322641	0.272797	25-75% (Moderate)	Absent	Absent	>50% (Marked)	Absent	>75% (Well Differentiated	Absent	Absent	Moderate Increase in Size	Absent	0-5 per 10 high powered fields, HPF (Low)	unc.edu.28199d71-9111-4763-a07f-66734769bb98.1128866.rsem.genes.normalized_results	Invasive Ductal Carcinoma	TCGA.AC.A23H	unc.edu.28199d71-9111-4763-a07f-66734769bb98.1128866.rsem.genes.normalized_results		Missing	3	Missing	3	0.08757	0.68	0	0	0	0	0	0	1	0	1	0	1	1	0	0
TCGA-C8-A12Z-01A-11R-A115-07	TCGA-C8-A12Z	14.939	936	None	12.0452	686	None	-7.40428	580	None	Her2	-0.392749	0.269724	25-75% (Moderate)	Present	Absent	Absent	Present	<10% (poorly Differentiated	Absent	Present	Moderate to Marked Variation in Size	Absent	>10 per 10 HPF (High)	unc.edu.4018d26c-0ce0-4c5a-9ce4-200bb4273349.1141391.rsem.genes.normalized_results	Other	TCGA.C8.A12Z	unc.edu.4018d26c-0ce0-4c5a-9ce4-200bb4273349.1141391.rsem.genes.normalized_results		4	4	Her2	2	0.0736684	0.72	0	0	0	0	0	0	1	0	1	0	0	0	0	0
TCGA-E9-A245-01A-22R-A16F-07	TCGA-E9-A245	-0.397078	892	None	-3.77288	687	None	2.3901	604	None	LumA	0.538343	0.107227	25-75% (Moderate)	Absent	Absent	Absent	Absent	<10% (poorly Differentiated	Present	Absent	Moderate Increase in Size	Multiple Fibrotic Foci	0-5 per 10 high powered fields, HPF (Low)	unc.edu.538ab6dc-6dff-49e2-ae6a-b91ee6619bce.1094771.rsem.genes.normalized_results	Mixed	TCGA.E9.A245	unc.edu.538ab6dc-6dff-49e2-ae6a-b91ee6619bce.1094771.rsem.genes.normalized_results		Missing	2	Missing	3	-0.342822	0.49	0	0	0	0	0	0	0	0	0	0	0	0	0	0
TCGA-A8-A09T-01A-11R-A00Z-07	TCGA-A8-A09T	12.9162	702	None	0.79674	688	None	-2.46947	395	None	LumA	0.38401	0.281441	25-75% (Moderate)	Absent	Absent	Absent	Present	10-75% (Moderately Differentiated	Absent	Absent	Moderate Increase in Size	Absent	0-5 per 10 high powered fields, HPF (Low)	unc.edu.c14f7362-25c3-4e1a-acd7-871bb22ea8a3.1314278.rsem.genes.normalized_results	Other	TCGA.A8.A09T	unc.edu.c14f7362-25c3-4e1a-acd7-871bb22ea8a3.1314278.rsem.genes.normalized_results		2	2	Missing	4	-0.388631	0.63	0	0	0	0	0	0	0	0	0	0	0	0	0	0
TCGA-BH-A1FU-01A-11R-A14D-07	TCGA-BH-A1FU	-24.5531	257	Lower	-10.2713	689	None	-5.70492	351	None	Normal	-0.266555	-0.36	<25% (Low)	Present	Absent	Absent	Present	<10% (poorly Differentiated	Present	Absent	Moderate to Marked Variation in Size	Absent	6-10 per 10 HPF (Medium)	unc.edu.05a4f4ff-cdfd-4332-8146-066657a4c3cc.1096605.rsem.genes.normalized_results	Other	TCGA.BH.A1FU	unc.edu.05a4f4ff-cdfd-4332-8146-066657a4c3cc.1096605.rsem.genes.normalized_results		6	1	Missing	4	-0.274365	0.25	0	0	0	1	0	1	1	0	1	0	0	0	0	0
TCGA-A8-A0A7-01A-11R-A00Z-07	TCGA-A8-A0A7	-5.75501	808	None	-6.22407	690	None	-6.38453	634	None	Her2	-0.422809	0.239568	>75% (High)	Present	Absent	Absent	Absent	<10% (poorly Differentiated	Absent	Absent	Moderate Increase in Size	Absent	0-5 per 10 high powered fields, HPF (Low)	unc.edu.bae23acf-5981-4071-a7e1-6363ab128561.1160939.rsem.genes.normalized_results	Invasive Lobular Carcinoma	TCGA.A8.A0A7	unc.edu.bae23acf-5981-4071-a7e1-6363ab128561.1160939.rsem.genes.normalized_results		4	1	Her2	3	-0.0613023	0.22	0	0	0	0	0	0	1	0	1	0	0	0	0	0
TCGA-A1-A0SI-01A-11R-A144-07	TCGA-A1-A0SI	-9.9702	418	None	-7.27316	692	None	-0.462616	371	None	LumB	-0.438175	0.295174	>75% (High)	Present	Present	Absent	Absent	<10% (poorly Differentiated	Present	Absent	Moderate to Marked Variation in Size	Absent	>10 per 10 HPF (High)	unc.edu.44d93b9f-95d6-4382-9590-f6e7bdda65c5.1122543.rsem.genes.normalized_results	Invasive Ductal Carcinoma	TCGA.A1.A0SI	unc.edu.44d93b9f-95d6-4382-9590-f6e7bdda65c5.1122543.rsem.genes.normalized_results		7	5	Missing	3	-0.12203	0.54	0	1	1	0	1	1	0	0	0	0	1	1	0	0
TCGA-D8-A1J9-01A-11R-A13Q-07	TCGA-D8-A1J9	7.61066	780	None	1.05909	693	None	-9.59573	473	None	LumB	-0.133445	0.404274	25-75% (Moderate)	Present	Absent	>50% (Marked)	Present	<10% (poorly Differentiated	Present	Present	Moderate to Marked Variation in Size	Multiple Fibrotic Foci	>10 per 10 HPF (High)	unc.edu.ff7159e7-e9f2-4cc8-ab89-f4167d19672c.1121043.rsem.genes.normalized_results	Invasive Ductal Carcinoma	TCGA.D8.A1J9	unc.edu.ff7159e7-e9f2-4cc8-ab89-f4167d19672c.1121043.rsem.genes.normalized_results		1	3	Missing	2	-0.190872	0.52	0	0	0	0	0	0	1	0	1	0	0	0	0	0
TCGA-AR-A1AV-01A-21R-A12P-07	TCGA-AR-A1AV	10.7486	568	None	-0.70023	694	None	-1.59009	440	None	LumA	0.404562	0.418295	>75% (High)	Absent	Absent	Absent	Absent	<10% (poorly Differentiated	Absent	Absent	Moderate Increase in Size	Absent	0-5 per 10 high powered fields, HPF (Low)	unc.edu.dddfaed8-0d0e-42ba-9add-fae3cc1e5a9a.1132326.rsem.genes.normalized_results	Invasive Ductal Carcinoma	TCGA.AR.A1AV	unc.edu.dddfaed8-0d0e-42ba-9add-fae3cc1e5a9a.1132326.rsem.genes.normalized_results		7	3	LumA/B	3	-0.14186	0.65	0	0	0	0	0	0	0	0	0	0	0	0	0	0
TCGA-A8-A08B-01A-11R-A00Z-07	TCGA-A8-A08B	18.0234	1018	None	22.0221	696	None	-0.802493	995	None	Her2	-0.38958	0.388139	>75% (High)	Present	Absent	Absent	Absent	<10% (poorly Differentiated	Absent	Absent	Moderate to Marked Variation in Size	Absent	>10 per 10 HPF (High)	unc.edu.0307bd0b-b59a-4996-b89d-612e72652890.1157051.rsem.genes.normalized_results	Invasive Ductal Carcinoma	TCGA.A8.A08B	unc.edu.0307bd0b-b59a-4996-b89d-612e72652890.1157051.rsem.genes.normalized_results		7	1	Missing	3	0.10002	0.66	0	0	0	0	0	0	1	0	1	0	0	0	0	0
TCGA-AO-A128-01A-11R-A10J-07	TCGA-AO-A128	2.28333	1020	None	19.3213	697	None	1.13077	771	None	Basal	-0.612965	-0.074958												unc.edu.4a93eaee-d821-4640-a441-255008aaf3b4.1145090.rsem.genes.normalized_results	Other	TCGA.AO.A128	unc.edu.4a93eaee-d821-4640-a441-255008aaf3b4.1145090.rsem.genes.normalized_results		6	5	Basal	3	0.416845	0.27	0	0	0	0	0	0	0	1	1	0	1	1	0	1
TCGA-D8-A1Y0-01A-11R-A14M-07	TCGA-D8-A1Y0	-18.8475	187	Lower	-7.07114	698	Lower	-4.97369	262	None	LumA	-0.137191	0.298151	25-75% (Moderate)	Absent	Absent	Absent	Present	<10% (poorly Differentiated	Absent	Absent	Moderate to Marked Variation in Size	Absent	6-10 per 10 HPF (Medium)	unc.edu.8dd30d68-86d0-456f-814c-ae59a5c0a071.1175896.rsem.genes.normalized_results	Mixed	TCGA.D8.A1Y0	unc.edu.8dd30d68-86d0-456f-814c-ae59a5c0a071.1175896.rsem.genes.normalized_results		7	4	Missing	5	-0.206123	0.56	0	0	0	0	0	0	0	0	0	0	0	0	0	0
TCGA-AR-A24R-01A-11R-A169-07	TCGA-AR-A24R	10.163	501	None	5.44702	699	None	-4.20739	721	None	LumB	-0.127395	0.576471	25-75% (Moderate)	Present	Absent	Absent	Present	<10% (poorly Differentiated	Absent	Absent	Moderate to Marked Variation in Size	Absent	0-5 per 10 high powered fields, HPF (Low)	unc.edu.401721b2-a1d1-46d3-b73c-ec06df30d61e.1144026.rsem.genes.normalized_results	Invasive Ductal Carcinoma	TCGA.AR.A24R	unc.edu.401721b2-a1d1-46d3-b73c-ec06df30d61e.1144026.rsem.genes.normalized_results		5	3	Missing	5	-0.0761312	0.56	0	0	0	0	0	0	0	0	0	0	0	0	0	0
TCGA-C8-A26W-01A-11R-A16F-07	TCGA-C8-A26W	-8.41104	581	None	2.11676	700	None	-0.494676	800	None	LumB	-0.394574	0.41455	25-75% (Moderate)	Absent	Absent	Absent	Present	<10% (poorly Differentiated	Present	Present	Moderate to Marked Variation in Size	Absent	>10 per 10 HPF (High)	unc.edu.bd304a35-2d0c-4b11-bd62-3db480c1e730.1099624.rsem.genes.normalized_results	Invasive Ductal Carcinoma	TCGA.C8.A26W	unc.edu.bd304a35-2d0c-4b11-bd62-3db480c1e730.1099624.rsem.genes.normalized_results		Missing	1	Missing	1	0.0601602	0.64	0	0	0	0	0	0	1	0	1	0	0	0	0	0
TCGA-B6-A0IG-01A-11R-A034-07	TCGA-B6-A0IG	10.1423	413	None	8.93406	701	None	6.38345	798	None	LumA	-0.0710204	0.183673	>75% (High)		Absent	Absent	Present	<10% (poorly Differentiated	Present	Present	Moderate Increase in Size	Absent	0-5 per 10 high powered fields, HPF (Low)	unc.edu.463d3f12-16bb-456a-8fb1-f200c7996406.1151528.rsem.genes.normalized_results	Invasive Ductal Carcinoma	TCGA.B6.A0IG	unc.edu.463d3f12-16bb-456a-8fb1-f200c7996406.1151528.rsem.genes.normalized_results		7	4	Her2	Missing	-0.568397	0.73	0	1	1	0	0	0	1	0	1	0	0	0	0	0
TCGA-C8-A3M8-01A-11R-A213-07	TCGA-C8-A3M8	8.73674	215	Upper	-0.0968507	702	None	7.01156	724	None	LumB	0.0562305	0.456327	25-75% (Moderate)	Absent	Absent	Absent	Present	<10% (poorly Differentiated	Absent	Absent	Moderate Increase in Size	Multiple Fibrotic Foci	6-10 per 10 HPF (Medium)	unc.edu.a04ad65d-6d83-4e84-8bd8-3cab2a195642.1386239.rsem.genes.normalized_results	Mixed	TCGA.C8.A3M8	unc.edu.a04ad65d-6d83-4e84-8bd8-3cab2a195642.1386239.rsem.genes.normalized_results		Missing	Missing	Missing	Missing	-0.166806	0.67	0	0	0	0	0	0	0	0	0	0	1	1	0	0
TCGA-D8-A1JC-01A-11R-A13Q-07	TCGA-D8-A1JC	4.64882	396	None	3.41401	703	None	-7.5765	385	None	LumB	-0.350492	0.416375	<25% (Low)	Present	Absent	>50% (Marked)	Absent	10-75% (Moderately Differentiated	Present	Absent	Moderate to Marked Variation in Size	Absent	0-5 per 10 high powered fields, HPF (Low)	unc.edu.d69c60ae-d21b-4e6e-89c5-ef0750a31c71.1119417.rsem.genes.normalized_results	Invasive Ductal Carcinoma	TCGA.D8.A1JC	unc.edu.d69c60ae-d21b-4e6e-89c5-ef0750a31c71.1119417.rsem.genes.normalized_results		4	2	Missing	5	-0.149123	0.74	0	0	0	0	0	0	0	0	0	0	0	0	1	0
TCGA-AR-A24N-01A-11R-A169-07	TCGA-AR-A24N	7.98339	615	None	1.95586	704	Lower	-7.74048	194	None	LumB	-0.0748619	0.446915	>75% (High)	Present	Absent	Absent	Present	10-75% (Moderately Differentiated	Present	Absent	Moderate to Marked Variation in Size	Absent	0-5 per 10 high powered fields, HPF (Low)	unc.edu.48bf0fa5-66c2-495d-93ef-943bc7ff31ac.1158174.rsem.genes.normalized_results	Invasive Ductal Carcinoma	TCGA.AR.A24N	unc.edu.48bf0fa5-66c2-495d-93ef-943bc7ff31ac.1158174.rsem.genes.normalized_results		3	3	Missing	2	0.00159189	0.77	0	0	0	0	0	0	0	0	0	0	1	1	0	0
TCGA-BH-A0E7-01A-11R-A034-07	TCGA-BH-A0E7	16.3118	761	None	-5.56105	705	None	-4.34821	318	None	LumA	0.515294	0.278463	>75% (High)	Absent	Absent	Absent	Absent	>75% (Well Differentiated	Absent	Absent	Moderate Increase in Size	Absent	0-5 per 10 high powered fields, HPF (Low)	unc.edu.3850a348-8e53-497d-8e06-680672b19557.1154289.rsem.genes.normalized_results	Other	TCGA.BH.A0E7	unc.edu.3850a348-8e53-497d-8e06-680672b19557.1154289.rsem.genes.normalized_results		2	2	LumA	4	-0.278505	0.8	0	0	0	0	0	0	0	0	0	0	0	0	0	0
TCGA-BH-A0B6-01A-11R-A19W-07	TCGA-BH-A0B6	-8.33576	537	None	-13.7899	706	None	2.04935	593	None	LumA	0.525378	0.0792797	25-75% (Moderate)	Absent	Absent	Absent	Absent	>75% (Well Differentiated	Absent	Absent	Moderate Increase in Size	Absent	0-5 per 10 high powered fields, HPF (Low)	unc.edu.b455387f-a8b4-43b8-b898-89628723d7da.1879517.rsem.genes.normalized_results	Invasive Ductal Carcinoma	TCGA.BH.A0B6	unc.edu.b455387f-a8b4-43b8-b898-89628723d7da.1879517.rsem.genes.normalized_results		Missing	Missing	Missing	Missing	-0.546827	0.31	0	0	0	0	0	0	0	0	0	0	0	0	0	0
TCGA-A8-A08F-01A-11R-A00Z-07	TCGA-A8-A08F	26.9209	68	Upper	14.6201	707	None	2.0781	941	None	LumB	-0.503962	0.603745	>75% (High)	Present	Absent	Absent	Absent	10-75% (Moderately Differentiated	Absent	Present	Moderate to Marked Variation in Size	Multiple Fibrotic Foci	6-10 per 10 HPF (Medium)	unc.edu.523e45c2-4f98-4010-b48e-bdbda62865cf.1158488.rsem.genes.normalized_results	Invasive Ductal Carcinoma	TCGA.A8.A08F	unc.edu.523e45c2-4f98-4010-b48e-bdbda62865cf.1158488.rsem.genes.normalized_results		Missing	2	Missing	4	0.292147	0.61
TCGA-B6-A0IM-01A-11R-A034-07	TCGA-B6-A0IM	8.38496	632	None	-0.0169169	708	None	-2.2826	669	None	LumA	0.0919568	0.418872	25-75% (Moderate)	Absent	Absent	Absent	Present	>75% (Well Differentiated	Absent	Present	Moderate Increase in Size	Absent	0-5 per 10 high powered fields, HPF (Low)	unc.edu.53f4d557-cad7-4367-9546-c10752cc6189.1148402.rsem.genes.normalized_results	Other	TCGA.B6.A0IM	unc.edu.53f4d557-cad7-4367-9546-c10752cc6189.1148402.rsem.genes.normalized_results		4	4	Missing	4	-0.0071615	0.79	0	0	0	0	0	0	0	0	0	0	0	0	0	0
TCGA-B6-A1KN-01A-11R-A13Q-07	TCGA-B6-A1KN	-3.68531	856	None	5.74527	709	None	-8.6167	558	None	LumB	-0.253782	0.233037	25-75% (Moderate)	Absent	Present	Absent	Present	<10% (poorly Differentiated	Absent	Absent	Moderate to Marked Variation in Size	Multiple Fibrotic Foci	0-5 per 10 high powered fields, HPF (Low)	unc.edu.71b773fb-1efb-4d0f-9499-110ba937ade6.1120704.rsem.genes.normalized_results	Invasive Ductal Carcinoma	TCGA.B6.A1KN	unc.edu.71b773fb-1efb-4d0f-9499-110ba937ade6.1120704.rsem.genes.normalized_results		6	3	Missing	5	-0.306693	0.56	0	0	0	0	0	0	1	0	1	0	0	0	0	0
TCGA-BH-A18P-01A-11R-A12D-07	TCGA-BH-A18P	-1.04561	693	None	2.47496	710	None	-4.87253	346	None	Her2	-0.309772	0.341753	25-75% (Moderate)	Absent	Absent	Absent	Absent	<10% (poorly Differentiated	Absent	Absent	Moderate to Marked Variation in Size	Absent	0-5 per 10 high powered fields, HPF (Low)	unc.edu.08236177-a046-4cfe-a11c-a24292a1f777.1134069.rsem.genes.normalized_results	Mixed	TCGA.BH.A18P	unc.edu.08236177-a046-4cfe-a11c-a24292a1f777.1134069.rsem.genes.normalized_results		5	4	X	2	0.0881064	0.76	0	0	0	0	0	0	0	1	1	0	1	1	0	0
TCGA-D8-A140-01A-11R-A115-07	TCGA-D8-A140	8.90751	634	None	-1.79692	711	None	-0.782541	571	None	LumA	0.338007	0.392365	>75% (High)	Absent	Absent	Absent	Present	<10% (poorly Differentiated	Absent	Absent	Moderate to Marked Variation in Size	Absent	6-10 per 10 HPF (Medium)	unc.edu.116f1b9d-8c0c-4b29-b9b2-06ea186f4480.1134334.rsem.genes.normalized_results	Invasive Ductal Carcinoma	TCGA.D8.A140	unc.edu.116f1b9d-8c0c-4b29-b9b2-06ea186f4480.1134334.rsem.genes.normalized_results		6	3	LumA/B	Missing	-0.349709		0	0	0	0	0	0	1	0	1	0	0	0	0	0
TCGA-E2-A1L7-01A-11R-A144-07	TCGA-E2-A1L7	4.68907	806	None	11.7214	712	None	1.76234	946	None	LumB	-0.505114	0.357311	25-75% (Moderate)	Absent	Absent	Absent	Present	<10% (poorly Differentiated	Absent	Present	Moderate to Marked Variation in Size	Absent	>10 per 10 HPF (High)	unc.edu.53e9749e-5554-443b-b41e-5efade6fce7a.1120658.rsem.genes.normalized_results	Invasive Ductal Carcinoma	TCGA.E2.A1L7	unc.edu.53e9749e-5554-443b-b41e-5efade6fce7a.1120658.rsem.genes.normalized_results		5	2	Missing	1	0.569203	0.78	0	1	1	0	0	0	0	0	0	0	0	0	0	0
TCGA-EW-A1PA-01A-11R-A144-07	TCGA-EW-A1PA	-5.6145	828	None	-2.66474	713	None	2.11524	943	None	LumA	0.0171429	0.0138776	25-75% (Moderate)	Absent	Absent	Absent	Present	<10% (poorly Differentiated	Absent	Absent	Moderate Increase in Size	Absent	6-10 per 10 HPF (Medium)	unc.edu.8c0b7027-f371-4a72-9152-2d00fc54e086.1100884.rsem.genes.normalized_results	Invasive Ductal Carcinoma	TCGA.EW.A1PA	unc.edu.8c0b7027-f371-4a72-9152-2d00fc54e086.1100884.rsem.genes.normalized_results		Missing	4	Missing	1	-0.319928	0.64	0	0	0	0	0	0	0	0	0	0	0	0	0	0
TCGA-BH-A18N-01A-11R-A12D-07	TCGA-BH-A18N	17.5629	609	None	-3.73182	715	None	1.92292	584	None	LumA	0.456807	0.332533	25-75% (Moderate)	Absent	Absent	Absent	Absent	<10% (poorly Differentiated	Absent	Absent	Moderate Increase in Size	Absent	0-5 per 10 high powered fields, HPF (Low)	unc.edu.a8884443-832f-45bb-96a0-dead699cc7e3.1130907.rsem.genes.normalized_results	Invasive Ductal Carcinoma	TCGA.BH.A18N	unc.edu.a8884443-832f-45bb-96a0-dead699cc7e3.1130907.rsem.genes.normalized_results		6	2	LumA	3	-0.326226	0.76	0	0	0	0	0	0	0	0	0	0	1	1	0	0
TCGA-A7-A4SD-01A-11R-A266-07	TCGA-A7-A4SD	3.75276	971	None	14.6722	716	None	3.49314	825	None	Basal	-0.470348	-0.421176	>75% (High)	Present	Absent	6-50% (Moderate)	Absent	<10% (poorly Differentiated	Absent	Absent	Moderate to Marked Variation in Size	Absent	>10 per 10 HPF (High)	unc.edu.cb0d669b-658a-4a41-9904-f838ddb12db2.1984000.rsem.genes.normalized_results	Invasive Ductal Carcinoma	TCGA.A7.A4SD	unc.edu.cb0d669b-658a-4a41-9904-f838ddb12db2.1984000.rsem.genes.normalized_results		Missing	Missing	Missing	Missing	0.0967632		0	0	0	0	0	0	0	0	0	0	1	1	1	0
TCGA-AR-A24K-01A-11R-A169-07	TCGA-AR-A24K	21.6844	692	None	12.7724	719	None	-8.6533	532	None	LumB	0.0102281	0.46401	25-75% (Moderate)	Absent	Absent	Absent	Present	10-75% (Moderately Differentiated	Absent	Absent	Moderate to Marked Variation in Size	Absent	>10 per 10 HPF (High)	unc.edu.e3008c10-aa31-40ef-ad50-77fd8ec7a1a9.1161856.rsem.genes.normalized_results	Invasive Ductal Carcinoma	TCGA.AR.A24K	unc.edu.e3008c10-aa31-40ef-ad50-77fd8ec7a1a9.1161856.rsem.genes.normalized_results		Missing	4	Missing	3	-0.0462552	0.78	0	0	0	0	0	0	0	0	0	0	0	0	0	0
TCGA-AR-A0U3-01A-11R-A109-07	TCGA-AR-A0U3	1.82307	793	None	11.6343	720	None	-3.72356	829	None	LumA	-0.0556543	0.461417	>75% (High)	Present	Absent	Absent	Present	<10% (poorly Differentiated	Absent	Present	Moderate Increase in Size	Absent	>10 per 10 HPF (High)	unc.edu.b36b5a17-972f-442a-84a0-469099a619ec.1162059.rsem.genes.normalized_results	Invasive Ductal Carcinoma	TCGA.AR.A0U3	unc.edu.b36b5a17-972f-442a-84a0-469099a619ec.1162059.rsem.genes.normalized_results		7	3	LumA/B	4	-0.109576	0.79	0	0	0	0	0	0	0	0	0	0	0	0	0	0
TCGA-BH-A1EW-01A-11R-A137-07	TCGA-BH-A1EW	-8.76029	595	None	-5.7419	721	None	-5.46737	387	None	LumA	-0.0268427	0.290756	25-75% (Moderate)	Absent	Absent	Absent	Absent	10-75% (Moderately Differentiated	Absent	Absent	Moderate Increase in Size	Absent	6-10 per 10 HPF (Medium)	unc.edu.59783c67-6446-44c1-b9b3-505470f54c82.1130371.rsem.genes.normalized_results	Invasive Ductal Carcinoma	TCGA.BH.A1EW	unc.edu.59783c67-6446-44c1-b9b3-505470f54c82.1130371.rsem.genes.normalized_results		6	1	Missing	3	-0.387347	0.37	0	0	0	0	0	0	0	0	0	0	0	0	0	0
TCGA-BH-A18J-01A-11R-A12D-07	TCGA-BH-A18J	11.6971	545	None	-1.03244	723	None	0.0202539	851	None	LumA	-0.261176	0.450372	25-75% (Moderate)	Absent	Absent	>50% (Marked)	Absent	10-75% (Moderately Differentiated	Absent	Absent	Moderate to Marked Variation in Size	Absent	6-10 per 10 HPF (Medium)	unc.edu.56d889ba-6484-4940-ae85-1373ce4255b9.1134188.rsem.genes.normalized_results	Invasive Ductal Carcinoma	TCGA.BH.A18J	unc.edu.56d889ba-6484-4940-ae85-1373ce4255b9.1134188.rsem.genes.normalized_results		4	1	ReacII	2	0.00935556	0.51	0	0	0	0	0	0	0	0	0	0	0	0	0	0
TCGA-E9-A1R4-01A-21R-A14D-07	TCGA-E9-A1R4	10.2816	445	None	-0.318683	724	None	3.13172	846	None	LumB	0.165234	0.412629	25-75% (Moderate)	Present	Absent	>50% (Marked)	Absent	>75% (Well Differentiated	Present	Absent	Moderate Increase in Size	Multiple Fibrotic Foci	6-10 per 10 HPF (Medium)	unc.edu.11353ea3-2ff0-4658-b528-6aa922dbb665.1172389.rsem.genes.normalized_results	Mixed	TCGA.E9.A1R4	unc.edu.11353ea3-2ff0-4658-b528-6aa922dbb665.1172389.rsem.genes.normalized_results		4	1	Missing	1	-0.225496	0.38	0	0	0	0	0	0	0	0	0	0	0	0	0	0
TCGA-BH-A0B8-01A-21R-A056-07	TCGA-BH-A0B8	6.73923	553	None	-0.259629	726	None	-1.54134	954	None	LumA	0.393325	0.266555	>75% (High)	Absent	Absent	Absent	Absent	<10% (poorly Differentiated	Absent	Absent	Moderate Increase in Size	Absent	0-5 per 10 high powered fields, HPF (Low)	unc.edu.61e357f3-e4e1-49b8-9e37-7e0ef5a29e23.1171276.rsem.genes.normalized_results	Invasive Ductal Carcinoma	TCGA.BH.A0B8	unc.edu.61e357f3-e4e1-49b8-9e37-7e0ef5a29e23.1171276.rsem.genes.normalized_results		7	3	Missing	Missing	-0.462905	0.87
TCGA-OL-A66H-01A-11R-A29R-07	TCGA-OL-A66H	3.90762	441	None	0.472419	727	None	6.78145	305	None	LumA	0.422617	0.303145												unc.edu.428ca7a1-6f08-4426-8f2d-28939166df70.2056542.rsem.genes.normalized_results	Other	TCGA.OL.A66H	unc.edu.428ca7a1-6f08-4426-8f2d-28939166df70.2056542.rsem.genes.normalized_results		Missing	Missing	Missing	Missing	-0.292698		0	0	0	0	0	0	0	0	0	0	1	1	0	0
TCGA-E9-A1R5-01A-11R-A14M-07	TCGA-E9-A1R5	14.2462	493	None	-8.37303	728	None	-5.08164	366	None	LumA	0.419736	0.43078	25-75% (Moderate)	Present	Absent	Absent	Absent	10-75% (Moderately Differentiated	Absent	Present	Moderate Increase in Size	Multiple Fibrotic Foci	6-10 per 10 HPF (Medium)	unc.edu.7b06a333-ba77-41dd-bfd1-4824fe43d06f.1103736.rsem.genes.normalized_results	Invasive Ductal Carcinoma	TCGA.E9.A1R5	unc.edu.7b06a333-ba77-41dd-bfd1-4824fe43d06f.1103736.rsem.genes.normalized_results		4	3	Missing	2	-0.337869	0.7	0	0	0	0	0	0	0	1	1	0	0	0	0	0
TCGA-E2-A14S-01A-11R-A12D-07	TCGA-E2-A14S	14.6771	465	None	8.23908	730	None	-0.218067	644	None	LumB	-0.0137815	0.571669	>75% (High)	Absent	Absent	6-50% (Moderate)	Absent	10-75% (Moderately Differentiated	Present	Absent	Moderate Increase in Size	Absent	6-10 per 10 HPF (Medium)	unc.edu.5aaf8edc-5d66-4099-824b-f4e06827ad12.1134308.rsem.genes.normalized_results	Invasive Ductal Carcinoma	TCGA.E2.A14S	unc.edu.5aaf8edc-5d66-4099-824b-f4e06827ad12.1134308.rsem.genes.normalized_results		2	4	LumA/B	4	0.118363	0.8	0	0	0	0	0	0	0	0	0	0	0	0	0	0
TCGA-D8-A1XF-01A-11R-A14D-07	TCGA-D8-A1XF	22.7591	417	None	22.7971	731	None	5.09013	1025	None	LumB	-0.364898	0.466507	25-75% (Moderate)	Present	Present	Absent	Present	<10% (poorly Differentiated	Absent	Present	Moderate Increase in Size	Multiple Fibrotic Foci	6-10 per 10 HPF (Medium)	unc.edu.80562b20-3e3e-4f77-8ca2-958f8636d720.1118870.rsem.genes.normalized_results	Invasive Ductal Carcinoma	TCGA.D8.A1XF	unc.edu.80562b20-3e3e-4f77-8ca2-958f8636d720.1118870.rsem.genes.normalized_results		5	3	Missing	3	0.240234	0.78	0	0	0	0	0	0	0	0	0	0	0	0	0	0
TCGA-BH-A1ES-01A-11R-A137-07	TCGA-BH-A1ES	2.68256	911	None	2.59187	732	None	-3.5441	750	None	LumA	0.00504202	-0.0557503	25-75% (Moderate)	Absent	Absent	Absent	Present	10-75% (Moderately Differentiated	Absent	Present	Moderate to Marked Variation in Size	Absent	>10 per 10 HPF (High)	unc.edu.cbb45082-6d4e-4457-b023-52f9372ae053.1673426.rsem.genes.normalized_results	Invasive Ductal Carcinoma	TCGA.BH.A1ES	unc.edu.cbb45082-6d4e-4457-b023-52f9372ae053.1673426.rsem.genes.normalized_results		5	4	Missing	5	-0.23138	0.84	0	0	0	0	0	0	0	0	0	0	1	1	0	0
TCGA-D8-A1XZ-01A-11R-A14M-07	TCGA-D8-A1XZ	16.805	655	None	8.57335	734	None	-3.10741	962	None	LumB	-0.315246	0.469196	25-75% (Moderate)	Present	Absent	Absent	Present	<10% (poorly Differentiated	Present	Absent	Moderate to Marked Variation in Size	Absent	>10 per 10 HPF (High)	unc.edu.8b592b3b-47b5-45fa-98eb-01bf75096605.1123603.rsem.genes.normalized_results	Invasive Ductal Carcinoma	TCGA.D8.A1XZ	unc.edu.8b592b3b-47b5-45fa-98eb-01bf75096605.1123603.rsem.genes.normalized_results		5	4	Missing	1	0.240295	0.67	0	0	0	0	0	0	0	0	0	0	0	0	0	0
TCGA-A2-A04Y-01A-21R-A034-07	TCGA-A2-A04Y	7.27358	277	Upper	2.4268	735	None	2.66521	696	None	LumB	-0.122209	0.482353	>75% (High)	Absent	Absent	>50% (Marked)	Absent	10-75% (Moderately Differentiated	Present	Absent	Moderate to Marked Variation in Size	Absent	6-10 per 10 HPF (Medium)	unc.edu.7002615e-435b-4631-bb5b-e4b7532a143a.1172026.rsem.genes.normalized_results	Other	TCGA.A2.A04Y	unc.edu.7002615e-435b-4631-bb5b-e4b7532a143a.1172026.rsem.genes.normalized_results		5	1	LumA	5	0.0273086	0.6	0	0	0	0	0	0	0	0	0	0	0	0	0	0
TCGA-E9-A228-01A-31R-A157-07	TCGA-E9-A228	17.2871	513	None	13.2998	737	None	-1.02862	940	None	LumB	-0.177815	0.504346	25-75% (Moderate)	Absent	Absent	>50% (Marked)	Present	<10% (poorly Differentiated	Absent	Present	Moderate Increase in Size	Absent	0-5 per 10 high powered fields, HPF (Low)	unc.edu.5903d969-2fd6-4952-b475-a79e6c241efd.1167882.rsem.genes.normalized_results	Other	TCGA.E9.A228	unc.edu.5903d969-2fd6-4952-b475-a79e6c241efd.1167882.rsem.genes.normalized_results		Missing	3	Missing	5	0.202769	0.74	0	0	0	0	0	0	1	0	1	0	0	0	0	0
TCGA-D8-A1X6-01A-11R-A14M-07	TCGA-D8-A1X6	27.3037	421	None	12.6917	738	None	-0.231104	731	None	LumB	0.227851	0.406387	>75% (High)	Absent	Absent	Absent	Absent	<10% (poorly Differentiated	Absent	Present	Moderate to Marked Variation in Size	Multiple Fibrotic Foci	6-10 per 10 HPF (Medium)	unc.edu.ac361cbe-2302-4115-8c0f-40845c0ccec9.1136700.rsem.genes.normalized_results	Mixed	TCGA.D8.A1X6	unc.edu.ac361cbe-2302-4115-8c0f-40845c0ccec9.1136700.rsem.genes.normalized_results		5	4	Missing	4	0.0958992	0.69	0	0	0	0	0	0	0	0	0	0	1	1	0	0
TCGA-AC-A2BM-01A-11R-A21T-07	TCGA-AC-A2BM	13.3861	540	None	5.91533	739	None	0.640634	864	None	LumB	-0.00773109	0.326098	>75% (High)	Absent	Absent	Absent	Present	<10% (poorly Differentiated	Absent	Present	Moderate to Marked Variation in Size	Absent	6-10 per 10 HPF (Medium)	unc.edu.54f1981b-9d8f-48cc-9586-d2e9a8d468f5.1348680.rsem.genes.normalized_results	Invasive Ductal Carcinoma	TCGA.AC.A2BM	unc.edu.54f1981b-9d8f-48cc-9586-d2e9a8d468f5.1348680.rsem.genes.normalized_results		Missing	Missing	Missing	Missing	-0.102321	0.57	0	0	0	0	0	0	0	0	0	0	0	0	0	0
TCGA-C8-A26X-01A-31R-A16F-07	TCGA-C8-A26X	-3.1854	746	None	-0.661662	740	None	-4.36737	722	None	Her2	-0.492533	0.13892	25-75% (Moderate)	Present	Absent	Absent	Present	<10% (poorly Differentiated	Absent	Present	Moderate to Marked Variation in Size	Multiple Fibrotic Foci	6-10 per 10 HPF (Medium)	unc.edu.5213da80-35ac-4172-b2e8-de686e73a498.1129191.rsem.genes.normalized_results	Invasive Ductal Carcinoma	TCGA.C8.A26X	unc.edu.5213da80-35ac-4172-b2e8-de686e73a498.1129191.rsem.genes.normalized_results		Missing	4	Missing	4	0.0177628	0.27	0	0	0	0	0	0	1	0	1	0	0	0	0	0
TCGA-A2-A0T1-01A-21R-A084-07	TCGA-A2-A0T1	0.742501	849	None	-3.65266	741	None	2.19422	651	None	Her2	-0.457479	0.312077		Present	Absent	6-50% (Moderate)	Absent	<10% (poorly Differentiated	Absent	Absent	Moderate Increase in Size	Absent	6-10 per 10 HPF (Medium)	unc.edu.8a19b992-4173-400d-8aec-d156525eedd6.1152885.rsem.genes.normalized_results	Invasive Ductal Carcinoma	TCGA.A2.A0T1	unc.edu.8a19b992-4173-400d-8aec-d156525eedd6.1152885.rsem.genes.normalized_results		4	5	Her2	4	0.201876	0.19	0	0	0	0	0	0	1	0	1	0	0	0	0	0
TCGA-AR-A0TQ-01A-11R-A084-07	TCGA-AR-A0TQ	5.65242	503	None	8.14982	742	None	1.87684	855	None	LumB	-0.327731	0.438944	25-75% (Moderate)	Present	Absent	6-50% (Moderate)	Absent	10-75% (Moderately Differentiated	Present	Present	Moderate Increase in Size	Absent	>10 per 10 HPF (High)	unc.edu.7c7b9232-aadf-476f-b9c7-2fdd67efe1e7.1153213.rsem.genes.normalized_results	Invasive Ductal Carcinoma	TCGA.AR.A0TQ	unc.edu.7c7b9232-aadf-476f-b9c7-2fdd67efe1e7.1153213.rsem.genes.normalized_results		4	4	Her2	3	0.287284	0.33
TCGA-D8-A1JE-01A-11R-A13Q-07	TCGA-D8-A1JE	3.95559	755	None	-3.36813	743	Lower	-17.6483	65	None	LumB	-0.0182953	0.588571	25-75% (Moderate)	Absent	Absent	6-50% (Moderate)	Absent	10-75% (Moderately Differentiated	Present	Present	Moderate Increase in Size	Absent	>10 per 10 HPF (High)	unc.edu.c7139402-146f-4c49-bcd0-f2a6a378911e.1123494.rsem.genes.normalized_results	Invasive Ductal Carcinoma	TCGA.D8.A1JE	unc.edu.c7139402-146f-4c49-bcd0-f2a6a378911e.1123494.rsem.genes.normalized_results		4	2	Missing	2	0.122347	0.53	0	0	0	0	0	0	0	0	0	0	0	0	0	0
TCGA-E9-A1NA-01A-11R-A144-07	TCGA-E9-A1NA	19.4741	689	None	5.18164	745	None	0.10444	903	None	LumB	-0.344442	0.410612	25-75% (Moderate)	Absent	Absent	Absent	Absent	<10% (poorly Differentiated	Absent	Present	Moderate to Marked Variation in Size	Absent	>10 per 10 HPF (High)	unc.edu.7b9569bc-f513-4b64-9a7c-7bb53b9be79b.1120910.rsem.genes.normalized_results	Invasive Ductal Carcinoma	TCGA.E9.A1NA	unc.edu.7b9569bc-f513-4b64-9a7c-7bb53b9be79b.1120910.rsem.genes.normalized_results		4	3	Missing	5	0.197535	0.61	1	0	1	0	0	0	0	0	0	0	0	0	0	0
TCGA-EW-A1PD-01A-11R-A144-07	TCGA-EW-A1PD	-7.91078	549	None	-4.69673	746	None	0.575256	711	None	LumA	-0.127299	0.291621	25-75% (Moderate)	Absent	Absent	Absent	Present	<10% (poorly Differentiated	Absent	Absent	Moderate Increase in Size	Multiple Fibrotic Foci	6-10 per 10 HPF (Medium)	unc.edu.69971d5c-5be4-4886-bf7c-753de9593a1e.1171758.rsem.genes.normalized_results	Invasive Ductal Carcinoma	TCGA.EW.A1PD	unc.edu.69971d5c-5be4-4886-bf7c-753de9593a1e.1171758.rsem.genes.normalized_results		4	2	Missing	5	-0.162034	0.6	0	1	1	0	0	0	0	1	1	0	0	0	0	0
TCGA-BH-A1FJ-01A-11R-A13Q-07	TCGA-BH-A1FJ	14.3321	870	None	14.0952	747	None	-5.50465	367	None	LumB	-0.179352	0.490132	25-75% (Moderate)	Absent	Absent	Absent	Present	<10% (poorly Differentiated	Present	Present	Moderate Increase in Size	Multiple Fibrotic Foci	6-10 per 10 HPF (Medium)	unc.edu.28bc840d-296e-436e-93b8-9c28c0eaf47a.1132776.rsem.genes.normalized_results	Other	TCGA.BH.A1FJ	unc.edu.28bc840d-296e-436e-93b8-9c28c0eaf47a.1132776.rsem.genes.normalized_results		2	4	Missing	3	0.0965778	0.93	0	0	0	0	0	0	0	0	0	0	0	0	0	0
TCGA-B6-A0WW-01A-11R-A109-07	TCGA-B6-A0WW	16.0317	235	Upper	3.96128	748	None	-3.23953	698	None	LumB	0.137767	0.631885	<25% (Low)	Absent	Absent	Absent	Present	10-75% (Moderately Differentiated	Absent	Absent	Moderate Increase in Size	Multiple Fibrotic Foci	0-5 per 10 high powered fields, HPF (Low)	unc.edu.3bdcdadf-67da-4a50-b311-81196c0c8362.1162128.rsem.genes.normalized_results	Invasive Ductal Carcinoma	TCGA.B6.A0WW	unc.edu.3bdcdadf-67da-4a50-b311-81196c0c8362.1162128.rsem.genes.normalized_results		2	4	Missing	4	-0.318939	0.73	0	0	0	0	0	0	0	0	0	0	0	0	0	1
TCGA-D8-A1XQ-01A-11R-A14M-07	TCGA-D8-A1XQ	11.7643	916	None	15.3737	749	None	-3.70613	873	None	Basal	-0.611236	-0.260792	25-75% (Moderate)	Present	Absent	Absent	Present	<10% (poorly Differentiated	Absent	Present	Moderate to Marked Variation in Size	Absent	>10 per 10 HPF (High)	unc.edu.0c7fc003-950b-4138-8390-036c072b640e.1118684.rsem.genes.normalized_results	Invasive Ductal Carcinoma	TCGA.D8.A1XQ	unc.edu.0c7fc003-950b-4138-8390-036c072b640e.1118684.rsem.genes.normalized_results		3	5	Missing	1	0.195125	0.48	0	1	1	0	0	0	0	0	0	0	0	0	0	0
TCGA-A8-A097-01A-11R-A034-07	TCGA-A8-A097	-1.79488	499	None	-2.13594	750	None	-3.32397	658	None	LumA	-0.174262	0.0960864	25-75% (Moderate)	Absent	Absent	Absent	Absent	<10% (poorly Differentiated	Absent	Absent	Moderate Increase in Size	Absent	0-5 per 10 high powered fields, HPF (Low)	unc.edu.1873a785-0f15-40ef-a7c9-1799ab482338.1161435.rsem.genes.normalized_results	Mixed	TCGA.A8.A097	unc.edu.1873a785-0f15-40ef-a7c9-1799ab482338.1161435.rsem.genes.normalized_results		4	2	Missing	5	-0.354341	0.53	0	0	0	0	0	0	1	0	1	0	0	0	0	0
TCGA-A8-A094-01A-11R-A00Z-07	TCGA-A8-A094	6.98898	957	None	13.4046	751	None	-5.88628	949	None	Her2	-0.474094	0.30593	25-75% (Moderate)	Absent	Absent	>50% (Marked)	Present	<10% (poorly Differentiated	Absent	Absent	Moderate to Marked Variation in Size	Absent	6-10 per 10 HPF (Medium)	unc.edu.877adc79-0651-4140-bb6a-876162733bf3.1157816.rsem.genes.normalized_results	Invasive Ductal Carcinoma	TCGA.A8.A094	unc.edu.877adc79-0651-4140-bb6a-876162733bf3.1157816.rsem.genes.normalized_results		3	1	Basal	1	0.192723	0.41	0	0	0	0	0	0	0	0	0	0	1	1	0	0
TCGA-D8-A1JP-01A-11R-A13Q-07	TCGA-D8-A1JP	-0.658587	486	None	-5.80071	752	None	-5.02441	748	None	LumA	-0.00648259	0.51443	25-75% (Moderate)	Absent	Absent	Absent	Present	<10% (poorly Differentiated	Absent	Absent	Moderate Increase in Size	Multiple Fibrotic Foci	0-5 per 10 high powered fields, HPF (Low)	unc.edu.f7461164-08b5-4a5c-ae74-cb4332f5ff7a.1287608.rsem.genes.normalized_results	Invasive Ductal Carcinoma	TCGA.D8.A1JP	unc.edu.f7461164-08b5-4a5c-ae74-cb4332f5ff7a.1287608.rsem.genes.normalized_results		6	5	Missing	1	-0.42603	0.68	0	0	0	0	0	0	0	0	0	0	1	1	0	0
TCGA-BH-A0C7-01B-11R-A115-07	TCGA-BH-A0C7	2.92376	286	Upper	5.29916	753	None	-0.933283	628	None	LumB	-0.308812	0.498487	<25% (Low)	Absent	Absent	Absent	Present	<10% (poorly Differentiated	Present	Absent	Moderate to Marked Variation in Size	Multiple Fibrotic Foci	0-5 per 10 high powered fields, HPF (Low)	unc.edu.e58a6cf4-a4ff-4179-9671-a5661f380a8d.1136968.rsem.genes.normalized_results	Invasive Ductal Carcinoma	TCGA.BH.A0C7	unc.edu.e58a6cf4-a4ff-4179-9671-a5661f380a8d.1136968.rsem.genes.normalized_results		4	4	LumA/B	5	0.0884412	0.45	0	1	1	0	0	0	0	0	0	0	0	0	0	0
TCGA-B6-A0I9-01A-11R-A034-07	TCGA-B6-A0I9	13.2063	406	None	12.4218	754	None	0.498723	1023	None	Her2	-0.381513	0.323697	25-75% (Moderate)	Absent	Absent	>50% (Marked)	Absent	<10% (poorly Differentiated	Absent	Present	Moderate Increase in Size	Absent	6-10 per 10 HPF (Medium)	unc.edu.1a99c4ba-6948-4054-96cd-62164ff4a6f0.1152417.rsem.genes.normalized_results	Invasive Ductal Carcinoma	TCGA.B6.A0I9	unc.edu.1a99c4ba-6948-4054-96cd-62164ff4a6f0.1152417.rsem.genes.normalized_results		4	4	Her2	5	0.0101608	0.62	0	0	0	0	0	0	1	0	1	0	0	0	0	0
TCGA-D8-A1XR-01A-11R-A14M-07	TCGA-D8-A1XR	10.1726	751	None	2.70891	755	None	-0.884592	460	None	LumB	0.182617	0.489172	25-75% (Moderate)	Absent	Absent	Absent	Absent	10-75% (Moderately Differentiated	Absent	Absent	Moderate Increase in Size	Absent	6-10 per 10 HPF (Medium)	unc.edu.9c55164e-fb87-46b5-87ce-cc277ba378f5.1118397.rsem.genes.normalized_results	Invasive Ductal Carcinoma	TCGA.D8.A1XR	unc.edu.9c55164e-fb87-46b5-87ce-cc277ba378f5.1118397.rsem.genes.normalized_results		3	2	Missing	2	0.045351	0.77	0	0	0	0	0	0	0	0	0	0	0	0	0	0
TCGA-E2-A15F-01A-11R-A115-07	TCGA-E2-A15F	0.58808	570	None	-0.147037	756	None	-0.920675	775	None	LumA	0.118848	-0.13431	25-75% (Moderate)	Present	Absent	Absent	Absent	<10% (poorly Differentiated	Present	Absent	Moderate Increase in Size	Absent	6-10 per 10 HPF (Medium)	unc.edu.2e41bc6a-bece-4b6d-a646-be9b98707bba.1309903.rsem.genes.normalized_results	Invasive Ductal Carcinoma	TCGA.E2.A15F	unc.edu.2e41bc6a-bece-4b6d-a646-be9b98707bba.1309903.rsem.genes.normalized_results		4	2	ReacI	Missing	-0.35382		0	0	0	0	0	0	0	0	0	0	0	0	0	0
TCGA-AN-A0FK-01A-11R-A034-07	TCGA-AN-A0FK	15.6304	576	None	5.26553	757	None	0.67884	836	None	LumA	0.282497	0.388619	25-75% (Moderate)	Absent	Absent	Absent	Absent	<10% (poorly Differentiated	Absent	Absent	Moderate Increase in Size	Multiple Fibrotic Foci	6-10 per 10 HPF (Medium)	unc.edu.570ee0fd-7003-45ce-9c42-8f6145604186.1146232.rsem.genes.normalized_results	Invasive Ductal Carcinoma	TCGA.AN.A0FK	unc.edu.570ee0fd-7003-45ce-9c42-8f6145604186.1146232.rsem.genes.normalized_results		4	2	LumA	2	-0.00695849	0.7	0	0	0	0	0	0	0	0	0	0	0	0	0	0
TCGA-AN-A0AS-01A-11R-A00Z-07	TCGA-AN-A0AS	11.3052	999	None	-4.10647	758	None	-3.75041	841	None	LumA	-0.0805282	0.266555	25-75% (Moderate)	Absent	Absent	>50% (Marked)	Absent	10-75% (Moderately Differentiated	Absent	Absent	Moderate to Marked Variation in Size	Multiple Fibrotic Foci	>10 per 10 HPF (High)	unc.edu.e866475d-4919-4bf6-920e-5390720d15bf.1265443.rsem.genes.normalized_results	Invasive Ductal Carcinoma	TCGA.AN.A0AS	unc.edu.e866475d-4919-4bf6-920e-5390720d15bf.1265443.rsem.genes.normalized_results		2	2	Basal	3	0.127591	0.56	0	0	0	0	0	0	0	0	0	0	0	0	0	0
TCGA-D8-A27N-01A-11R-A16F-07	TCGA-D8-A27N	11.152	874	None	-1.24891	759	None	-1.22677	889	None	LumB	-0.165714	0.511164	25-75% (Moderate)	Absent	Absent	Absent	Present	<10% (poorly Differentiated	Absent	Absent	Moderate Increase in Size	Absent	0-5 per 10 high powered fields, HPF (Low)	unc.edu.50808f98-d10b-4190-aff7-428f56abb0f9.1118966.rsem.genes.normalized_results	Invasive Ductal Carcinoma	TCGA.D8.A27N	unc.edu.50808f98-d10b-4190-aff7-428f56abb0f9.1118966.rsem.genes.normalized_results		Missing	4	Missing	5	-0.167193	0.58	0	0	0	0	0	0	1	0	1	0	0	0	0	0
TCGA-E2-A14X-01A-11R-A115-07	TCGA-E2-A14X	-15.0597	842	None	7.18952	760	None	-2.3307	850	None	Basal	-0.526531	-0.257047	25-75% (Moderate)	Present	Absent	Absent	Present	10-75% (Moderately Differentiated	Present	Present	Moderate to Marked Variation in Size	Absent	>10 per 10 HPF (High)	unc.edu.d9f827bb-2498-49b0-aa85-71cb554eb926.1147661.rsem.genes.normalized_results	Invasive Ductal Carcinoma	TCGA.E2.A14X	unc.edu.d9f827bb-2498-49b0-aa85-71cb554eb926.1147661.rsem.genes.normalized_results		3	5	ReacII	4	0.144089	0.39	0	0	0	0	0	0	0	0	0	0	0	0	0	0
TCGA-AQ-A0Y5-01A-11R-A14M-07	TCGA-AQ-A0Y5	2.76858	864	None	-13.7319	761	None	-8.6269	579	None	LumA	0.126435	0.0678511	25-75% (Moderate)	Absent	Absent	>50% (Marked)	Present	<10% (poorly Differentiated	Present	Present	Moderate to Marked Variation in Size	Absent	0-5 per 10 high powered fields, HPF (Low)	unc.edu.9bb258a4-dd26-4c43-bd29-04b68ea3c7ca.1156825.rsem.genes.normalized_results	Mixed	TCGA.AQ.A0Y5	unc.edu.9bb258a4-dd26-4c43-bd29-04b68ea3c7ca.1156825.rsem.genes.normalized_results		4	4	Missing	3	-0.665059	0.5	0	0	0	0	0	0	1	0	1	0	0	0	0	0
TCGA-B6-A0RT-01A-21R-A084-07	TCGA-B6-A0RT	-16.8851	597	None	3.82585	762	None	1.81848	657	None	Basal	-0.677599	-0.166963	25-75% (Moderate)	Absent	Absent	Absent	Absent	<10% (poorly Differentiated	Present	Present	Moderate Increase in Size	Multiple Fibrotic Foci	>10 per 10 HPF (High)	unc.edu.2b721e04-5452-4b34-b3df-c6cdd04e87b1.1149144.rsem.genes.normalized_results	Mixed	TCGA.B6.A0RT	unc.edu.2b721e04-5452-4b34-b3df-c6cdd04e87b1.1149144.rsem.genes.normalized_results		3	5	ReacII	1	0.421857	0.23	0	0	0	0	0	0	0	0	0	0	0	0	0	0
TCGA-A2-A0T3-01A-21R-A115-07	TCGA-A2-A0T3	0.946486	753	None	9.86597	763	None	0.782385	1027	None	LumB	-0.32946	0.196543	25-75% (Moderate)	Absent	Absent	Absent	Absent	<10% (poorly Differentiated	Absent	Absent	Moderate Increase in Size	Absent	0-5 per 10 high powered fields, HPF (Low)	unc.edu.d0f11931-ddcc-4cd5-8dfc-8ef984aa8a32.1134415.rsem.genes.normalized_results	Mixed	TCGA.A2.A0T3	unc.edu.d0f11931-ddcc-4cd5-8dfc-8ef984aa8a32.1134415.rsem.genes.normalized_results		7	3	ReacII	3	-0.211965	0.51	0	0	0	0	0	0	0	0	0	0	0	0	0	0
TCGA-A8-A084-01A-21R-A00Z-07	TCGA-A8-A084	11.6045	952	None	6.26585	764	None	2.87017	703	None	LumB	-0.158703	0.531621	>75% (High)	Absent	Absent	Absent	Absent	<10% (poorly Differentiated	Absent	Absent	Moderate Increase in Size	Absent	0-5 per 10 high powered fields, HPF (Low)	unc.edu.2f2fe990-f8f6-4904-b3d5-083e17a7a29d.1265995.rsem.genes.normalized_results	Mixed	TCGA.A8.A084	unc.edu.2f2fe990-f8f6-4904-b3d5-083e17a7a29d.1265995.rsem.genes.normalized_results		3	3	X	1	-0.0125021	0.78	0	0	0	0	0	0	0	0	0	0	0	0	0	0
TCGA-BH-A0DH-01A-11R-A084-07	TCGA-BH-A0DH	8.14964	387	None	-0.434754	765	None	1.60218	765	None	LumA	0.601537	-0.0142617	>75% (High)	Absent	Absent	Absent	Present	<10% (poorly Differentiated	Absent	Absent	Moderate Increase in Size	Absent	0-5 per 10 high powered fields, HPF (Low)	unc.edu.4a8c96d9-b08d-4812-93ec-c8c9db8139aa.1172225.rsem.genes.normalized_results	Other	TCGA.BH.A0DH	unc.edu.4a8c96d9-b08d-4812-93ec-c8c9db8139aa.1172225.rsem.genes.normalized_results		1	3	X	2	-0.628915	0.76	0	0	0	0	0	0	0	0	0	0	0	0	0	0
TCGA-C8-A1HO-01A-11R-A13Q-07	TCGA-C8-A1HO	15.1033	688	None	6.59185	766	None	-2.83755	878	None	LumA	0.110012	0.388331	>75% (High)	Absent	Absent	Absent	Present	10-75% (Moderately Differentiated	Absent	Present	Moderate to Marked Variation in Size	Absent	>10 per 10 HPF (High)	unc.edu.1d8ecbae-6996-4d9d-bff8-ac761a8309ea.1125390.rsem.genes.normalized_results	Invasive Ductal Carcinoma	TCGA.C8.A1HO	unc.edu.1d8ecbae-6996-4d9d-bff8-ac761a8309ea.1125390.rsem.genes.normalized_results		5	3	Missing	5	0.166107	0.83	0	0	0	0	0	0	0	0	0	0	0	0	0	0
TCGA-E9-A1R6-01A-11R-A14D-07	TCGA-E9-A1R6	32.212	15	Upper	3.85524	768	None	7.20716	541	None	LumA	0.197023	0.304202	<25% (Low)	Absent	Absent	Absent	Absent	10-75% (Moderately Differentiated	Absent	Present	Moderate Increase in Size	Multiple Fibrotic Foci	6-10 per 10 HPF (Medium)	unc.edu.2b022043-a976-40a7-929e-664b9549c411.1116331.rsem.genes.normalized_results	Invasive Ductal Carcinoma	TCGA.E9.A1R6	unc.edu.2b022043-a976-40a7-929e-664b9549c411.1116331.rsem.genes.normalized_results		2	3	Missing	4	-0.166413	0.66	0	0	0	0	0	0	0	0	0	0	0	0	0	0
TCGA-A2-A25C-01A-11R-A169-07	TCGA-A2-A25C	-9.24528	390	None	-2.48455	772	Lower	-8.86687	287	None	LumB	-0.199616	0.562545	25-75% (Moderate)	Absent	Absent	Absent	Present	>75% (Well Differentiated	Present	Absent	Moderate Increase in Size	Multiple Fibrotic Foci	0-5 per 10 high powered fields, HPF (Low)	unc.edu.f5b16ba5-0fd1-4ca4-865f-fdff0af65901.1164789.rsem.genes.normalized_results	Invasive Ductal Carcinoma	TCGA.A2.A25C	unc.edu.f5b16ba5-0fd1-4ca4-865f-fdff0af65901.1164789.rsem.genes.normalized_results		5	4	Missing	3	-0.0491105	0.65	0	0	0	0	0	0	0	0	0	0	0	0	0	0
TCGA-AR-A1AR-01A-31R-A137-07	TCGA-AR-A1AR	-18.5128	592	None	12.7413	773	Lower	-17.1311	170	None	Basal	-0.727827	-0.0178151	>75% (High)	Absent	Absent	Absent	Absent	<10% (poorly Differentiated	Absent	Present	Moderate Increase in Size	Absent	6-10 per 10 HPF (Medium)	unc.edu.6d066a72-f59f-45a8-ab90-216000b36da4.1132519.rsem.genes.normalized_results	Mixed	TCGA.AR.A1AR	unc.edu.6d066a72-f59f-45a8-ab90-216000b36da4.1132519.rsem.genes.normalized_results		5	5	Missing	1	0.583438	0.53	0	0	0	0	0	0	0	0	0	1	0	1	0	0
TCGA-D8-A27M-01A-11R-A16F-07	TCGA-D8-A27M	-18.933	617	None	-0.0516555	774	None	-5.47442	443	None	Basal	-0.459784	-0.390348	25-75% (Moderate)	Present	Absent	Absent	Absent	10-75% (Moderately Differentiated	Absent	Absent	Moderate to Marked Variation in Size	Multiple Fibrotic Foci	6-10 per 10 HPF (Medium)	unc.edu.20486352-7d5f-4065-ab10-7a3f792ec1e1.1119295.rsem.genes.normalized_results	Invasive Ductal Carcinoma	TCGA.D8.A27M	unc.edu.20486352-7d5f-4065-ab10-7a3f792ec1e1.1119295.rsem.genes.normalized_results		Missing	5	Missing	1	0.00976083	0.45	0	0	0	0	1	1	0	0	0	0	0	0	0	0
TCGA-A1-A0SJ-01A-11R-A084-07	TCGA-A1-A0SJ	-11.1297	604	None	-6.93591	775	None	-4.35767	785	None	LumA	0.0488355	-0.122401	>75% (High)	Present	Absent	Absent	Present	<10% (poorly Differentiated	Present	Absent	Moderate to Marked Variation in Size	Multiple Fibrotic Foci	6-10 per 10 HPF (Medium)	unc.edu.61017170-a36a-4ce9-9b8e-324755b88dd7.1150523.rsem.genes.normalized_results	Invasive Ductal Carcinoma	TCGA.A1.A0SJ	unc.edu.61017170-a36a-4ce9-9b8e-324755b88dd7.1150523.rsem.genes.normalized_results		4	4	ReacI	3	-0.452372	0.61	0	0	0	0	0	0	0	0	0	0	0	0	0	0
TCGA-E2-A10C-01A-21R-A10J-07	TCGA-E2-A10C	18.1001	218	Upper	8.45609	776	None	8.75176	386	None	LumB	-0.184922	0.449028	25-75% (Moderate)	Present	Absent	Absent	Absent	10-75% (Moderately Differentiated	Absent	Absent	Moderate to Marked Variation in Size	Absent	6-10 per 10 HPF (Medium)	unc.edu.1f7762ae-94bf-4ab4-a6d6-7fe57b1e1e99.1141721.rsem.genes.normalized_results	Invasive Ductal Carcinoma	TCGA.E2.A10C	unc.edu.1f7762ae-94bf-4ab4-a6d6-7fe57b1e1e99.1141721.rsem.genes.normalized_results		7	4	ReacI	3	0.207666	0.52	0	0	0	0	0	0	0	0	0	0	0	0	0	1
TCGA-BH-A0GZ-01A-11R-A056-07	TCGA-BH-A0GZ	3.20166	525	None	-5.00509	778	None	0.565016	528	None	LumA	0.34617	0.172245	25-75% (Moderate)	Absent	Absent	Absent	Present	>75% (Well Differentiated	Absent	Absent	Small Regular Nuclei	Absent	0-5 per 10 high powered fields, HPF (Low)	unc.edu.8ffcb765-094c-4623-b172-ea8400965f00.1152492.rsem.genes.normalized_results	Invasive Ductal Carcinoma	TCGA.BH.A0GZ	unc.edu.8ffcb765-094c-4623-b172-ea8400965f00.1152492.rsem.genes.normalized_results		2	4	Missing	3	-0.54573	0.7	0	0	0	0	0	0	0	0	0	0	0	0	0	1
TCGA-AR-A0U2-01A-11R-A109-07	TCGA-AR-A0U2	16.2014	620	None	22.2215	780	None	-4.45135	955	None	LumB	-0.609988	0.564082	25-75% (Moderate)	Absent	Absent	Absent	Present	>75% (Well Differentiated	Absent	Absent	Moderate Increase in Size	Absent	0-5 per 10 high powered fields, HPF (Low)	unc.edu.45f011a1-cc58-47f8-9545-66c313441650.1164357.rsem.genes.normalized_results	Invasive Ductal Carcinoma	TCGA.AR.A0U2	unc.edu.45f011a1-cc58-47f8-9545-66c313441650.1164357.rsem.genes.normalized_results		5	2	ReacII	5	0.542016	0.67	0	0	0	0	0	0	0	0	0	0	1	1	0	0
TCGA-LL-A5YP-01A-21R-A28M-07	TCGA-LL-A5YP	-7.31694	811	None	2.83848	781	None	5.89176	586	None	Basal	-0.618631	-0.261753	25-75% (Moderate)	Absent	Absent	Absent	Absent	<10% (poorly Differentiated	Absent	Present	Moderate to Marked Variation in Size	Multiple Fibrotic Foci	6-10 per 10 HPF (Medium)	unc.edu.5cc1fd95-8c43-4d40-9e50-fe9f65ee9f1c.2031797.rsem.genes.normalized_results	Invasive Ductal Carcinoma	TCGA.LL.A5YP	unc.edu.5cc1fd95-8c43-4d40-9e50-fe9f65ee9f1c.2031797.rsem.genes.normalized_results		Missing	Missing	Missing	Missing	0.296661		1	0	1	0	1	1	0	0	0	0	0	0	0	1
TCGA-GM-A3NW-01A-21R-A22K-07	TCGA-GM-A3NW	-5.07387	539	None	-8.52882	783	None	6.90643	390	None	LumA	0.40024	-0.233037	>75% (High)	Absent	Absent	Absent	Absent	<10% (poorly Differentiated	Absent	Absent	Moderate Increase in Size	Multiple Fibrotic Foci	0-5 per 10 high powered fields, HPF (Low)	unc.edu.e996b750-d0d3-43c8-860a-17da2f607b15.1926954.rsem.genes.normalized_results	Invasive Lobular Carcinoma	TCGA.GM.A3NW	unc.edu.e996b750-d0d3-43c8-860a-17da2f607b15.1926954.rsem.genes.normalized_results		Missing	Missing	Missing	Missing	-0.701759	0.54	0	0	0	0	0	0	0	0	0	0	0	0	0	0
TCGA-B6-A0IE-01A-11R-A034-07	TCGA-B6-A0IE	3.22556	667	None	1.34853	784	None	6.00535	556	None	LumA	-0.216999	-0.10377	>75% (High)	Absent	Absent	Absent	Absent	<10% (poorly Differentiated	Present	Absent	Moderate Increase in Size	Absent	0-5 per 10 high powered fields, HPF (Low)	unc.edu.f40b4aa3-b474-4c2e-a197-0347e46d3309.1151311.rsem.genes.normalized_results	Invasive Lobular Carcinoma	TCGA.B6.A0IE	unc.edu.f40b4aa3-b474-4c2e-a197-0347e46d3309.1151311.rsem.genes.normalized_results		4	1	Missing	3	-0.301543	0.59	0	0	0	0	0	0	0	0	0	0	0	0	0	0
TCGA-E9-A22B-01A-11R-A157-07	TCGA-E9-A22B	0.867289	569	None	-3.55491	785	None	-6.07563	716	None	LumA	0.108283	0.133541	25-75% (Moderate)	Absent	Absent	Absent	Present	<10% (poorly Differentiated	Present	Present	Moderate to Marked Variation in Size	Multiple Fibrotic Foci	>10 per 10 HPF (High)	unc.edu.f563bc24-00d1-4637-a073-87744ed7311a.1117974.rsem.genes.normalized_results	Invasive Ductal Carcinoma	TCGA.E9.A22B	unc.edu.f563bc24-00d1-4637-a073-87744ed7311a.1117974.rsem.genes.normalized_results		Missing	3	Missing	5	-0.2272	0.5	0	0	0	0	0	0	0	0	0	0	0	0	0	0
TCGA-B6-A0WZ-01A-11R-A109-07	TCGA-B6-A0WZ	11.5922	596	None	1.27483	786	None	4.59027	484	None	LumA	0.246002	0.39054	25-75% (Moderate)	Absent	Absent	Absent	Present	10-75% (Moderately Differentiated	Present	Absent	Small Regular Nuclei	Absent	0-5 per 10 high powered fields, HPF (Low)	unc.edu.dc4a013a-c52a-40ef-8aeb-e1163519cdb8.1145654.rsem.genes.normalized_results	Invasive Ductal Carcinoma	TCGA.B6.A0WZ	unc.edu.dc4a013a-c52a-40ef-8aeb-e1163519cdb8.1145654.rsem.genes.normalized_results		4	4	Missing	2	-0.269966	0.63	0	0	0	0	0	0	0	0	0	0	0	0	0	0
TCGA-E2-A1LH-01A-11R-A14D-07	TCGA-E2-A1LH	-4.18967	758	None	9.53273	787	None	8.26068	436	None	Basal	-0.603265	-0.266267	25-75% (Moderate)	Present	Absent	6-50% (Moderate)	Present	10-75% (Moderately Differentiated	Absent	Present	Moderate to Marked Variation in Size	Multiple Fibrotic Foci	>10 per 10 HPF (High)	unc.edu.66f3892f-f4ec-412c-9c56-a9e9b56a15ee.1117815.rsem.genes.normalized_results	Invasive Ductal Carcinoma	TCGA.E2.A1LH	unc.edu.66f3892f-f4ec-412c-9c56-a9e9b56a15ee.1117815.rsem.genes.normalized_results		Missing	5	Missing	3	0.368312	0.32	0	0	0	0	0	0	0	0	0	0	0	0	0	0
TCGA-A7-A0CD-01A-11R-A00Z-07	TCGA-A7-A0CD	14.7374	565	None	-0.438984	788	None	-2.53185	710	None	LumA	0.466987	0.282977	25-75% (Moderate)	Absent	Absent	1-5% (Minimum)	Absent	<10% (poorly Differentiated	Absent	Absent	Moderate Increase in Size	Multiple Fibrotic Foci	0-5 per 10 high powered fields, HPF (Low)	unc.edu.1edf44b5-61ba-47cd-81ed-b586ae81cb32.1158528.rsem.genes.normalized_results	Invasive Ductal Carcinoma	TCGA.A7.A0CD	unc.edu.1edf44b5-61ba-47cd-81ed-b586ae81cb32.1158528.rsem.genes.normalized_results		2	3	LumA	3	-0.337711	0.84	0	0	0	0	0	0	0	0	0	0	0	0	0	0
TCGA-GM-A3XG-01A-31R-A24H-07	TCGA-GM-A3XG	-23.0977	612	None	-22.7778	789	Upper	7.25806	82	None	LumA	0.642641	-0.601345	>75% (High)	Absent	Present	Absent	Absent	<10% (poorly Differentiated	Absent	Absent	Small Regular Nuclei	Absent	0-5 per 10 high powered fields, HPF (Low)	unc.edu.718c3d2a-517e-4e32-a96b-ef17848d56d8.1858658.rsem.genes.normalized_results	Invasive Lobular Carcinoma	TCGA.GM.A3XG	unc.edu.718c3d2a-517e-4e32-a96b-ef17848d56d8.1858658.rsem.genes.normalized_results		Missing	Missing	Missing	Missing	-0.934797		0	0	0	0	0	0	0	0	0	0	0	0	0	0
TCGA-D8-A147-01A-11R-A115-07	TCGA-D8-A147	-4.57219	1009	None	18.5903	790	None	-5.90785	692	None	Basal	-0.652821	-0.308812	>75% (High)	Absent	Absent	1-5% (Minimum)	Absent	<10% (poorly Differentiated	Absent	Present	Moderate to Marked Variation in Size	Absent	>10 per 10 HPF (High)	unc.edu.4d28bcbc-dbdd-46f8-9329-49f359480a97.1142080.rsem.genes.normalized_results	Invasive Ductal Carcinoma	TCGA.D8.A147	unc.edu.4d28bcbc-dbdd-46f8-9329-49f359480a97.1142080.rsem.genes.normalized_results		5	5	Basal	1	0.267586	0.57	1	0	1	0	0	0	0	0	0	0	0	0	0	0
TCGA-AC-A3EH-01A-22R-A22K-07	TCGA-AC-A3EH	6.39283	334	None	-4.85947	791	Upper	8.34634	241	None	LumA	0.425306	-0.0381753	25-75% (Moderate)	Absent	Absent	Absent	Absent	<10% (poorly Differentiated	Absent	Absent	Small Regular Nuclei	Absent	0-5 per 10 high powered fields, HPF (Low)	unc.edu.616255fe-88b3-4567-ae8d-bd68dd8380a3.1889318.rsem.genes.normalized_results	Invasive Lobular Carcinoma	TCGA.AC.A3EH	unc.edu.616255fe-88b3-4567-ae8d-bd68dd8380a3.1889318.rsem.genes.normalized_results		Missing	Missing	Missing	Missing	-0.721047	0.7	0	0	0	0	0	0	0	0	0	0	1	1	0	0
TCGA-BH-A1FN-01A-11R-A13Q-07	TCGA-BH-A1FN	12.2894	882	None	11.8094	792	None	-11.2735	510	None	LumB	-0.666267	0.279808	25-75% (Moderate)	Absent	Present	Absent	Present	<10% (poorly Differentiated	Absent	Present	Moderate Increase in Size	Multiple Fibrotic Foci	>10 per 10 HPF (High)	unc.edu.48353101-484c-4d47-ae60-239d710ec00a.1133276.rsem.genes.normalized_results	Invasive Ductal Carcinoma	TCGA.BH.A1FN	unc.edu.48353101-484c-4d47-ae60-239d710ec00a.1133276.rsem.genes.normalized_results		4	5	Missing	1	0.345012	0.7	0	1	1	0	0	0	0	0	0	0	0	0	0	1
TCGA-A7-A13G-01A-11R-A13Q-07	TCGA-A7-A13G	6.93223	750	None	-5.23902	793	None	-0.213201	457	None	LumA	0.648595	0.157839	25-75% (Moderate)	Absent	Absent	Absent	Absent	>75% (Well Differentiated	Absent	Absent	Moderate Increase in Size	Multiple Fibrotic Foci	0-5 per 10 high powered fields, HPF (Low)	unc.edu.76f30f56-7b80-4938-b514-1e1c2d24ff66.1120619.rsem.genes.normalized_results	Invasive Ductal Carcinoma	TCGA.A7.A13G	unc.edu.76f30f56-7b80-4938-b514-1e1c2d24ff66.1120619.rsem.genes.normalized_results		3	2	Missing	2	-0.586451	0.87	0	0	0	0	0	0	0	0	0	0	0	0	0	0
TCGA-AR-A0TW-01A-11R-A084-07	TCGA-AR-A0TW	29.9753	99	Upper	12.8861	794	None	0.537415	982	None	LumA	0.161393	0.343866	>75% (High)	Present	Absent	Absent	Present	<10% (poorly Differentiated	Present	Absent	Moderate Increase in Size	Absent	>10 per 10 HPF (High)	unc.edu.f8fd0762-44b8-41ff-9c1a-ff688497e312.1150560.rsem.genes.normalized_results	Other	TCGA.AR.A0TW	unc.edu.f8fd0762-44b8-41ff-9c1a-ff688497e312.1150560.rsem.genes.normalized_results		Missing	4	Basal	4	-0.233493	0.91
TCGA-BH-A0HY-01A-11R-A056-07	TCGA-BH-A0HY	9.13469	879	None	3.09522	795	None	3.24427	1008	None	LumB	-0.389484	0.407251	>75% (High)	Absent	Absent	>50% (Marked)	Present	<10% (poorly Differentiated	Absent	Absent	Moderate to Marked Variation in Size	Absent	0-5 per 10 high powered fields, HPF (Low)	unc.edu.e074391d-348f-4f95-aad0-7f51c56b9696.1150401.rsem.genes.normalized_results	Invasive Ductal Carcinoma	TCGA.BH.A0HY	unc.edu.e074391d-348f-4f95-aad0-7f51c56b9696.1150401.rsem.genes.normalized_results		4	3	ReacII	Missing	0.0278343	0.74	0	0	0	0	0	0	1	0	1	0	0	0	0	0
TCGA-BH-A0BL-01A-11R-A115-07	TCGA-BH-A0BL	-23.6409	299	Lower	-3.46376	796	None	-6.07548	328	None	Basal	-0.571957	-0.327251	25-75% (Moderate)	Present	Absent	Absent	Present	<10% (poorly Differentiated	Absent	Present	Moderate to Marked Variation in Size	Absent	>10 per 10 HPF (High)	unc.edu.39ca8590-3733-4b61-9a46-4ec5e6e0501e.1136610.rsem.genes.normalized_results	Invasive Ductal Carcinoma	TCGA.BH.A0BL	unc.edu.39ca8590-3733-4b61-9a46-4ec5e6e0501e.1136610.rsem.genes.normalized_results		4	5	Missing	3	0.165018	1	0	0	0	0	0	0	0	0	0	0	0	0	0	0
TCGA-JL-A3YW-01A-12R-A239-07	TCGA-JL-A3YW	1.85504	708	None	-4.79269	797	None	4.68721	545	None	Her2	-0.433277	-0.0510444		Present	Absent	6-50% (Moderate)	Absent	<10% (poorly Differentiated	Absent	Present	Moderate to Marked Variation in Size	Absent	6-10 per 10 HPF (Medium)	unc.edu.a550da17-2d06-49ac-96dc-a2204298ddfb.1858518.rsem.genes.normalized_results	Mixed	TCGA.JL.A3YW	unc.edu.a550da17-2d06-49ac-96dc-a2204298ddfb.1858518.rsem.genes.normalized_results		Missing	Missing	Missing	Missing	-0.0454984	0.32	0	0	0	0	0	0	0	1	1	0	0	0	0	0
TCGA-B6-A0RU-01A-11R-A084-07	TCGA-B6-A0RU	-24.6058	562	None	4.5673	798	None	-7.18543	705	None	Basal	-0.577335	-0.401969	<25% (Low)	Present	Absent	Absent	Present	<10% (poorly Differentiated	Absent	Absent	Moderate to Marked Variation in Size	Multiple Fibrotic Foci	>10 per 10 HPF (High)	unc.edu.7abad802-817a-4d95-b022-f21cc4b1d9bc.1151144.rsem.genes.normalized_results	Other	TCGA.B6.A0RU	unc.edu.7abad802-817a-4d95-b022-f21cc4b1d9bc.1151144.rsem.genes.normalized_results		6	5	Basal	1	0.298357	0.51	0	0	0	0	0	0	0	0	0	0	0	0	1	0
TCGA-BH-A1EV-01A-11R-A137-07	TCGA-BH-A1EV	9.56918	934	None	-2.09691	799	None	-1.87268	909	None	Her2	-0.108091	0.415606	25-75% (Moderate)	Absent	Absent	Absent	Present	<10% (poorly Differentiated	Present	Absent	Moderate to Marked Variation in Size	Absent	6-10 per 10 HPF (Medium)	unc.edu.4dac7a33-db46-4815-8c6c-fb326959c741.1130668.rsem.genes.normalized_results	Invasive Ductal Carcinoma	TCGA.BH.A1EV	unc.edu.4dac7a33-db46-4815-8c6c-fb326959c741.1130668.rsem.genes.normalized_results		7	2	Missing	2	-0.108347	0.61	0	0	0	0	0	0	1	0	1	0	0	0	0	0
TCGA-E9-A3HO-01A-11R-A213-07	TCGA-E9-A3HO	7.57689	341	None	7.83816	802	Upper	15.0004	180	None	LumB	-0.305834	0.238607	25-75% (Moderate)	Absent	Absent	Absent	Absent	<10% (poorly Differentiated	Absent	Present	Moderate to Marked Variation in Size	Absent	>10 per 10 HPF (High)	unc.edu.d151b46a-1e20-455a-bab3-9c698cee312d.1387177.rsem.genes.normalized_results	Mixed	TCGA.E9.A3HO	unc.edu.d151b46a-1e20-455a-bab3-9c698cee312d.1387177.rsem.genes.normalized_results		Missing	Missing	Missing	Missing	-0.0611693	0.75
TCGA-BH-A0DD-01A-31R-A12P-07	TCGA-BH-A0DD	20.7668	561	None	16.4804	804	None	-0.95176	630	None	LumB	-0.231981	0.487251	>75% (High)	Present	Absent	Absent	Present	10-75% (Moderately Differentiated	Absent	Present	Moderate to Marked Variation in Size	Absent	>10 per 10 HPF (High)	unc.edu.c38c7c6d-7c7c-45ea-9fae-a889e6ce0df5.1130679.rsem.genes.normalized_results	Invasive Ductal Carcinoma	TCGA.BH.A0DD	unc.edu.c38c7c6d-7c7c-45ea-9fae-a889e6ce0df5.1130679.rsem.genes.normalized_results		4	4	LumA/B	3	0.211279	0.79	0	0	0	0	0	0	1	0	1	0	0	0	0	0
TCGA-D8-A1XT-01A-11R-A14M-07	TCGA-D8-A1XT	5.2763	885	None	2.54865	805	None	-6.16734	550	None	Her2	-0.397359	0.117023	25-75% (Moderate)	Absent	Absent	Absent	Absent	<10% (poorly Differentiated	Absent	Present	Moderate to Marked Variation in Size	Absent	0-5 per 10 high powered fields, HPF (Low)	unc.edu.47901dff-8acf-4afa-9e42-851d98777085.1117052.rsem.genes.normalized_results	Invasive Ductal Carcinoma	TCGA.D8.A1XT	unc.edu.47901dff-8acf-4afa-9e42-851d98777085.1117052.rsem.genes.normalized_results		4	4	Missing	1	0.166971	0.56	0	0	0	0	0	0	1	0	1	0	0	0	0	0
TCGA-AR-A1AJ-01A-21R-A12P-07	TCGA-AR-A1AJ	-20.0645	560	None	6.36765	806	None	-4.78543	442	None	Basal	-0.6703	-0.165714	>75% (High)	Present	Absent	Absent	Present	<10% (poorly Differentiated	Absent	Absent	Moderate Increase in Size	Absent	>10 per 10 HPF (High)	unc.edu.98703904-572d-4220-b959-a1293a2e1c33.1309652.rsem.genes.normalized_results	Invasive Ductal Carcinoma	TCGA.AR.A1AJ	unc.edu.98703904-572d-4220-b959-a1293a2e1c33.1309652.rsem.genes.normalized_results		4	5	ReacI	3	0.391088	0.32	0	0	0	0	0	0	0	0	0	0	0	0	0	1
TCGA-A2-A1G1-01A-21R-A13Q-07	TCGA-A2-A1G1	-8.51479	854	None	14.8989	807	None	-15.1309	348	None	Basal	-0.502329	-0.275966	25-75% (Moderate)	Present	Absent	Absent	Absent	<10% (poorly Differentiated	Absent	Present	Moderate to Marked Variation in Size	Absent	>10 per 10 HPF (High)	unc.edu.122a1ed2-9757-4cac-9656-149da6d872f4.1132810.rsem.genes.normalized_results	Invasive Ductal Carcinoma	TCGA.A2.A1G1	unc.edu.122a1ed2-9757-4cac-9656-149da6d872f4.1132810.rsem.genes.normalized_results		6	5	Missing	4	0.139462	0.42	0	0	0	0	0	0	0	0	0	0	0	0	0	0
TCGA-E2-A2P6-01A-11R-A19W-07	TCGA-E2-A2P6	7.46813	483	None	-1.1721	808	None	10.818	340	None	LumA	0.175126	0.522881	25-75% (Moderate)	Absent	Absent	Absent	Absent	<10% (poorly Differentiated	Absent	Absent	Moderate Increase in Size	Absent	0-5 per 10 high powered fields, HPF (Low)	unc.edu.bc94874b-f73a-44c8-bc6f-9ec50972c9b2.1772232.rsem.genes.normalized_results	Invasive Lobular Carcinoma	TCGA.E2.A2P6	unc.edu.bc94874b-f73a-44c8-bc6f-9ec50972c9b2.1772232.rsem.genes.normalized_results		Missing	Missing	Missing	Missing	-0.236233	0.86	0	0	0	0	0	0	0	0	0	0	0	0	0	0
TCGA-AN-A0FX-01A-11R-A034-07	TCGA-AN-A0FX	-17.3755	770	None	1.8774	809	None	2.86914	886	None	Basal	-0.473229	-0.481585	25-75% (Moderate)	Present	Absent	Absent	Present	<10% (poorly Differentiated	Present	Present	Moderate to Marked Variation in Size	Multiple Fibrotic Foci	>10 per 10 HPF (High)	unc.edu.c1dc3f35-324b-4a69-b32c-24652ccf9e3a.1146833.rsem.genes.normalized_results	Invasive Ductal Carcinoma	TCGA.AN.A0FX	unc.edu.c1dc3f35-324b-4a69-b32c-24652ccf9e3a.1146833.rsem.genes.normalized_results		4	4	ReacII	1	-0.129524	0.51	1	0	1	0	0	0	0	0	0	0	0	0	0	0
TCGA-A2-A0CR-01A-11R-A22K-07	TCGA-A2-A0CR	-21.3216	557	None	-17.7232	810	Upper	14.3904	21	None	LumA	0.282497	-0.502425	25-75% (Moderate)	Present	Absent	Absent	Absent	<10% (poorly Differentiated	Present	Absent	Moderate Increase in Size	Absent	0-5 per 10 high powered fields, HPF (Low)	unc.edu.00e597fa-72b4-4e92-9428-7ec686e4cc0b.1821952.rsem.genes.normalized_results	Invasive Lobular Carcinoma	TCGA.A2.A0CR	unc.edu.00e597fa-72b4-4e92-9428-7ec686e4cc0b.1821952.rsem.genes.normalized_results		Missing	Missing	Missing	Missing	-0.503091	0.23	0	0	0	0	0	0	0	0	0	0	0	0	0	0
TCGA-AC-A5XS-01A-11R-A29R-07	TCGA-AC-A5XS	-5.29149	623	None	-5.9738	811	None	4.84337	458	None	LumA	0.0526771	0.359616	>75% (High)	Absent	Absent	6-50% (Moderate)	Absent	<10% (poorly Differentiated	Absent	Absent	Moderate Increase in Size	Absent	0-5 per 10 high powered fields, HPF (Low)	unc.edu.b713b36d-44c7-41ed-82a5-762322472a56.2045543.rsem.genes.normalized_results	Invasive Lobular Carcinoma	TCGA.AC.A5XS	unc.edu.b713b36d-44c7-41ed-82a5-762322472a56.2045543.rsem.genes.normalized_results		Missing	Missing	Missing	Missing	-0.328592		0	0	0	0	0	0	0	0	0	0	0	0	0	0
TCGA-AN-A0AL-01A-11R-A00Z-07	TCGA-AN-A0AL	-10.0634	861	None	6.69372	813	None	-0.968054	866	None	Basal	-0.688067	-0.0570948	25-75% (Moderate)	Absent	Absent	Absent	Absent	10-75% (Moderately Differentiated	Absent	Present	Moderate Increase in Size	Absent	>10 per 10 HPF (High)	unc.edu.467314d6-f946-447f-920a-d33b60f66eb2.1185391.rsem.genes.normalized_results	Invasive Ductal Carcinoma	TCGA.AN.A0AL	unc.edu.467314d6-f946-447f-920a-d33b60f66eb2.1185391.rsem.genes.normalized_results		3	5	Basal	1	0.414529	0.78	0	0	0	0	0	0	0	0	0	0	0	0	0	1
TCGA-A8-A09D-01A-11R-A00Z-07	TCGA-A8-A09D	0.813924	759	None	-7.22564	814	None	-1.47387	607	None	LumA	-0.290372	0.231981	>75% (High)	Absent	Absent	6-50% (Moderate)	Present	<10% (poorly Differentiated	Absent	Absent	Moderate to Marked Variation in Size	Multiple Fibrotic Foci	6-10 per 10 HPF (Medium)	unc.edu.f2563687-e055-41a8-8436-614fbad762d4.1153845.rsem.genes.normalized_results	Invasive Ductal Carcinoma	TCGA.A8.A09D	unc.edu.f2563687-e055-41a8-8436-614fbad762d4.1153845.rsem.genes.normalized_results		1	1	Missing	5	0.120498	0.57	0	0	0	0	0	0	0	0	0	0	0	0	0	0
TCGA-AN-A0FV-01A-11R-A00Z-07	TCGA-AN-A0FV	15.3944	884	None	3.22	815	None	-1.61727	948	None	Her2	-0.280864	0.157455	25-75% (Moderate)	Absent	Absent	Absent	Absent	<10% (poorly Differentiated	Absent	Absent	Moderate Increase in Size	Multiple Fibrotic Foci	6-10 per 10 HPF (Medium)	unc.edu.600db536-d7c5-4cfa-bb80-fcc269b96b8c.1154677.rsem.genes.normalized_results	Invasive Ductal Carcinoma	TCGA.AN.A0FV	unc.edu.600db536-d7c5-4cfa-bb80-fcc269b96b8c.1154677.rsem.genes.normalized_results		4	2	Her2	1	-0.263815	0.55	0	0	0	0	0	0	1	0	1	0	0	0	0	0
TCGA-BH-A1F0-01A-11R-A137-07	TCGA-BH-A1F0	-28.1433	310	None	-3.76019	817	Lower	-10.4238	198	None	Basal	-0.598367	-0.249556	>75% (High)	Present	Absent	Absent	Present	<10% (poorly Differentiated	Absent	Absent	Moderate to Marked Variation in Size	Absent	>10 per 10 HPF (High)	unc.edu.889f6f61-9b3a-406c-9af8-ddee74a8a19e.1122777.rsem.genes.normalized_results	Invasive Ductal Carcinoma	TCGA.BH.A1F0	unc.edu.889f6f61-9b3a-406c-9af8-ddee74a8a19e.1122777.rsem.genes.normalized_results		6	5	Missing	1	0.260711	0.17	0	0	0	0	0	0	0	0	0	0	0	0	0	0
TCGA-A2-A0CY-01A-12R-A034-07	TCGA-A2-A0CY	21.9508	722	None	18.332	818	None	8.04023	667	None	LumB	-0.349436	0.253109	>75% (High)	Present	Absent	Absent	Present	<10% (poorly Differentiated	Present	Present	Moderate to Marked Variation in Size	Multiple Fibrotic Foci	6-10 per 10 HPF (Medium)	unc.edu.c7d2b685-5f11-4879-82d5-e983b5dbb07d.1370501.rsem.genes.normalized_results	Invasive Ductal Carcinoma	TCGA.A2.A0CY	unc.edu.c7d2b685-5f11-4879-82d5-e983b5dbb07d.1370501.rsem.genes.normalized_results		7	5	LumA/B	1	0.0363533
TCGA-A1-A0SQ-01A-21R-A144-07	TCGA-A1-A0SQ	-0.110195	891	None	-0.611654	819	None	1.03949	1013	None	LumA	0.377575	0.188187	>75% (High)	Absent	Absent	Absent	Absent	<10% (poorly Differentiated	Absent	Absent	Moderate Increase in Size	Absent	0-5 per 10 high powered fields, HPF (Low)	unc.edu.9efdba02-2752-4c89-bb53-e8018f5aa7bf.1122607.rsem.genes.normalized_results	Invasive Ductal Carcinoma	TCGA.A1.A0SQ	unc.edu.9efdba02-2752-4c89-bb53-e8018f5aa7bf.1122607.rsem.genes.normalized_results		2	2	Missing	3	-0.395576	0.81	0	0	0	0	0	0	0	0	0	0	0	0	0	0
TCGA-C8-A27A-01A-11R-A169-07	TCGA-C8-A27A	15.8354	915	None	18.1074	820	None	-8.50217	668	None	LumB	-0.484754	0.501176	>75% (High)	Present	Absent	Absent	Absent	<10% (poorly Differentiated	Absent	Present	Moderate to Marked Variation in Size	Absent	>10 per 10 HPF (High)	unc.edu.520a6569-bf3a-495f-9460-7f65e4f59687.1132568.rsem.genes.normalized_results	Invasive Ductal Carcinoma	TCGA.C8.A27A	unc.edu.520a6569-bf3a-495f-9460-7f65e4f59687.1132568.rsem.genes.normalized_results		5	3	Missing	4	0.411473	0.76	0	0	0	0	0	0	1	0	1	0	0	0	0	0
TCGA-A2-A25F-01A-11R-A169-07	TCGA-A2-A25F	-24.7438	222	Lower	-4.57929	822	Lower	-13.4863	169	None	Basal	-0.717455	-0.0505642	25-75% (Moderate)	Present	Absent	6-50% (Moderate)	Absent	<10% (poorly Differentiated	Present	Present	Moderate to Marked Variation in Size	Multiple Fibrotic Foci	>10 per 10 HPF (High)	unc.edu.acd59617-770c-4653-891f-71ea87d67c41.1163786.rsem.genes.normalized_results	Mixed	TCGA.A2.A25F	unc.edu.acd59617-770c-4653-891f-71ea87d67c41.1163786.rsem.genes.normalized_results		Missing	1	Missing	1	0.566437	0.17	0	0	0	0	0	0	0	0	0	0	0	0	0	0
TCGA-D8-A1X5-01A-11R-A14D-07	TCGA-D8-A1X5	24.2998	379	None	0.0359403	823	None	-1.4794	763	None	LumB	0.0921489	0.641297	25-75% (Moderate)	Present	Absent	Absent	Absent	<10% (poorly Differentiated	Present	Absent	Moderate to Marked Variation in Size	Multiple Fibrotic Foci	6-10 per 10 HPF (Medium)	unc.edu.95a12af8-5704-4745-b0a0-960f67af8cec.1120723.rsem.genes.normalized_results	Mixed	TCGA.D8.A1X5	unc.edu.95a12af8-5704-4745-b0a0-960f67af8cec.1120723.rsem.genes.normalized_results		5	3	Missing	5	-0.183571	0.57	0	0	0	0	0	0	1	0	1	0	0	0	0	0
TCGA-EW-A1P5-01A-11R-A144-07	TCGA-EW-A1P5	12.9855	475	None	5.216	824	None	2.45932	677	None	LumA	0.151693	0.397167	25-75% (Moderate)	Absent	Absent	Absent	Present	<10% (poorly Differentiated	Absent	Absent	Moderate Increase in Size	Multiple Fibrotic Foci	0-5 per 10 high powered fields, HPF (Low)	unc.edu.e9d4f9c8-7355-44c4-9b18-923db7bae832.1120425.rsem.genes.normalized_results	Invasive Ductal Carcinoma	TCGA.EW.A1P5	unc.edu.e9d4f9c8-7355-44c4-9b18-923db7bae832.1120425.rsem.genes.normalized_results		3	4	Missing	3	-0.236393	0.65	0	0	0	0	0	0	0	0	0	0	0	0	0	0
TCGA-A8-A07I-01A-11R-A00Z-07	TCGA-A8-A07I	5.82634	846	None	1.56285	825	None	-1.81573	737	None	Her2	-0.275198	0.418007	>75% (High)	Present	Absent	Absent	Present	<10% (poorly Differentiated	Absent	Absent	Moderate to Marked Variation in Size	Multiple Fibrotic Foci	>10 per 10 HPF (High)	unc.edu.670eab31-e873-4404-bbff-1b427e7b80c1.1265248.rsem.genes.normalized_results	Invasive Ductal Carcinoma	TCGA.A8.A07I	unc.edu.670eab31-e873-4404-bbff-1b427e7b80c1.1265248.rsem.genes.normalized_results		4	3	Her2	3	-0.091508	0.71	0	0	0	0	0	0	1	0	1	0	0	0	0	0
TCGA-C8-A12W-01A-11R-A115-07	TCGA-C8-A12W	12.8553	208	Upper	3.87495	826	None	5.26754	752	None	LumB	-0.48946	0.365954	25-75% (Moderate)	Present	Absent	>50% (Marked)	Present	<10% (poorly Differentiated	Present	Absent	Moderate to Marked Variation in Size	Absent	6-10 per 10 HPF (Medium)	unc.edu.24e6e8f5-3caa-46f0-8915-7bd09f0736f9.1142102.rsem.genes.normalized_results	Other	TCGA.C8.A12W	unc.edu.24e6e8f5-3caa-46f0-8915-7bd09f0736f9.1142102.rsem.genes.normalized_results		4	4	ReacII	3	-0.0543573	0.44	0	0	0	0	0	0	0	0	0	0	0	0	0	0
TCGA-A2-A0CS-01A-11R-A115-07	TCGA-A2-A0CS	12.3076	517	None	-5.40673	827	None	-2.40557	497	None	LumA	0.489844	0.444994	25-75% (Moderate)	Absent	Absent	Absent	Absent	>75% (Well Differentiated	Absent	Present	Moderate Increase in Size	Multiple Fibrotic Foci	0-5 per 10 high powered fields, HPF (Low)	unc.edu.560ab6aa-cbfe-42ac-9446-9d3df720bc81.1143764.rsem.genes.normalized_results	Invasive Ductal Carcinoma	TCGA.A2.A0CS	unc.edu.560ab6aa-cbfe-42ac-9446-9d3df720bc81.1143764.rsem.genes.normalized_results		4	2	LumA	2	-0.39359	0.55	0	0	0	0	0	0	0	0	0	0	1	1	0	1
TCGA-C8-A138-01A-11R-A115-07	TCGA-C8-A138	-0.652235	728	None	-3.62418	829	None	2.56851	567	None	Her2	-0.197983	0.121248	<25% (Low)	Absent	Absent	Absent	Present	<10% (poorly Differentiated	Absent	Present	Moderate to Marked Variation in Size	Multiple Fibrotic Foci	6-10 per 10 HPF (Medium)	unc.edu.f543c792-d997-420a-8bf1-c45456b62a8b.1143206.rsem.genes.normalized_results	Invasive Ductal Carcinoma	TCGA.C8.A138	unc.edu.f543c792-d997-420a-8bf1-c45456b62a8b.1143206.rsem.genes.normalized_results		1	2	Basal	2	0.147954	0.43	0	0	0	0	0	0	1	0	1	0	0	0	0	0
TCGA-A2-A0ER-01A-21R-A034-07	TCGA-A2-A0ER	1.62059	765	None	3.49886	830	None	-7.62303	568	None	LumA	-0.024922	0.33964	25-75% (Moderate)	Absent	Absent	6-50% (Moderate)	Present	10-75% (Moderately Differentiated	Present	Absent	Moderate Increase in Size	Absent	0-5 per 10 high powered fields, HPF (Low)	unc.edu.9c8e0865-894b-4a0b-83e4-c3e7a40e871b.1155123.rsem.genes.normalized_results	Other	TCGA.A2.A0ER	unc.edu.9c8e0865-894b-4a0b-83e4-c3e7a40e871b.1155123.rsem.genes.normalized_results		2	2	ReacII	5	-0.0841198	0.77	0	0	0	0	0	0	0	0	0	0	0	0	0	0
TCGA-A2-A1G4-01A-11R-A13Q-07	TCGA-A2-A1G4	6.18174	790	None	7.32264	831	None	-6.52844	636	None	LumB	-0.0758223	0.414934	25-75% (Moderate)	Absent	Absent	1-5% (Minimum)	Present	<10% (poorly Differentiated	Present	Present	Moderate to Marked Variation in Size	Absent	6-10 per 10 HPF (Medium)	unc.edu.2ce88ee9-0fc6-4d1d-82a7-be79eaee21d2.1131157.rsem.genes.normalized_results	Invasive Ductal Carcinoma	TCGA.A2.A1G4	unc.edu.2ce88ee9-0fc6-4d1d-82a7-be79eaee21d2.1131157.rsem.genes.normalized_results		5	4	Missing	4	0.124041	0.78	0	0	0	0	0	0	0	0	0	0	0	0	0	0
TCGA-B6-A0X0-01A-21R-A115-07	TCGA-B6-A0X0	6.85641	648	None	5.06966	833	None	6.87831	333	None	LumA	0.510204	-0.10569	25-75% (Moderate)	Absent	Absent	Absent	Present	>75% (Well Differentiated	Present	Present	Moderate Increase in Size	Absent	0-5 per 10 high powered fields, HPF (Low)	unc.edu.222a566c-2bad-4b47-97dc-ca1f60a9a981.1140758.rsem.genes.normalized_results	Other	TCGA.B6.A0X0	unc.edu.222a566c-2bad-4b47-97dc-ca1f60a9a981.1140758.rsem.genes.normalized_results		7	2	LumA	2	-0.687108	0.68	0	0	0	0	0	0	0	0	0	0	0	0	0	0
TCGA-D8-A1JL-01A-11R-A13Q-07	TCGA-D8-A1JL	-12.2395	787	None	9.38825	834	None	-9.14443	482	None	Basal	-0.546795	-0.336086	25-75% (Moderate)	Present	Absent	Absent	Absent	<10% (poorly Differentiated	Absent	Absent	Moderate Increase in Size	Multiple Fibrotic Foci	0-5 per 10 high powered fields, HPF (Low)	unc.edu.b4673313-fa18-43e8-a01b-5cdb3cf5425e.1127416.rsem.genes.normalized_results	Invasive Ductal Carcinoma	TCGA.D8.A1JL	unc.edu.b4673313-fa18-43e8-a01b-5cdb3cf5425e.1127416.rsem.genes.normalized_results		2	5	Missing	3	0.240954	0.42	0	0	0	0	0	0	0	0	0	0	0	0	0	0
TCGA-E9-A243-01A-21R-A169-07	TCGA-E9-A243	-18.0617	574	None	3.79401	835	Lower	-16.4914	70	None	Basal	-0.620456	-0.0196399	25-75% (Moderate)	Present	Absent	1-5% (Minimum)	Absent	<10% (poorly Differentiated	Absent	Present	Moderate to Marked Variation in Size	Multiple Fibrotic Foci	>10 per 10 HPF (High)	unc.edu.619ffb2b-a591-4f3b-aa48-b0c44f4ee36a.1161198.rsem.genes.normalized_results	Invasive Ductal Carcinoma	TCGA.E9.A243	unc.edu.619ffb2b-a591-4f3b-aa48-b0c44f4ee36a.1161198.rsem.genes.normalized_results		3	5	Missing	3	0.454189	0.34	0	0	0	0	0	0	0	0	0	0	0	0	0	0
TCGA-E2-A56Z-01A-12R-A29R-07	TCGA-E2-A56Z	21.9938	160	Upper	10.9533	837	None	9.56646	392	None	LumB	0.116927	0.564274	25-75% (Moderate)	Absent	Absent	Absent	Present	10-75% (Moderately Differentiated	Absent	Absent	Moderate Increase in Size	Multiple Fibrotic Foci	6-10 per 10 HPF (Medium)	unc.edu.96af7552-6f51-4abe-8394-b9e966a70228.2045050.rsem.genes.normalized_results	Invasive Ductal Carcinoma	TCGA.E2.A56Z	unc.edu.96af7552-6f51-4abe-8394-b9e966a70228.2045050.rsem.genes.normalized_results		Missing	Missing	Missing	Missing	0.115418		0	0	0	0	0	0	0	0	0	0	0	0	0	0
TCGA-A2-A1FV-01A-11R-A13Q-07	TCGA-A2-A1FV	-19.8974	444	None	-13.5823	838	None	-12.7168	373	None	LumA	0.344058	-0.0208884	25-75% (Moderate)	Absent	Absent	Absent	Absent	<10% (poorly Differentiated	Absent	Absent	Moderate Increase in Size	Multiple Fibrotic Foci	0-5 per 10 high powered fields, HPF (Low)	unc.edu.ee12f85b-64f8-4052-9477-392c4bd99257.1132416.rsem.genes.normalized_results	Invasive Lobular Carcinoma	TCGA.A2.A1FV	unc.edu.ee12f85b-64f8-4052-9477-392c4bd99257.1132416.rsem.genes.normalized_results		6	3	Missing	4	-0.539484	0.9	0	0	0	0	0	0	0	0	0	0	0	0	0	0
TCGA-A2-A0SX-01A-12R-A084-07	TCGA-A2-A0SX	-17.714	588	None	2.71503	839	None	-2.21663	694	None	Basal	-0.58982	-0.358367	25-75% (Moderate)	Present	Absent	Absent	Present	<10% (poorly Differentiated	Present	Present	Moderate to Marked Variation in Size	Absent	>10 per 10 HPF (High)	unc.edu.28f9b0d6-8b8f-4dd6-8a7d-73cdd374a825.1152749.rsem.genes.normalized_results	Invasive Ductal Carcinoma	TCGA.A2.A0SX	unc.edu.28f9b0d6-8b8f-4dd6-8a7d-73cdd374a825.1152749.rsem.genes.normalized_results		4	5	Basal	1	0.0996636	0.57	0	0	0	0	0	0	0	0	0	0	0	0	0	0
TCGA-E2-A15S-01A-11R-A115-07	TCGA-E2-A15S	14.9531	433	None	14.4061	840	None	3.86655	1006	None	LumB	-0.346555	0.464298		Absent	Absent		Present		Absent					unc.edu.754fd66b-f39a-4308-a57c-05de251f9014.1143960.rsem.genes.normalized_results	Other	TCGA.E2.A15S	unc.edu.754fd66b-f39a-4308-a57c-05de251f9014.1143960.rsem.genes.normalized_results		6	4	LumA/B	Missing	0.414505		0	0	0	0	0	0	0	0	0	0	0	0	0	0
TCGA-D8-A1XG-01A-11R-A14D-07	TCGA-D8-A1XG	1.21725	969	None	-3.75946	841	None	-2.29718	408	None	LumA	0.412629	-0.299784	25-75% (Moderate)	Absent	Absent	Absent	Absent	<10% (poorly Differentiated	Present	Present	Moderate Increase in Size	Multiple Fibrotic Foci	0-5 per 10 high powered fields, HPF (Low)	unc.edu.56bc2076-bafe-47aa-8255-9f03d438cb00.1118772.rsem.genes.normalized_results	Invasive Ductal Carcinoma	TCGA.D8.A1XG	unc.edu.56bc2076-bafe-47aa-8255-9f03d438cb00.1118772.rsem.genes.normalized_results		1	2	Missing	3	-0.635402	0.83	0	0	0	0	0	0	0	0	0	0	0	0	0	0
TCGA-E2-A10A-01A-21R-A115-07	TCGA-E2-A10A	16.6231	696	None	7.20497	842	None	-3.20742	459	None	LumA	0.153037	0.47102	25-75% (Moderate)	Absent	Absent	Absent	Present	10-75% (Moderately Differentiated	Present	Present	Moderate Increase in Size	Absent	6-10 per 10 HPF (Medium)	unc.edu.104213ad-3ec6-4a24-9760-72333b6c2c22.1142060.rsem.genes.normalized_results	Invasive Ductal Carcinoma	TCGA.E2.A10A	unc.edu.104213ad-3ec6-4a24-9760-72333b6c2c22.1142060.rsem.genes.normalized_results		1	2	LumA/B	2	0.149434	0.82	0	0	0	0	0	0	0	0	0	0	0	0	0	0
TCGA-A2-A0YF-01A-21R-A109-07	TCGA-A2-A0YF	-4.89006	663	None	1.8899	843	Lower	-12.2465	217	None	LumA	0.250612	0.473133	>75% (High)	Absent	Absent	Absent	Present	10-75% (Moderately Differentiated	Absent	Absent	Moderate Increase in Size	Absent	6-10 per 10 HPF (Medium)	unc.edu.b3ac6331-6c8f-4165-add7-482aadf7fa68.1146330.rsem.genes.normalized_results	Invasive Ductal Carcinoma	TCGA.A2.A0YF	unc.edu.b3ac6331-6c8f-4165-add7-482aadf7fa68.1146330.rsem.genes.normalized_results		1	2	ReacII	2	-0.197549	0.8	0	0	0	0	0	0	0	0	0	0	0	0	0	0
TCGA-A8-A08S-01A-11R-A034-07	TCGA-A8-A08S	19.2118	427	None	5.65607	846	None	-2.76362	661	None	LumB	0.117311	0.541801	>75% (High)	Absent	Absent	6-50% (Moderate)	Present	>75% (Well Differentiated	Absent	Present	Moderate to Marked Variation in Size	Absent	0-5 per 10 high powered fields, HPF (Low)	unc.edu.667c209e-9b4a-474d-8f69-102cfaffddf2.1182499.rsem.genes.normalized_results	Invasive Ductal Carcinoma	TCGA.A8.A08S	unc.edu.667c209e-9b4a-474d-8f69-102cfaffddf2.1182499.rsem.genes.normalized_results		Missing	Missing	Missing	Missing	-0.058033	0.74	0	0	0	0	0	0	1	0	1	0	0	0	0	0
TCGA-C8-A135-01A-11R-A115-07	TCGA-C8-A135	-5.65296	943	None	1.63478	847	None	-2.92303	1007	None	Her2	-0.437791	0.0371188	25-75% (Moderate)	Absent	Absent	>50% (Marked)	Present	<10% (poorly Differentiated	Absent	Present	Moderate to Marked Variation in Size	Multiple Fibrotic Foci	>10 per 10 HPF (High)	unc.edu.306818e8-2e51-4dee-b27c-53ee9cea8d03.1141728.rsem.genes.normalized_results	Invasive Ductal Carcinoma	TCGA.C8.A135	unc.edu.306818e8-2e51-4dee-b27c-53ee9cea8d03.1141728.rsem.genes.normalized_results		7	1	Her2	1	0.0134057	0.25	0	0	0	0	0	0	1	1	1	0	0	0	0	0
TCGA-AN-A0FZ-01A-11R-A034-07	TCGA-AN-A0FZ	15.5814	401	None	1.074	848	None	2.11505	945	None	LumA	0.171285	0.442017	25-75% (Moderate)	Absent	Absent	>50% (Marked)	Present	10-75% (Moderately Differentiated	Present	Present	Moderate to Marked Variation in Size	Absent	6-10 per 10 HPF (Medium)	unc.edu.1fc2800f-3427-4134-8a02-fea3ecbd2656.1132612.rsem.genes.normalized_results	Invasive Ductal Carcinoma	TCGA.AN.A0FZ	unc.edu.1fc2800f-3427-4134-8a02-fea3ecbd2656.1132612.rsem.genes.normalized_results		4	2	LumA/B	3	-0.259139	0.61	0	0	0	0	0	0	0	0	0	0	0	0	0	0
TCGA-AQ-A04J-01A-02R-A034-07	TCGA-AQ-A04J	-27.3189	360	None	-0.221348	850	None	-5.63146	587	None	Basal	-0.527587	-0.446242	25-75% (Moderate)	Present	Absent	Absent	Present	<10% (poorly Differentiated	Absent	Present	Moderate to Marked Variation in Size	Absent	>10 per 10 HPF (High)	unc.edu.97168a1f-abf8-414b-af10-b63f5daa7023.1174256.rsem.genes.normalized_results	Invasive Ductal Carcinoma	TCGA.AQ.A04J	unc.edu.97168a1f-abf8-414b-af10-b63f5daa7023.1174256.rsem.genes.normalized_results		4	5	Missing	1	0.132961	0.46	1	0	1	0	0	0	0	0	0	0	0	0	1	0
TCGA-A8-A085-01A-11R-A00Z-07	TCGA-A8-A085	28.3512	365	None	7.56475	851	None	1.96633	1005	None	LumB	-0.100312	0.418295	>75% (High)	Absent	Absent	Absent	Absent	<10% (poorly Differentiated	Absent	Absent	Moderate Increase in Size	Absent	0-5 per 10 high powered fields, HPF (Low)	unc.edu.4be8001c-c6a2-420c-8761-93469a6a7904.1114923.rsem.genes.normalized_results	Mixed	TCGA.A8.A085	unc.edu.4be8001c-c6a2-420c-8761-93469a6a7904.1114923.rsem.genes.normalized_results		2	4	LumA/B	5	0.0841414	0.84	0	0	0	0	0	0	0	0	0	0	0	0	0	0
TCGA-AC-A3QP-01A-11R-A22U-07	TCGA-AC-A3QP	-12.1496	555	None	-19.9796	853	Upper	8.69412	90	None	LumA	0.63054	-0.455846	25-75% (Moderate)	Absent	Absent	Absent	Absent	<10% (poorly Differentiated	Absent	Absent	Small Regular Nuclei	Absent	0-5 per 10 high powered fields, HPF (Low)	unc.edu.4545ed8f-a83b-4049-9504-ba673ecd6d1d.1794378.rsem.genes.normalized_results	Invasive Lobular Carcinoma	TCGA.AC.A3QP	unc.edu.4545ed8f-a83b-4049-9504-ba673ecd6d1d.1794378.rsem.genes.normalized_results		Missing	Missing	Missing	Missing	-0.82157	0.44	0	0	0	0	0	0	0	0	0	0	0	0	0	0
TCGA-GM-A3NY-01A-11R-A21T-07	TCGA-GM-A3NY	-6.11443	666	None	-10.4562	854	None	11.7897	445	None	LumA	0.374118	-0.0384634	25-75% (Moderate)	Absent	Absent	Absent	Absent	<10% (poorly Differentiated	Absent	Present	Moderate Increase in Size	Absent	0-5 per 10 high powered fields, HPF (Low)	unc.edu.85c4a097-4567-4bdf-879c-96c9a4f48052.1351695.rsem.genes.normalized_results	Invasive Lobular Carcinoma	TCGA.GM.A3NY	unc.edu.85c4a097-4567-4bdf-879c-96c9a4f48052.1351695.rsem.genes.normalized_results		Missing	Missing	Missing	Missing	-0.360568	0.75	0	0	0	0	0	0	0	0	0	0	0	0	0	0
TCGA-E9-A1RE-01A-11R-A157-07	TCGA-E9-A1RE	19.8301	344	None	8.4791	855	None	1.46229	905	None	LumB	0.153998	0.530372	25-75% (Moderate)	Present	Absent	Absent	Present	10-75% (Moderately Differentiated	Absent	Absent	Moderate Increase in Size	Multiple Fibrotic Foci	0-5 per 10 high powered fields, HPF (Low)	unc.edu.dce9e705-2d4f-4786-ad68-fb47615c7f3f.1166471.rsem.genes.normalized_results	Invasive Ductal Carcinoma	TCGA.E9.A1RE	unc.edu.dce9e705-2d4f-4786-ad68-fb47615c7f3f.1166471.rsem.genes.normalized_results		Missing	3	Missing	4	0.0500752	0.79	0	0	0	0	0	0	0	0	0	0	0	0	0	0
TCGA-BH-A0B4-01A-11R-A00Z-07	TCGA-BH-A0B4	0.627671	733	None	-5.15137	856	None	-1.05517	754	None	LumA	0.178103	0.363361	25-75% (Moderate)	Absent	Absent	6-50% (Moderate)	Absent	<10% (poorly Differentiated	Present	Present	Moderate to Marked Variation in Size	Multiple Fibrotic Foci	0-5 per 10 high powered fields, HPF (Low)	unc.edu.8af4a557-aebf-44ac-8ed5-b8b7b10ed24e.1673717.rsem.genes.normalized_results	Mixed	TCGA.BH.A0B4	unc.edu.8af4a557-aebf-44ac-8ed5-b8b7b10ed24e.1673717.rsem.genes.normalized_results		6	4	ReacII	5	-0.344618	0.54	0	0	0	0	0	0	0	0	0	0	0	0	0	0
TCGA-C8-A1HI-01A-11R-A137-07	TCGA-C8-A1HI	-9.77877	959	None	-7.52287	857	None	-6.82861	642	None	LumA	0.425786	-0.270108	25-75% (Moderate)	Absent	Absent	6-50% (Moderate)	Present	<10% (poorly Differentiated	Absent	Absent	Moderate to Marked Variation in Size	Absent	6-10 per 10 HPF (Medium)	unc.edu.994c96ec-ea0a-4741-8fef-53cdbfe28cfa.1125380.rsem.genes.normalized_results	Invasive Ductal Carcinoma	TCGA.C8.A1HI	unc.edu.994c96ec-ea0a-4741-8fef-53cdbfe28cfa.1125380.rsem.genes.normalized_results		6	2	Missing	2	-0.753319	0.39	0	0	0	0	0	0	0	0	0	0	0	0	0	0
TCGA-GM-A2DK-01A-21R-A180-07	TCGA-GM-A2DK	-9.35307	886	None	-12.1532	858	None	1.95746	801	None	LumA	0.347995	0.017527	>75% (High)	Present	Absent	Absent	Present	<10% (poorly Differentiated	Absent	Absent	Moderate Increase in Size	Multiple Fibrotic Foci	6-10 per 10 HPF (Medium)	unc.edu.52df7d5d-7236-464f-9394-7c20f8726280.1283752.rsem.genes.normalized_results	Invasive Ductal Carcinoma	TCGA.GM.A2DK	unc.edu.52df7d5d-7236-464f-9394-7c20f8726280.1283752.rsem.genes.normalized_results		Missing	Missing	Missing	Missing	-0.400721	0.47	0	0	0	0	0	0	0	0	0	0	0	0	1	0
TCGA-E9-A1N9-01A-11R-A14D-07	TCGA-E9-A1N9	-11.9195	472	None	2.68913	859	None	-3.88599	893	None	Basal	-0.553998	0.0951261	25-75% (Moderate)	Absent	Absent	Absent	Absent	<10% (poorly Differentiated	Absent	Absent	Moderate to Marked Variation in Size	Absent	6-10 per 10 HPF (Medium)	unc.edu.cdada0b1-f90d-40bc-9257-6377987b7baa.1169663.rsem.genes.normalized_results	Invasive Ductal Carcinoma	TCGA.E9.A1N9	unc.edu.cdada0b1-f90d-40bc-9257-6377987b7baa.1169663.rsem.genes.normalized_results		5	1	Missing	4	0.119454	0.48	0	0	0	0	0	0	0	0	0	0	0	0	0	0
TCGA-E2-A15O-01A-11R-A115-07	TCGA-E2-A15O	11.1027	428	None	9.60366	860	None	8.49558	854	None	LumA	0.022521	0.304394	25-75% (Moderate)	Present	Absent	Absent	Present	<10% (poorly Differentiated	Present	Present	Moderate to Marked Variation in Size	Multiple Fibrotic Foci	>10 per 10 HPF (High)	unc.edu.4a28ecf3-c70e-42d0-918b-866d11804c13.1133972.rsem.genes.normalized_results	Invasive Ductal Carcinoma	TCGA.E2.A15O	unc.edu.4a28ecf3-c70e-42d0-918b-866d11804c13.1133972.rsem.genes.normalized_results		2	4	LumA	4	-0.278217	0.78	0	0	0	0	0	0	0	0	0	0	0	0	0	0
TCGA-A7-A2KD-01A-31R-A21T-07	TCGA-A7-A2KD	4.99478	729	None	0.907713	861	None	-1.32668	760	None	LumB	-0.227467	0.442017	25-75% (Moderate)	Present	Absent	Absent	Present	<10% (poorly Differentiated	Absent	Absent	Moderate to Marked Variation in Size	Multiple Fibrotic Foci	6-10 per 10 HPF (Medium)	unc.edu.5e04619f-0fa5-45fa-a30b-31b062600047.1353515.rsem.genes.normalized_results	Invasive Ductal Carcinoma	TCGA.A7.A2KD	unc.edu.5e04619f-0fa5-45fa-a30b-31b062600047.1353515.rsem.genes.normalized_results		Missing	Missing	Missing	Missing	-0.114876	0.55	0	0	0	0	0	0	1	0	1	0	0	0	0	0
TCGA-E9-A248-01A-11R-A169-07	TCGA-E9-A248	-3.92272	858	None	12.3277	862	None	-11.2832	479	None	Her2	-0.673085	0.224778	25-75% (Moderate)	Present	Absent	Absent	Present	<10% (poorly Differentiated	Present	Present	Moderate to Marked Variation in Size	Multiple Fibrotic Foci	>10 per 10 HPF (High)	unc.edu.0a9215ea-d5d2-41ad-a00d-bd7722f41229.1157944.rsem.genes.normalized_results	Invasive Ductal Carcinoma	TCGA.E9.A248	unc.edu.0a9215ea-d5d2-41ad-a00d-bd7722f41229.1157944.rsem.genes.normalized_results		3	1	Missing	4	0.468917	0.27	0	0	0	0	0	0	0	0	0	0	0	0	0	0
TCGA-LQ-A4E4-01A-11R-A266-07	TCGA-LQ-A4E4	1.71311	912	None	0.782747	863	None	11.5855	663	None	LumA	0.0812005	0.368163	25-75% (Moderate)	Absent		Absent		<10% (poorly Differentiated	Absent	Present	Moderate Increase in Size	Absent	0-5 per 10 high powered fields, HPF (Low)	unc.edu.5965fc49-0ee5-41d8-b673-9ade5c70db71.1969840.rsem.genes.normalized_results	Invasive Lobular Carcinoma	TCGA.LQ.A4E4	unc.edu.5965fc49-0ee5-41d8-b673-9ade5c70db71.1969840.rsem.genes.normalized_results		Missing	Missing	Missing	Missing	-0.110289		0	0	0	0	0	0	0	0	0	0	0	0	0	0
TCGA-B6-A0I6-01A-11R-A034-07	TCGA-B6-A0I6	-1.4883	962	None	13.6503	864	None	4.20802	806	None	Basal	-0.47928	-0.400528	>75% (High)	Present	Absent	Absent	Present	<10% (poorly Differentiated	Present	Absent	Moderate to Marked Variation in Size	Absent	>10 per 10 HPF (High)	unc.edu.09c248f8-cdd7-4c13-9085-26c56544bcf7.1149962.rsem.genes.normalized_results	Mixed	TCGA.B6.A0I6	unc.edu.09c248f8-cdd7-4c13-9085-26c56544bcf7.1149962.rsem.genes.normalized_results		4	5	Basal	Missing	0.222595	0.77
TCGA-EW-A1P0-01A-11R-A144-07	TCGA-EW-A1P0	13.1416	709	None	3.34286	865	None	-0.506976	939	None	LumB	-0.0377911	0.409364												unc.edu.16fcbaec-f629-4d04-ab61-3f9b782e710d.1116993.rsem.genes.normalized_results	Other	TCGA.EW.A1P0	unc.edu.16fcbaec-f629-4d04-ab61-3f9b782e710d.1116993.rsem.genes.normalized_results		7	5	Missing	4	0.126827	0.83	0	0	0	0	0	0	0	0	0	0	0	0	0	0
TCGA-C8-A1HL-01A-11R-A137-07	TCGA-C8-A1HL	5.42845	889	None	7.32876	866	None	-6.35077	865	None	LumB	-0.64437	0.634958	25-75% (Moderate)	Absent	Absent	Absent	Absent	<10% (poorly Differentiated	Absent	Absent	Moderate Increase in Size	Absent	>10 per 10 HPF (High)	unc.edu.9d80ba46-b65f-4338-99bc-370f8eaefe4e.1120016.rsem.genes.normalized_results	Other	TCGA.C8.A1HL	unc.edu.9d80ba46-b65f-4338-99bc-370f8eaefe4e.1120016.rsem.genes.normalized_results		4	2	Missing	5	0.7372	0.69	0	0	0	0	0	0	1	0	1	0	0	0	0	0
TCGA-A2-A3XW-01A-11R-A239-07	TCGA-A2-A3XW	-15.5865	791	None	-16.9474	867	Upper	20.5248	13	None	Normal	0.275486	-0.585978	>75% (High)	Present	Absent	Absent	Absent	<10% (poorly Differentiated	Present	Absent	Moderate Increase in Size	Multiple Fibrotic Foci	6-10 per 10 HPF (Medium)	unc.edu.f6cbfa5a-7d10-4efb-ae74-195e1a1e9774.1806812.rsem.genes.normalized_results	Invasive Ductal Carcinoma	TCGA.A2.A3XW	unc.edu.f6cbfa5a-7d10-4efb-ae74-195e1a1e9774.1806812.rsem.genes.normalized_results		Missing	Missing	Missing	Missing	-0.614431	1	0	0	0	0	0	0	0	0	0	0	0	0	0	0
TCGA-E2-A158-01A-11R-A12D-07	TCGA-E2-A158	11.1499	1033	None	24.3755	868	None	-1.26747	1024	None	Basal	-0.331285	-0.414646	25-75% (Moderate)	Absent	Absent	Absent	Absent	>75% (Well Differentiated	Absent	Absent	Small Regular Nuclei	Absent	0-5 per 10 high powered fields, HPF (Low)	unc.edu.43326f71-c61c-410b-af4b-c71a054e27c9.1130962.rsem.genes.normalized_results	Invasive Ductal Carcinoma	TCGA.E2.A158	unc.edu.43326f71-c61c-410b-af4b-c71a054e27c9.1130962.rsem.genes.normalized_results		5	5	Basal	1	3.22e-05	1	0	0	0	0	0	0	0	0	0	0	0	0	0	0
TCGA-E2-A1LG-01A-21R-A14M-07	TCGA-E2-A1LG	0.34464	1036	None	30.3596	870	None	-5.21643	1037	None	Basal	-0.466411	-0.21892												unc.edu.94d92cd8-21cf-495d-b4fe-8f8c6067fe9e.1123509.rsem.genes.normalized_results	Other	TCGA.E2.A1LG	unc.edu.94d92cd8-21cf-495d-b4fe-8f8c6067fe9e.1123509.rsem.genes.normalized_results		5	5	Missing	2	0.255114	0.77	1	0	1	0	0	0	0	0	0	0	1	1	0	0
TCGA-BH-A204-01A-11R-A157-07	TCGA-BH-A204	17.2458	736	None	13.0437	872	Lower	-18.0427	238	None	LumB	-0.168884	0.5588	25-75% (Moderate)	Absent	Absent	Absent	Present	10-75% (Moderately Differentiated	Present	Present	Moderate Increase in Size	Multiple Fibrotic Foci	6-10 per 10 HPF (Medium)	unc.edu.19c3c4c7-d34c-47d5-b09f-c5671f49b858.1132265.rsem.genes.normalized_results	Invasive Ductal Carcinoma	TCGA.BH.A204	unc.edu.19c3c4c7-d34c-47d5-b09f-c5671f49b858.1132265.rsem.genes.normalized_results		Missing	3	Missing	4	0.248864	0.89	0	0	0	0	0	0	0	0	0	0	0	0	0	0
TCGA-A7-A26G-01A-21R-A169-07	TCGA-A7-A26G	-27.0517	378	None	-7.63309	873	Lower	-15.6793	168	None	Basal	-0.636495	-0.242065	25-75% (Moderate)	Present	Absent	Absent	Absent	<10% (poorly Differentiated	Absent	Absent	Moderate to Marked Variation in Size	Multiple Fibrotic Foci	0-5 per 10 high powered fields, HPF (Low)	unc.edu.8cf1853a-55b2-4fb9-9a65-a46243304d54.1162825.rsem.genes.normalized_results	Other	TCGA.A7.A26G	unc.edu.8cf1853a-55b2-4fb9-9a65-a46243304d54.1162825.rsem.genes.normalized_results		4	5	Missing	3	0.0898466	0.39	0	0	0	0	0	0	0	0	0	0	0	0	0	1
TCGA-D8-A142-01A-11R-A115-07	TCGA-D8-A142	-8.43184	821	None	-0.190782	874	None	0.637941	755	None	Basal	-0.469196	-0.37018	25-75% (Moderate)	Present	Absent	6-50% (Moderate)	Present	<10% (poorly Differentiated	Absent	Present	Moderate to Marked Variation in Size	Absent	>10 per 10 HPF (High)	unc.edu.9f440cd6-d55f-4cb6-a433-637ef1f9d38f.1145531.rsem.genes.normalized_results	Invasive Ductal Carcinoma	TCGA.D8.A142	unc.edu.9f440cd6-d55f-4cb6-a433-637ef1f9d38f.1145531.rsem.genes.normalized_results		3	5	X	1	-0.288137	0.33	0	0	0	0	0	0	0	0	0	0	0	0	0	0
TCGA-A7-A0DA-01A-31R-A115-07	TCGA-A7-A0DA	1.58098	968	None	7.22408	875	None	-0.138483	912	None	Basal	-0.456327	-0.454982	>75% (High)	Present	Absent	Absent	Absent	<10% (poorly Differentiated	Absent	Absent	Moderate to Marked Variation in Size	Absent	0-5 per 10 high powered fields, HPF (Low)	unc.edu.9d04c180-7c23-490e-92cf-c018629b8b7f.1136428.rsem.genes.normalized_results	Invasive Ductal Carcinoma	TCGA.A7.A0DA	unc.edu.9d04c180-7c23-490e-92cf-c018629b8b7f.1136428.rsem.genes.normalized_results		4	5	X	1	0.0458451	0.54	0	0	0	0	0	0	0	0	0	0	0	0	0	0
TCGA-B6-A0WX-01A-11R-A109-07	TCGA-B6-A0WX	-17.6796	707	None	-6.40972	876	None	-3.06344	764	None	Basal	-0.428571	-0.438559	<25% (Low)	Absent	Absent	Absent	Present	10-75% (Moderately Differentiated	Absent	Absent	Moderate Increase in Size	Multiple Fibrotic Foci	0-5 per 10 high powered fields, HPF (Low)	unc.edu.8dc04505-fae5-4185-b3f8-53882fbbb4fd.1145405.rsem.genes.normalized_results	Other	TCGA.B6.A0WX	unc.edu.8dc04505-fae5-4185-b3f8-53882fbbb4fd.1145405.rsem.genes.normalized_results		4	5	X	1	-0.307059	0.34	0	0	0	0	0	0	0	0	0	0	0	0	0	0
TCGA-BH-A1FG-01A-11R-A13Q-07	TCGA-BH-A1FG	13.142	159	Upper	2.39831	877	None	-6.34002	555	None	LumA	0.608547	0.217671	25-75% (Moderate)	Absent	Absent	6-50% (Moderate)	Present	10-75% (Moderately Differentiated	Absent	Present	Moderate Increase in Size	Multiple Fibrotic Foci	0-5 per 10 high powered fields, HPF (Low)	unc.edu.39fe5d50-f454-4f7b-b07b-1a59b5c828f9.1174628.rsem.genes.normalized_results	Invasive Ductal Carcinoma	TCGA.BH.A1FG	unc.edu.39fe5d50-f454-4f7b-b07b-1a59b5c828f9.1174628.rsem.genes.normalized_results		2	2	Missing	4	-0.499971	0.85	0	0	0	0	0	0	0	0	0	0	0	0	0	0
TCGA-D8-A1XA-01A-11R-A14D-07	TCGA-D8-A1XA	17.8227	245	Upper	-1.22748	878	None	4.06663	944	None	LumA	0.322065	0.207971	<25% (Low)	Absent	Absent	>50% (Marked)	Absent	<10% (poorly Differentiated	Present	Present	Moderate Increase in Size	Multiple Fibrotic Foci	0-5 per 10 high powered fields, HPF (Low)	unc.edu.79d0e02e-b518-4dce-8c20-00073d04e399.1119463.rsem.genes.normalized_results	Mixed	TCGA.D8.A1XA	unc.edu.79d0e02e-b518-4dce-8c20-00073d04e399.1119463.rsem.genes.normalized_results		2	4	Missing	1	-0.538107	0.84	0	0	0	0	0	0	0	0	0	0	0	0	0	0
TCGA-BH-A1F8-01A-11R-A13Q-07	TCGA-BH-A1F8	9.12406	748	None	11.7032	879	Lower	-21.8173	212	None	LumB	-0.248595	0.647443	25-75% (Moderate)	Absent	Absent	>50% (Marked)	Present	<10% (poorly Differentiated	Present	Absent	Moderate to Marked Variation in Size	Absent	>10 per 10 HPF (High)	unc.edu.c6cc7496-98d2-4181-8517-fbd875fd5623.1168962.rsem.genes.normalized_results	Invasive Ductal Carcinoma	TCGA.BH.A1F8	unc.edu.c6cc7496-98d2-4181-8517-fbd875fd5623.1168962.rsem.genes.normalized_results		4	4	Missing	1	-0.00518264	0.78	0	0	0	0	0	0	0	0	0	0	0	0	0	1
TCGA-E9-A1RC-01A-11R-A157-07	TCGA-E9-A1RC	18.8344	582	None	5.7095	880	None	-3.00275	544	None	LumA	0.19587	0.360384	<25% (Low)	Absent	Absent	Absent	Absent	>75% (Well Differentiated	Present	Present	Moderate Increase in Size	Multiple Fibrotic Foci	6-10 per 10 HPF (Medium)	unc.edu.00168e86-d23a-48ae-8c60-36d970051907.1168774.rsem.genes.normalized_results	Invasive Ductal Carcinoma	TCGA.E9.A1RC	unc.edu.00168e86-d23a-48ae-8c60-36d970051907.1168774.rsem.genes.normalized_results		Missing	3	Missing	3	-0.222269	0.81	1	1	1	0	0	0	0	0	0	0	0	0	0	0
TCGA-E9-A226-01A-21R-A157-07	TCGA-E9-A226	0.649887	836	None	-1.53413	881	Lower	-13.1047	122	None	LumB	-0.206915	0.609604	25-75% (Moderate)	Present	Absent	1-5% (Minimum)	Present	10-75% (Moderately Differentiated	Absent	Present	Moderate to Marked Variation in Size	Multiple Fibrotic Foci	>10 per 10 HPF (High)	unc.edu.2f11f003-9c39-46ba-990f-10d326953f1b.1209846.rsem.genes.normalized_results	Invasive Ductal Carcinoma	TCGA.E9.A226	unc.edu.2f11f003-9c39-46ba-990f-10d326953f1b.1209846.rsem.genes.normalized_results		Missing	3	Missing	2	-0.131394	0.45	0	0	0	0	0	0	0	0	0	0	1	1	0	0
TCGA-A2-A04X-01A-21R-A034-07	TCGA-A2-A04X	12.9983	695	None	11.1684	883	None	0.661812	874	None	Her2	-0.209028	0.218439	25-75% (Moderate)	Absent	Absent	>50% (Marked)	Present	<10% (poorly Differentiated	Absent	Present	Moderate to Marked Variation in Size	Multiple Fibrotic Foci	0-5 per 10 high powered fields, HPF (Low)	unc.edu.08c54c9c-195c-4754-83af-a97544d0eb12.1180691.rsem.genes.normalized_results	Invasive Ductal Carcinoma	TCGA.A2.A04X	unc.edu.08c54c9c-195c-4754-83af-a97544d0eb12.1180691.rsem.genes.normalized_results		4	1	Missing	3	0.0750318	0.59	0	0	0	0	0	0	1	0	1	0	0	0	0	0
TCGA-BH-A0BS-01A-11R-A12P-07	TCGA-BH-A0BS	0.908453	816	None	1.02178	884	Lower	-10.0483	259	None	LumA	0.404274	0.334166	25-75% (Moderate)	Absent	Absent	Absent	Present	>75% (Well Differentiated	Present	Absent	Moderate Increase in Size	Absent	0-5 per 10 high powered fields, HPF (Low)	unc.edu.10d54893-647f-40a9-8aa7-602e04d55faf.1133706.rsem.genes.normalized_results	Invasive Ductal Carcinoma	TCGA.BH.A0BS	unc.edu.10d54893-647f-40a9-8aa7-602e04d55faf.1133706.rsem.genes.normalized_results		7	2	LumA/B	2	-0.337779	0.74	0	0	0	0	0	0	0	0	0	0	0	0	0	0
TCGA-AC-A2FM-01A-11R-A19W-07	TCGA-AC-A2FM	9.87572	391	None	0.0331137	885	None	10.3333	839	None	LumA	0.534406	0.317071	>75% (High)	Absent	Absent	Absent	Absent	<10% (poorly Differentiated	Absent	Absent	Small Regular Nuclei	Multiple Fibrotic Foci	0-5 per 10 high powered fields, HPF (Low)	unc.edu.68ec8441-f60a-4c80-8a9f-7609a0f81430.1888736.rsem.genes.normalized_results	Mixed	TCGA.AC.A2FM	unc.edu.68ec8441-f60a-4c80-8a9f-7609a0f81430.1888736.rsem.genes.normalized_results		Missing	Missing	Missing	Missing	-0.57406	0.79	0	0	0	0	0	0	0	0	0	0	0	0	0	0
TCGA-GM-A2DD-01A-11R-A180-07	TCGA-GM-A2DD	-9.42616	651	None	-7.00395	886	None	4.62064	409	None	Normal	-0.301513	-0.283265	25-75% (Moderate)	Present	Absent	6-50% (Moderate)	Present	<10% (poorly Differentiated	Present	Absent	Moderate to Marked Variation in Size	Absent	>10 per 10 HPF (High)	unc.edu.ddc6e148-34b7-4466-b692-3bb227004e2b.1287696.rsem.genes.normalized_results	Invasive Ductal Carcinoma	TCGA.GM.A2DD	unc.edu.ddc6e148-34b7-4466-b692-3bb227004e2b.1287696.rsem.genes.normalized_results		Missing	Missing	Missing	Missing	-0.113897	0.29	0	0	0	0	0	0	0	0	0	0	0	0	0	0
TCGA-A2-A04P-01A-31R-A034-07	TCGA-A2-A04P	-2.87903	888	None	10.6217	887	None	7.97265	512	None	Basal	-0.669532	-0.12557	25-75% (Moderate)	Present	Absent	>50% (Marked)	Present	10-75% (Moderately Differentiated	Present	Present	Moderate to Marked Variation in Size	Absent	>10 per 10 HPF (High)	unc.edu.357ba9f6-716c-4ef0-8ac8-41977397dbf5.1173360.rsem.genes.normalized_results	Invasive Ductal Carcinoma	TCGA.A2.A04P	unc.edu.357ba9f6-716c-4ef0-8ac8-41977397dbf5.1173360.rsem.genes.normalized_results		5	5	Basal	1	0.445335	0.6	0	0	0	0	0	0	0	0	0	0	0	0	0	0
TCGA-E2-A1LE-01A-12R-A19W-07	TCGA-E2-A1LE	-5.50336	735	None	-7.02117	888	None	5.78461	620	None	Her2	-0.389292	0.233806	25-75% (Moderate)	Absent	Absent	Absent	Absent	<10% (poorly Differentiated	Present	Absent	Moderate to Marked Variation in Size	Absent	6-10 per 10 HPF (Medium)	unc.edu.776c18b3-4e53-41d6-8838-70a6029c07dd.1928521.rsem.genes.normalized_results	Invasive Ductal Carcinoma	TCGA.E2.A1LE	unc.edu.776c18b3-4e53-41d6-8838-70a6029c07dd.1928521.rsem.genes.normalized_results		Missing	Missing	Missing	Missing	0.0402713	0.52	0	0	0	0	0	0	1	0	1	0	0	0	0	0
TCGA-E9-A22A-01A-11R-A157-07	TCGA-E9-A22A	3.51755	887	None	-3.04978	889	None	-5.47448	548	None	LumB	-0.536134	0.415222	25-75% (Moderate)	Present	Absent	Absent	Present	<10% (poorly Differentiated	Absent	Absent	Moderate to Marked Variation in Size	Multiple Fibrotic Foci	>10 per 10 HPF (High)	unc.edu.2513da31-4ee0-49cd-85de-d2bc8e71e2e5.1168130.rsem.genes.normalized_results	Invasive Ductal Carcinoma	TCGA.E9.A22A	unc.edu.2513da31-4ee0-49cd-85de-d2bc8e71e2e5.1168130.rsem.genes.normalized_results		Missing	3	Missing	1	0.369829	0.25	0	0	0	0	0	0	0	0	0	0	0	0	0	0
TCGA-AC-A3TM-01A-11R-A22K-07	TCGA-AC-A3TM	7.02199	298	Upper	2.65335	891	Upper	19.1705	17	None	LumA	-0.0335654	-0.195486	>75% (High)	Absent	Absent	6-50% (Moderate)	Absent	<10% (poorly Differentiated	Present	Absent	Moderate to Marked Variation in Size	Absent	>10 per 10 HPF (High)	unc.edu.902592e6-c7c5-46b8-b70b-5520df79a8a3.1821964.rsem.genes.normalized_results	Invasive Ductal Carcinoma	TCGA.AC.A3TM	unc.edu.902592e6-c7c5-46b8-b70b-5520df79a8a3.1821964.rsem.genes.normalized_results		Missing	Missing	Missing	Missing	-0.19248	0.69	0	0	0	0	0	0	0	0	0	0	0	0	0	0
TCGA-B6-A0I5-01A-11R-A034-07	TCGA-B6-A0I5	4.86518	356	None	-1.24505	893	Upper	8.46579	173	None	LumA	0.381609	-0.175318	25-75% (Moderate)	Present	Absent	Absent	Present	10-75% (Moderately Differentiated	Absent	Absent	Moderate Increase in Size	Absent	0-5 per 10 high powered fields, HPF (Low)	unc.edu.2448118f-9664-4b9e-b67f-c019cf5b8d35.1152702.rsem.genes.normalized_results	Invasive Ductal Carcinoma	TCGA.B6.A0I5	unc.edu.2448118f-9664-4b9e-b67f-c019cf5b8d35.1152702.rsem.genes.normalized_results		6	1	Missing	2	-0.491524	0.69	0	0	0	0	0	0	0	0	0	0	0	0	0	0
TCGA-EW-A2FS-01A-11R-A17B-07	TCGA-EW-A2FS	-4.9095	881	None	-4.32047	895	None	3.34954	627	None	LumA	-0.0546939	0.017527	25-75% (Moderate)	Absent	Absent	6-50% (Moderate)	Present	10-75% (Moderately Differentiated	Absent	Absent	Moderate Increase in Size	Multiple Fibrotic Foci	0-5 per 10 high powered fields, HPF (Low)	unc.edu.c0f29396-d239-4f0d-a95a-0838770eb24a.1125049.rsem.genes.normalized_results	Invasive Ductal Carcinoma	TCGA.EW.A2FS	unc.edu.c0f29396-d239-4f0d-a95a-0838770eb24a.1125049.rsem.genes.normalized_results		Missing	4	Missing	5	-0.369314	0.56	0	0	0	0	0	0	0	0	0	0	0	0	0	0
TCGA-A2-A0CQ-01A-21R-A034-07	TCGA-A2-A0CQ	11.3072	464	None	1.421	896	None	5.80738	337	None	LumA	0.321393	0.363553	>75% (High)	Absent	Absent	>50% (Marked)	Absent	>75% (Well Differentiated	Absent	Absent	Moderate Increase in Size	Absent	0-5 per 10 high powered fields, HPF (Low)	unc.edu.31ff1045-fdc1-4b02-ae0e-880f652adb31.1175692.rsem.genes.normalized_results	Invasive Ductal Carcinoma	TCGA.A2.A0CQ	unc.edu.31ff1045-fdc1-4b02-ae0e-880f652adb31.1175692.rsem.genes.normalized_results		2	4	LumA/B	2	-0.218021	0.8	0	0	0	0	0	0	0	0	0	0	0	0	0	0
[truncated: 116 more rows]
[truncated: 158 more columns]
