# Supplementary material for: Multistate Gene Cluster Switches Determine the Adaptive Mitochondrial and Metabolic Landscape of Breast Cancer
Source: Cancer Res. 2024 Jun 26;84(17):2911–25. doi: 10.1158/0008-5472.CAN-23-3172 (PMC11372374; doi:10.1158/0008-5472.CAN-23-3172)
Supplement: Supplementary Table S5 [file can-23-3172_supplementary_table_s5_suppst5.xlsx]

## Sheet: Title legend and table
Table S5. Methods for exploring transcriptome-metabolome relationships
Methods developed to assess realtionship between transcriptomic and metabolomic data
	Tool (name)	Reference	DOI
	iMAT	Zur et al. 2010	https://doi.org/10.1093/bioinformatics/btq602
	E-Flux2 and SPOT	Kim et al. 2016	https://doi.org/10.1371/journal.pone.0157101
	Compass	Wagner et. Al. 2021	https://doi.org/10.1016/j.cell.2021.05.045
	Pheflux	Gonzalez-Arrue et al.	https://doi.org/10.1016/j.isci.2023.106201
	METAFlux	Huang et al. 2023	https://doi.org/10.1038/s41467-023-40457-w
		Mohanty,. 2024	https://doi.org/10.1038/s41568-024-00670-1
